# Supplementary material for: Crystal structure of 5-(4-meth­oxy­phen­yl)-3-(4-methyl­phen­yl)-4,5-di­hydro-1H-pyrazole-1-carbaldehyde
Source: Acta Crystallogr E Crystallogr Commun. 2015 Dec 31;71(Pt 12):o1093–4. doi: 10.1107/S2056989015023658 (PMC4719996; doi:10.1107/S2056989015023658)
Supplement: Supplementary file 1 [file e-71-o1093-sup1.cif]

##############################################################################
#                                                                            #
# This CIF contains the data in a paper accepted for publication in          #
# Acta Crystallographica Section E. It conforms to the requirements of       #
# Notes for Authors for Acta Crystallographica Section E, and has been       #
# peer reviewed under the auspices of the IUCr Commission on Journals.       #
#                                                                            #
# Full details of the Crystallographic Information File format               #
# are given in the paper "The Crystallographic Information File (CIF):       #
# a New Standard Archive File for Crystallography" by S. R. Hall, F. H.      #
# Allen and I. D. Brown [Acta Cryst. (1991), A47, 655-685].                  #
#                                                                            #
# The current version of the core CIF dictionary is obtainable from          #
# ftp://ftp.iucr.org/pub/cif_core.dic.                                       #
#                                                                            #
# Software is freely available for graphical display of the structure(s)     #
# in this CIF. For information consult the CIF software page                 #
# http://www.iucr.org/resources/cif/software.                                #
#                                                                            #
# This file may be used for bona fide research purposes within the           #
# scientific community so long as proper attribution is given to the journal # 
# article from which it was obtained.                                        #
#                                                                            #
##############################################################################
data_I
_audit_creation_method     'SHELXL-2014/7'
_database_code_depnum_ccdc_archive     'CCDC 1441491'
_chemical_name_systematic
;\
5-(4-Methoxyphenyl)-3-(4-methylphenyl)-4,5-dihydro-1<i>H</i>-pyrazole-1-\
carbaldehyde
;
_chemical_name_common     ?
_chemical_formula_moiety     'C18 H18 N2 O2'
_chemical_formula_sum     'C18 H18 N2 O2'
_chemical_formula_iupac     'C18 H18 N2 O2'
_chemical_formula_weight     294.34
_chemical_melting_point     ?
_shelx_space_group_comment
;
The symmetry employed for this shelxl refinement is uniquely defined
by the following loop, which should always be used as a source of
symmetry information in preference to the above space-group names.
They are only intended as comments.
;
_space_group_crystal_system     monoclinic
_space_group_name_H-M_alt     'C c'
_space_group_name_Hall     'C -2yc'
loop_
    _space_group_symop_operation_xyz
    'x, y, z'
    'x, -y, z+1/2'
    'x+1/2, y+1/2, z'
    'x+1/2, -y+1/2, z+1/2'
_cell_length_a     12.0839(9)
_cell_length_b     6.4197(5)
_cell_length_c     19.7427(18)
_cell_angle_alpha     90
_cell_angle_beta     104.8264(12)
_cell_angle_gamma     90
_cell_volume     1480.5(2)
_cell_formula_units_Z     4
_cell_measurement_reflns_used     6705
_cell_measurement_theta_min     3.49
_cell_measurement_theta_max     30.15
_cell_measurement_temperature     100(2)
_exptl_crystal_description     'block'
_exptl_crystal_colour     'colourless'
_exptl_crystal_size_max     0.406
_exptl_crystal_size_mid     0.230
_exptl_crystal_size_min     0.109
_exptl_crystal_density_diffrn     1.321
_exptl_crystal_density_meas     ?
_exptl_crystal_density_method     ?
_exptl_crystal_F_000     624
_exptl_absorpt_coefficient_mu     0.087
_exptl_absorpt_correction_type     multi-scan
_exptl_absorpt_process_details
;
(SADABS; Bruker, 2010)
;
_shelx_estimated_absorpt_T_min     0.965
_shelx_estimated_absorpt_T_max     0.991
_exptl_absorpt_correction_T_min     0.9190
_exptl_absorpt_correction_T_max     0.9647
_diffrn_ambient_temperature     100(2)
_diffrn_radiation_type     MoK\a
_diffrn_radiation_wavelength     0.71073
_diffrn_measurement_device_type     'Bruker APEXII CCD'
_diffrn_measurement_method     '\f and \w scans'
_diffrn_detector_area_resol_mean     ?
_diffrn_reflns_number     14663
_diffrn_reflns_av_R_equivalents     0.0232
_diffrn_reflns_theta_min     2.134
_diffrn_reflns_theta_max     30.226
_diffrn_reflns_theta_full     25.242
_diffrn_measured_fraction_theta_max     0.995
_diffrn_measured_fraction_theta_full     1.000
_diffrn_reflns_limit_h_min     -17
_diffrn_reflns_limit_h_max     17
_diffrn_reflns_limit_k_min     -9
_diffrn_reflns_limit_k_max     9
_diffrn_reflns_limit_l_min     -27
_diffrn_reflns_limit_l_max     27
_refine_special_details     ?
_reflns_number_total     4301
_reflns_number_gt     4070
_reflns_threshold_expression     'I > 2\s(I)'
_refine_ls_structure_factor_coef     Fsqd
_refine_ls_matrix_type     full
_refine_ls_R_factor_all     0.0383
_refine_ls_R_factor_gt     0.0358
_refine_ls_wR_factor_gt     0.0946
_refine_ls_wR_factor_ref     0.0970
_refine_ls_goodness_of_fit_ref     1.052
_refine_ls_restrained_S_all     1.052
_refine_ls_number_reflns     4301
_refine_ls_number_parameters     201
_refine_ls_number_restraints     2
_refine_ls_hydrogen_treatment     constr
_refine_ls_weighting_scheme     calc
_refine_ls_weighting_details
              'w=1/[\s^2^(Fo^2^)+(0.0604P)^2^+0.3156P] where P=(Fo^2^+2Fc^2^)/3'
_atom_sites_solution_hydrogens     geom
_atom_sites_solution_primary     direct
_atom_sites_solution_secondary     difmap
_refine_ls_shift/su_max     0.000
_refine_ls_shift/su_mean     0.000
_refine_diff_density_max     0.276
_refine_diff_density_min     -0.186
_refine_ls_extinction_method     none
_refine_ls_extinction_coef     .
loop_
    _atom_type_symbol
    _atom_type_description
    _atom_type_scat_dispersion_real
    _atom_type_scat_dispersion_imag
    _atom_type_scat_source
    'C' 'C' 0.0033 0.0016
                         'International Tables Vol C Tables 4.2.6.8 and 6.1.1.4'
    'H' 'H' 0.0000 0.0000
                         'International Tables Vol C Tables 4.2.6.8 and 6.1.1.4'
    'N' 'N' 0.0061 0.0033
                         'International Tables Vol C Tables 4.2.6.8 and 6.1.1.4'
    'O' 'O' 0.0106 0.0060
                         'International Tables Vol C Tables 4.2.6.8 and 6.1.1.4'
_computing_data_collection
;
APEX2 (Bruker, 2010)
;
_computing_cell_refinement
;
SAINT (Bruker, 2010)
;
_computing_data_reduction
;
SAINT (Bruker, 2010)
;
_computing_structure_solution
;
SHELXS97 (Sheldrick 2008)
;
_computing_structure_refinement
;
SHELXL2014 (Sheldrick, 2015)
;
_computing_molecular_graphics
;
SHELXTL (Sheldrick 2008)
;
_computing_publication_material
;
SHELXTL (Sheldrick 2008)
;
loop_
    _atom_site_type_symbol
    _atom_site_label
    _atom_site_fract_x
    _atom_site_fract_y
    _atom_site_fract_z
    _atom_site_U_iso_or_equiv
    _atom_site_adp_type
    _atom_site_calc_flag
    _atom_site_occupancy
    _atom_site_disorder_assembly
    _atom_site_disorder_group
    O O1 0.20348(12) 0.4331(2) 0.35129(8) 0.0248(3) Uani d 1 . .
    O O2 0.54286(12) -0.1313(2) 0.56436(8) 0.0229(3) Uani d 1 . .
    N N1 0.64240(13) 0.1726(2) 0.58103(8) 0.0167(3) Uani d 1 . .
    N N2 0.68881(12) 0.3318(2) 0.62747(8) 0.0164(3) Uani d 1 . .
    C C1 0.49214(15) 0.4726(3) 0.46209(9) 0.0179(3) Uani d 1 . .
    H H1A 0.5393 0.5782 0.4884 0.022 Uiso calc 1 . .
    C C2 0.38193(16) 0.5207(3) 0.42425(9) 0.0189(3) Uani d 1 . .
    H H2A 0.3543 0.6591 0.4246 0.023 Uiso calc 1 . .
    C C3 0.31110(15) 0.3672(3) 0.38556(9) 0.0186(3) Uani d 1 . .
    C C4 0.35270(16) 0.1650(3) 0.38360(9) 0.0199(4) Uani d 1 . .
    H H4A 0.3059 0.0603 0.3566 0.024 Uiso calc 1 . .
    C C5 0.46443(15) 0.1188(3) 0.42203(9) 0.0187(3) Uani d 1 . .
    H H5A 0.4930 -0.0187 0.4208 0.022 Uiso calc 1 . .
    C C6 0.53452(15) 0.2698(3) 0.46190(9) 0.0168(3) Uani d 1 . .
    C C7 0.65113(15) 0.2100(3) 0.50826(9) 0.0171(3) Uani d 1 . .
    H H7A 0.6815 0.0838 0.4894 0.021 Uiso calc 1 . .
    C C8 0.74108(15) 0.3870(3) 0.52205(10) 0.0191(3) Uani d 1 . .
    H H8A 0.8174 0.3345 0.5204 0.023 Uiso calc 1 . .
    H H8B 0.7182 0.5012 0.4876 0.023 Uiso calc 1 . .
    C C9 0.74102(14) 0.4580(3) 0.59498(9) 0.0153(3) Uani d 1 . .
    C C10 0.79896(14) 0.6448(2) 0.62925(9) 0.0151(3) Uani d 1 . .
    C C11 0.79596(15) 0.6957(3) 0.69768(9) 0.0178(3) Uani d 1 . .
    H H11A 0.7553 0.6091 0.7220 0.021 Uiso calc 1 . .
    C C12 0.85202(15) 0.8719(3) 0.73026(10) 0.0191(3) Uani d 1 . .
    H H12A 0.8487 0.9049 0.7766 0.023 Uiso calc 1 . .
    C C13 0.91324(14) 1.0015(3) 0.69604(10) 0.0181(3) Uani d 1 . .
    C C14 0.91505(14) 0.9520(3) 0.62759(9) 0.0180(3) Uani d 1 . .
    H H14A 0.9554 1.0394 0.6033 0.022 Uiso calc 1 . .
    C C15 0.85852(14) 0.7760(3) 0.59414(9) 0.0171(3) Uani d 1 . .
    H H15A 0.8604 0.7451 0.5474 0.020 Uiso calc 1 . .
    C C16 0.12863(18) 0.2852(4) 0.30873(12) 0.0300(4) Uani d 1 . .
    H H16A 0.0551 0.3519 0.2871 0.045 Uiso calc 1 . .
    H H16B 0.1163 0.1682 0.3378 0.045 Uiso calc 1 . .
    H H16C 0.1631 0.2340 0.2720 0.045 Uiso calc 1 . .
    C C17 0.58798(15) 0.0120(3) 0.60245(10) 0.0191(3) Uani d 1 . .
    H H17A 0.5844 0.0099 0.6500 0.023 Uiso calc 1 . .
    C C18 0.97566(17) 1.1908(3) 0.73207(11) 0.0236(4) Uani d 1 . .
    H H18A 1.0484 1.2064 0.7192 0.035 Uiso calc 1 . .
    H H18B 0.9906 1.1740 0.7829 0.035 Uiso calc 1 . .
    H H18C 0.9285 1.3151 0.7174 0.035 Uiso calc 1 . .
loop_
    _atom_site_aniso_label
    _atom_site_aniso_U_11
    _atom_site_aniso_U_22
    _atom_site_aniso_U_33
    _atom_site_aniso_U_12
    _atom_site_aniso_U_13
    _atom_site_aniso_U_23
    O1 0.0198(6) 0.0266(7) 0.0257(7) 0.0009(5) 0.0014(5) -0.0011(5)
    O2 0.0226(6) 0.0158(6) 0.0292(7) -0.0031(5) 0.0044(5) -0.0006(5)
    N1 0.0171(7) 0.0156(6) 0.0168(7) -0.0029(5) 0.0032(5) -0.0016(5)
    N2 0.0152(6) 0.0153(6) 0.0171(7) -0.0010(5) 0.0015(5) -0.0010(5)
    C1 0.0205(8) 0.0170(7) 0.0171(8) -0.0034(6) 0.0063(6) -0.0027(6)
    C2 0.0227(8) 0.0171(7) 0.0177(8) 0.0006(6) 0.0068(6) -0.0008(6)
    C3 0.0182(8) 0.0226(8) 0.0154(7) -0.0009(6) 0.0050(6) 0.0007(6)
    C4 0.0205(9) 0.0202(8) 0.0177(8) -0.0050(6) 0.0028(7) -0.0028(6)
    C5 0.0213(8) 0.0164(7) 0.0185(8) -0.0016(6) 0.0051(7) -0.0024(6)
    C6 0.0183(8) 0.0171(7) 0.0154(8) -0.0030(6) 0.0051(6) -0.0022(6)
    C7 0.0158(7) 0.0180(8) 0.0176(8) -0.0022(6) 0.0045(6) -0.0028(6)
    C8 0.0166(7) 0.0212(8) 0.0202(8) -0.0049(6) 0.0063(6) -0.0034(6)
    C9 0.0131(7) 0.0156(7) 0.0163(8) -0.0002(6) 0.0022(6) -0.0016(6)
    C10 0.0120(7) 0.0139(7) 0.0182(8) 0.0003(5) 0.0019(6) -0.0005(6)
    C11 0.0187(8) 0.0173(7) 0.0180(8) -0.0017(6) 0.0058(6) 0.0006(6)
    C12 0.0193(8) 0.0186(8) 0.0189(8) -0.0005(6) 0.0040(7) -0.0018(6)
    C13 0.0163(8) 0.0148(7) 0.0216(8) -0.0001(6) 0.0017(6) -0.0016(6)
    C14 0.0164(8) 0.0163(7) 0.0217(8) -0.0016(6) 0.0055(7) 0.0005(6)
    C15 0.0165(7) 0.0173(7) 0.0180(8) -0.0009(6) 0.0057(6) -0.0001(6)
    C16 0.0212(9) 0.0341(10) 0.0294(11) -0.0026(8) -0.0031(8) -0.0018(8)
    C17 0.0172(8) 0.0163(7) 0.0233(9) 0.0007(6) 0.0043(7) 0.0036(6)
    C18 0.0242(9) 0.0168(8) 0.0280(10) -0.0041(6) 0.0035(7) -0.0046(7)
_geom_special_details
;
 All esds (except the esd in the dihedral angle between two l.s. planes)
 are estimated using the full covariance matrix.  The cell esds are taken
 into account individually in the estimation of esds in distances, angles
 and torsion angles; correlations between esds in cell parameters are only
 used when they are defined by crystal symmetry.  An approximate (isotropic)
 treatment of cell esds is used for estimating esds involving l.s. planes.
;
loop_
    _geom_bond_atom_site_label_1
    _geom_bond_atom_site_label_2
    _geom_bond_site_symmetry_2
    _geom_bond_distance
    _geom_bond_publ_flag
    O1 C3 . 1.370(2) ?
    O1 C16 . 1.427(2) ?
    O2 C17 . 1.225(2) ?
    N1 C17 . 1.348(2) ?
    N1 N2 . 1.3916(19) ?
    N1 C7 . 1.487(2) ?
    N2 C9 . 1.294(2) ?
    C1 C2 . 1.385(3) ?
    C1 C6 . 1.400(2) ?
    C1 H1A . 0.9500 ?
    C2 C3 . 1.397(2) ?
    C2 H2A . 0.9500 ?
    C3 C4 . 1.396(2) ?
    C4 C5 . 1.401(3) ?
    C4 H4A . 0.9500 ?
    C5 C6 . 1.391(2) ?
    C5 H5A . 0.9500 ?
    C6 C7 . 1.520(2) ?
    C7 C8 . 1.547(2) ?
    C7 H7A . 1.0000 ?
    C8 C9 . 1.510(2) ?
    C8 H8A . 0.9900 ?
    C8 H8B . 0.9900 ?
    C9 C10 . 1.464(2) ?
    C10 C11 . 1.399(2) ?
    C10 C15 . 1.401(2) ?
    C11 C12 . 1.389(2) ?
    C11 H11A . 0.9500 ?
    C12 C13 . 1.397(2) ?
    C12 H12A . 0.9500 ?
    C13 C14 . 1.394(3) ?
    C13 C18 . 1.509(2) ?
    C14 C15 . 1.396(2) ?
    C14 H14A . 0.9500 ?
    C15 H15A . 0.9500 ?
    C16 H16A . 0.9800 ?
    C16 H16B . 0.9800 ?
    C16 H16C . 0.9800 ?
    C17 H17A . 0.9500 ?
    C18 H18A . 0.9800 ?
    C18 H18B . 0.9800 ?
    C18 H18C . 0.9800 ?
loop_
    _geom_angle_atom_site_label_1
    _geom_angle_atom_site_label_2
    _geom_angle_atom_site_label_3
    _geom_angle_site_symmetry_1
    _geom_angle_site_symmetry_3
    _geom_angle
    _geom_angle_publ_flag
    C3 O1 C16 . . 117.61(16) ?
    C17 N1 N2 . . 120.11(15) ?
    C17 N1 C7 . . 126.02(15) ?
    N2 N1 C7 . . 113.67(13) ?
    C9 N2 N1 . . 107.38(14) ?
    C2 C1 C6 . . 120.53(16) ?
    C2 C1 H1A . . 119.7 ?
    C6 C1 H1A . . 119.7 ?
    C1 C2 C3 . . 120.51(16) ?
    C1 C2 H2A . . 119.7 ?
    C3 C2 H2A . . 119.7 ?
    O1 C3 C4 . . 125.21(16) ?
    O1 C3 C2 . . 115.02(16) ?
    C4 C3 C2 . . 119.76(16) ?
    C3 C4 C5 . . 119.09(16) ?
    C3 C4 H4A . . 120.5 ?
    C5 C4 H4A . . 120.5 ?
    C6 C5 C4 . . 121.44(16) ?
    C6 C5 H5A . . 119.3 ?
    C4 C5 H5A . . 119.3 ?
    C5 C6 C1 . . 118.65(16) ?
    C5 C6 C7 . . 120.08(15) ?
    C1 C6 C7 . . 121.11(15) ?
    N1 C7 C6 . . 109.79(14) ?
    N1 C7 C8 . . 99.73(14) ?
    C6 C7 C8 . . 114.96(15) ?
    N1 C7 H7A . . 110.6 ?
    C6 C7 H7A . . 110.6 ?
    C8 C7 H7A . . 110.6 ?
    C9 C8 C7 . . 102.57(14) ?
    C9 C8 H8A . . 111.3 ?
    C7 C8 H8A . . 111.3 ?
    C9 C8 H8B . . 111.3 ?
    C7 C8 H8B . . 111.3 ?
    H8A C8 H8B . . 109.2 ?
    N2 C9 C10 . . 121.34(15) ?
    N2 C9 C8 . . 113.76(14) ?
    C10 C9 C8 . . 124.81(15) ?
    C11 C10 C15 . . 118.75(15) ?
    C11 C10 C9 . . 120.65(15) ?
    C15 C10 C9 . . 120.60(16) ?
    C12 C11 C10 . . 120.46(16) ?
    C12 C11 H11A . . 119.8 ?
    C10 C11 H11A . . 119.8 ?
    C11 C12 C13 . . 121.13(16) ?
    C11 C12 H12A . . 119.4 ?
    C13 C12 H12A . . 119.4 ?
    C14 C13 C12 . . 118.34(16) ?
    C14 C13 C18 . . 120.72(16) ?
    C12 C13 C18 . . 120.95(17) ?
    C13 C14 C15 . . 121.08(16) ?
    C13 C14 H14A . . 119.5 ?
    C15 C14 H14A . . 119.5 ?
    C14 C15 C10 . . 120.23(16) ?
    C14 C15 H15A . . 119.9 ?
    C10 C15 H15A . . 119.9 ?
    O1 C16 H16A . . 109.5 ?
    O1 C16 H16B . . 109.5 ?
    H16A C16 H16B . . 109.5 ?
    O1 C16 H16C . . 109.5 ?
    H16A C16 H16C . . 109.5 ?
    H16B C16 H16C . . 109.5 ?
    O2 C17 N1 . . 123.94(18) ?
    O2 C17 H17A . . 118.0 ?
    N1 C17 H17A . . 118.0 ?
    C13 C18 H18A . . 109.5 ?
    C13 C18 H18B . . 109.5 ?
    H18A C18 H18B . . 109.5 ?
    C13 C18 H18C . . 109.5 ?
    H18A C18 H18C . . 109.5 ?
    H18B C18 H18C . . 109.5 ?
loop_
    _geom_torsion_atom_site_label_1
    _geom_torsion_atom_site_label_2
    _geom_torsion_atom_site_label_3
    _geom_torsion_atom_site_label_4
    _geom_torsion_site_symmetry_1
    _geom_torsion_site_symmetry_2
    _geom_torsion_site_symmetry_3
    _geom_torsion_site_symmetry_4
    _geom_torsion
    _geom_torsion_publ_flag
    C17 N1 N2 C9 . . . . 176.47(16) ?
    C7 N1 N2 C9 . . . . -8.36(18) ?
    C6 C1 C2 C3 . . . . 0.3(3) ?
    C16 O1 C3 C4 . . . . -1.7(3) ?
    C16 O1 C3 C2 . . . . 177.67(17) ?
    C1 C2 C3 O1 . . . . 179.00(16) ?
    C1 C2 C3 C4 . . . . -1.6(3) ?
    O1 C3 C4 C5 . . . . -179.20(17) ?
    C2 C3 C4 C5 . . . . 1.5(3) ?
    C3 C4 C5 C6 . . . . -0.1(3) ?
    C4 C5 C6 C1 . . . . -1.2(3) ?
    C4 C5 C6 C7 . . . . 174.34(16) ?
    C2 C1 C6 C5 . . . . 1.1(3) ?
    C2 C1 C6 C7 . . . . -174.42(16) ?
    C17 N1 C7 C6 . . . . 69.3(2) ?
    N2 N1 C7 C6 . . . . -105.52(16) ?
    C17 N1 C7 C8 . . . . -169.58(16) ?
    N2 N1 C7 C8 . . . . 15.59(18) ?
    C5 C6 C7 N1 . . . . -95.70(18) ?
    C1 C6 C7 N1 . . . . 79.7(2) ?
    C5 C6 C7 C8 . . . . 152.86(16) ?
    C1 C6 C7 C8 . . . . -31.7(2) ?
    N1 C7 C8 C9 . . . . -15.61(17) ?
    C6 C7 C8 C9 . . . . 101.70(17) ?
    N1 N2 C9 C10 . . . . 179.55(14) ?
    N1 N2 C9 C8 . . . . -3.61(19) ?
    C7 C8 C9 N2 . . . . 13.1(2) ?
    C7 C8 C9 C10 . . . . -170.18(15) ?
    N2 C9 C10 C11 . . . . -2.2(2) ?
    C8 C9 C10 C11 . . . . -178.69(17) ?
    N2 C9 C10 C15 . . . . 177.74(16) ?
    C8 C9 C10 C15 . . . . 1.3(2) ?
    C15 C10 C11 C12 . . . . -0.6(2) ?
    C9 C10 C11 C12 . . . . 179.34(16) ?
    C10 C11 C12 C13 . . . . -0.5(3) ?
    C11 C12 C13 C14 . . . . 1.2(3) ?
    C11 C12 C13 C18 . . . . -178.97(17) ?
    C12 C13 C14 C15 . . . . -0.8(3) ?
    C18 C13 C14 C15 . . . . 179.34(16) ?
    C13 C14 C15 C10 . . . . -0.3(3) ?
    C11 C10 C15 C14 . . . . 1.0(2) ?
    C9 C10 C15 C14 . . . . -178.97(15) ?
    N2 N1 C17 O2 . . . . 178.37(16) ?
    C7 N1 C17 O2 . . . . 3.8(3) ?
loop_
    _geom_hbond_atom_site_label_D
    _geom_hbond_atom_site_label_H
    _geom_hbond_atom_site_label_A
    _geom_hbond_site_symmetry_A
    _geom_hbond_distance_DH
    _geom_hbond_distance_HA
    _geom_hbond_distance_DA
    _geom_hbond_angle_DHA
    C1 H1A O2 1_565 0.95 2.39 3.207(2) 144
    C14 H14A O2 3_565 0.95 2.57 3.477(2) 160
    C15 H15A Cg2 3_555 0.95 2.78 3.661(2) 154
_shelx_hkl_file
;
   2   0   0 1728.21 26.7557   5
  -2   0   0 1693.13 27.0614   4
  -2   0   0 1700.89 26.8271   2
  -2   0   0 1705.00 26.8136   1
  -2   0   0 1695.34 26.7907   5
   2   0   0 1653.46 26.8017   3
   4   0   0 630.796 11.3744   3
  -4   0   0 637.313 11.2959   1
   4   0   0 638.130 11.1549   5
  -4   0   0 619.922 11.7588   4
  -4   0   0 613.881 11.2678   5
  -4   0   0 636.376 11.3462   2
  -6   0   0 41.6097 2.06011   2
  -6   0   0 40.0423 2.03463   5
  -6   0   0 44.9201 2.38720   4
   6   0   0 45.5429 2.01143   5
   6   0   0 43.7281 2.14360   3
  -6   0   0 45.6173 2.09782   1
   8   0   0 112.356 4.19875   3
  -8   0   0 113.384 4.53251   4
  -8   0   0 109.869 3.89479   1
  -8   0   0 107.818 4.04849   5
  -8   0   0 115.441 4.17730   2
   8   0   0 112.993 3.82695   5
  10   0   0 229.103 6.54563   1
 -10   0   0 231.945 7.15290   2
  10   0   0 236.172 7.33067   3
 -10   0   0 245.921 7.27250   5
 -10   0   0 238.735 6.74157   1
  12   0   0 121.763 5.47341   3
 -12   0   0 111.799 5.26484   2
  14   0   0 40.9760 3.57263   3
 -14   0   0 45.8341 3.78887   2
   1  -1   0 1635.45 25.9865   3
  -1  -1   0 1650.09 25.9222   2
  -1  -1   0 1636.34 25.7822   4
   1  -1   0 1639.86 25.9952   4
  -1   1   0 1644.09 26.4548   1
   1   1   0 1670.34 25.7347   5
   1   1   0 1628.97 25.5966   5
  -1   1   0 1623.68 26.0647   3
   1   1   0 1639.82 26.3844   3
   1   1   0 1672.47 25.6215   1
  -1   1   0 1602.33 26.5596   2
  -3  -1   0 168.285 3.66839   5
  -3  -1   0 167.474 4.08116   4
   3  -1   0 172.430 3.97518   4
   3  -1   0 166.352 3.64808   3
   3  -1   0 163.141 3.37903   5
  -3  -1   0 169.654 3.91925   2
  -3   1   0 169.831 3.75867   2
  -3   1   0 178.201 3.97329   4
   3   1   0 168.414 3.68860   5
  -3   1   0 168.138 4.35434   1
   3   1   0 168.048 4.22488   3
   3   1   0 171.710 2.93231   1
  -3   1   0 171.265 3.61940   5
   5  -1   0 563.234 10.3617   5
   5  -1   0 581.065 10.7492   3
  -5  -1   0 594.830 9.88041   1
  -5  -1   0 558.454 10.7787   5
  -5  -1   0 563.462 11.4845   4
  -5  -1   0 573.421 11.0438   2
  -5   1   0 578.463 11.6529   1
  -5   1   0 576.816 11.3274   4
  -5   1   0 564.292 10.8414   2
  -5   1   0 584.751 10.7917   5
   5   1   0 565.799 11.4110   3
   5   1   0 570.961 10.7798   5
   5   1   0 582.608 9.82915   1
   7  -1   0 404.844 8.89460   3
  -7  -1   0 411.577 7.95963   1
  -7  -1   0 407.389 9.21153   2
  -7  -1   0 406.077 8.98834   5
  -7  -1   0 420.232 9.83422   4
   7  -1   0 397.864 8.44101   5
  -7   1   0 419.251 9.72692   1
  -7   1   0 403.108 9.52459   4
  -7   1   0 409.203 9.05429   5
  -7   1   0 413.403 9.08873   2
   7   1   0 417.654 7.94025   1
   7   1   0 406.453 9.55971   3
   7   1   0 410.867 8.89732   5
  -9  -1   0 110.207 4.43829   2
  -9  -1   0 107.502 4.83327   4
   9  -1   0 107.964 4.26365   3
  -9   1   0 114.346 4.40950   5
   9   1   0 110.717 4.16170   5
   9   1   0 115.123 4.74045   3
  -9   1   0 116.914 4.47292   2
  -9   1   0 107.299 4.55636   1
 -11  -1   0 163.264 6.08106   2
  11  -1   0 175.351 6.15896   3
 -11   1   0 160.634 6.03000   2
 -11   1   0 167.077 6.16401   5
  11   1   0 152.247 6.26922   3
 -11   1   0 169.635 6.29755   1
 -13  -1   0 145.081 6.36415   2
  13  -1   0 135.459 5.97962   3
 -13   1   0 139.265 6.11545   2
  13   1   0 128.825 6.25363   3
 -15  -1   0 20.8903 3.29051   2
 -15   1   0 21.2028 3.18522   2
   0  -2   0 26.5822 1.09907   2
   0  -2   0 25.9478 0.82352   4
   0   2   0 24.7537 1.05342   2
   0   2   0 25.7828 1.34575   1
  -2  -2   0 361.633 7.08207   2
   2  -2   0 363.048 6.68397   4
   2  -2   0 363.615 7.19144   3
   2   2   0 365.819 6.39321   5
   2   2   0 371.598 6.54785   1
  -2   2   0 367.455 6.78195   2
  -2   2   0 365.055 5.92876   5
   2   2   0 369.070 6.44110   5
  -2   2   0 369.664 5.97211   5
   2   2   0 356.892 7.85633   3
  -2   2   0 366.566 7.98231   1
   4  -2   0 473.056 9.47180   4
   4  -2   0 491.552 9.27160   3
  -4  -2   0 514.595 9.93335   4
  -4  -2   0 487.368 9.63548   2
  -4   2   0 506.726 8.92944   5
  -4   2   0 480.622 8.93788   5
   4   2   0 494.518 10.5291   3
  -4   2   0 486.055 9.29610   2
  -4   2   0 482.220 10.6228   1
   4   2   0 481.963 9.15209   5
  -6  -2   0 318.375 7.92937   4
   6  -2   0 308.811 7.00078   3
  -6  -2   0 318.406 7.53111   2
  -6  -2   0 330.322 6.97609   5
  -6   2   0 306.782 8.35831   1
  -6   2   0 318.357 7.23755   2
   6   2   0 309.204 8.18604   3
  -6   2   0 310.020 7.03177   5
   6   2   0 321.554 7.18414   5
   8  -2   0 27.4656 1.89605   3
  -8  -2   0 23.4987 2.51613   4
  -8  -2   0 27.8527 2.09604   2
   8   2   0 24.2014 2.71482   3
  -8   2   0 23.9106 2.65575   1
  -8   2   0 25.9096 1.96516   2
   8   2   0 22.9538 1.81876   5
  -8   2   0 24.1272 1.82055   5
 -10  -2   0 28.4864 2.39689   2
 -10  -2   0 26.7379 3.07206   4
  10  -2   0 30.0227 2.24140   3
 -10   2   0 30.2594 2.39624   2
  10   2   0 28.1899 3.14148   3
  10   2   0 29.5646 2.27126   5
 -10   2   0 30.1301 3.26471   1
 -10   2   0 30.6658 2.38986   5
 -12  -2   0 87.1778 4.71245   2
  12  -2   0 95.8229 4.63020   3
 -12   2   0 94.1642 4.70712   2
 -12   2   0 98.0575 4.86719   5
 -12   2   0 90.9205 5.15860   1
  12   2   0 97.6042 5.37766   3
 -14  -2   0 10.0951 2.24883   2
 -14   2   0 13.9814 2.48226   2
  14   2   0 14.2950 2.82716   3
  -1  -3   0 18.8043 0.96504   4
  -1  -3   0 20.2721 1.21430   2
   1  -3   0 19.2005 1.42544   3
   1  -3   0 18.7518 0.84793   4
   1   3   0 17.9966 1.11729   2
   1   3   0 20.2958 1.34329   1
  -1   3   0 17.2807 1.38172   3
  -1   3   0 17.0779 1.47230   1
  -1   3   0 17.0959 1.03696   2
   1   3   0 18.6833 1.49356   3
   3  -3   0 94.6963 3.21125   3
  -3  -3   0 95.5622 3.04743   4
   3  -3   0 96.0792 2.79958   4
  -3  -3   0 97.4128 3.16292   2
   3   3   0 96.7371 2.64419   5
   3   3   0 96.4101 2.53753   1
  -3   3   0 98.1904 2.26644   5
  -3   3   0 99.4381 2.19694   5
   3   3   0 93.9252 3.86124   3
  -3   3   0 99.4391 2.90152   2
   3   3   0 96.2518 2.57061   5
  -3   3   0 101.284 4.00443   1
  -5  -3   0 94.1072 3.59055   4
   5  -3   0 96.2997 3.35336   4
  -5  -3   0 92.6759 3.44002   2
   5  -3   0 97.7762 3.29895   3
  -5   3   0 97.5932 2.86184   5
  -5   3   0 93.1893 2.88785   5
   5   3   0 91.9421 4.12406   3
  -5   3   0 90.3326 4.18248   1
  -5   3   0 97.8820 3.22461   2
   5   3   0 94.2964 3.10092   5
   7  -3   0 27.5684 1.88543   3
  -7  -3   0 23.4250 1.95252   2
  -7  -3   0 23.1857 2.43052   4
   7   3   0 21.5251 2.61856   3
  -7   3   0 23.0785 1.67681   5
  -7   3   0 19.2343 2.47778   1
   7   3   0 22.1877 1.69726   5
  -7   3   0 20.6144 1.66898   2
  -9  -3   0 17.4177 2.44990   4
   9  -3   0 20.3383 2.20634   3
  -9  -3   0 16.3693 2.18348   2
  -9   3   0 19.8952 2.15434   5
  -9   3   0 17.2725 2.61612   1
   9   3   0 24.4860 3.08924   3
  -9   3   0 23.4317 2.34209   2
   9   3   0 19.6295 2.14012   5
 -11  -3   0 48.3887 3.81143   4
  11  -3   0 47.2329 3.05591   3
 -11  -3   0 42.2383 3.24728   2
  11   3   0 46.8628 3.78152   3
 -11   3   0 48.6084 3.20006   2
 -11   3   0 44.8746 3.73727   1
  11   3   0 48.5068 3.12370   5
 -11   3   0 46.9350 3.19962   5
 -13  -3   0 14.5595 2.55111   2
  13   3   0 15.4255 2.87175   3
 -13   3   0 15.2906 2.93551   1
 -13   3   0 17.4445 2.63577   5
 -13   3   0 16.1536 2.43866   2
 -15  -3   0 2.83998 2.04545   2
  15   3   0 2.30501 1.93882   3
 -15   3   0 4.64559 1.63735   2
   0  -4   0 5.42399 0.86004   2
   0  -4   0 6.87278 1.29675   3
   0   4   0 5.12720 1.08312   1
   0   4   0 4.56757 0.78740   2
   0   4   0 6.67096 1.25190   3
   2  -4   0 104.621 3.94742   3
  -2  -4   0 110.490 3.21938   4
  -2  -4   0 105.611 3.48298   2
   2  -4   0 105.897 2.83997   4
  -2   4   0 110.342 3.30017   2
  -2   4   0 109.108 4.46215   1
   2   4   0 113.141 3.60348   1
   2   4   0 109.399 4.50640   3
  -2   4   0 109.841 4.14726   3
   2   4   0 106.780 2.51054   5
   4  -4   0 29.3368 1.94407   3
   4  -4   0 29.0649 1.62479   4
  -4  -4   0 30.5817 1.87943   4
  -4  -4   0 29.9537 1.94205   2
  -4   4   0 30.1901 1.35080   5
  -4   4   0 31.1982 1.74381   2
  -4   4   0 29.1980 1.28999   5
  -4   4   0 28.2595 2.39932   1
   4   4   0 28.4108 1.35980   1
   4   4   0 30.7469 1.56437   5
   4   4   0 25.9881 2.32726   3
  -6  -4   0 12.8621 1.74495   4
   6  -4   0 14.3051 1.65374   3
  -6  -4   0 12.6598 1.68405   2
   6   4   0 12.7650 1.44298   5
  -6   4   0 13.2836 2.19381   1
  -6   4   0 12.3230 1.48359   2
  -6   4   0 14.6402 1.46752   5
   6   4   0 12.1193 2.07246   3
   8  -4   0 10.8310 1.64290   3
  -8  -4   0 10.1524 1.75795   2
  -8  -4   0 10.0316 1.87869   4
   8   4   0 10.1688 1.55694   5
  -8   4   0 9.22179 1.39445   5
   8   4   0 7.88374 1.84382   3
  -8   4   0 11.6363 1.60182   2
  -8   4   0 11.5905 2.24587   1
 -10  -4   0 1.20917 1.07233   2
  10  -4   0 1.21911 0.83168   3
 -10  -4   0 1.94307 1.21212   4
 -10   4   0 2.00103 1.35077   1
 -10   4   0 0.30778 0.75759   5
 -10   4   0 1.35656 0.84033   2
  10   4   0 1.94049 1.22280   3
  10   4   0 1.80045 0.93691   5
 -12  -4   0 0.87176 1.14383   2
 -12  -4   0 1.26916 1.41761   4
  12   4   0 1.87831 1.06777   5
  12   4   0 -0.0272 1.07018   3
 -12   4   0 1.71606 0.98452   2
 -12   4   0 1.05871 0.96831   5
 -12   4   0 0.10362 1.21424   1
  14  -4   0 17.9109 3.26986   1
 -14  -4   0 10.9432 2.53577   2
  14   4   0 12.5519 2.96147   3
 -14   4   0 16.2500 2.59836   2
 -14   4   0 13.2496 2.53862   5
 -14   4   0 12.5880 2.82243   1
  -1  -5   0 40.0274 2.14167   2
   1  -5   0 39.8481 2.70382   3
  -1  -5   0 37.0525 2.79709   3
   1  -5   0 39.2869 2.05922   2
   1   5   0 37.6425 2.45390   1
  -1   5   0 39.2198 2.74261   3
  -1   5   0 39.9437 2.02831   2
  -1   5   0 39.0939 2.76446   1
   1   5   0 39.0935 1.14880   5
   1   5   0 38.2882 1.12334   5
   1   5   0 36.8283 2.77218   3
   3  -5   0 251.709 7.28703   3
   3  -5   0 254.837 5.74848   4
  -3  -5   0 269.479 6.43205   4
  -3  -5   0 258.327 6.68133   2
  -3   5   0 252.118 8.26133   1
  -3   5   0 253.849 6.29396   2
   3   5   0 260.696 5.53832   5
  -3   5   0 250.025 4.96567   5
   3   5   0 252.556 8.27788   3
  -3   5   0 249.577 4.87600   5
  -5  -5   0 104.809 4.14823   2
   5  -5   0 106.382 4.28835   3
  -5  -5   0 99.9104 4.05891   4
  -5   5   0 104.809 5.38850   1
   5   5   0 110.925 5.43364   3
  -5   5   0 102.434 3.75615   2
   5   5   0 101.690 3.49166   5
  -5   5   0 103.597 3.24530   5
  -7  -5   0 118.817 5.03000   4
   7  -5   0 121.246 4.69519   3
  -7  -5   0 121.648 4.88754   2
  -7   5   0 120.114 4.15233   5
  -7   5   0 126.304 4.59137   2
   7   5   0 114.495 5.94851   3
  -7   5   0 125.097 6.30207   1
   7   5   0 115.194 4.30284   5
   9  -5   0 25.1209 2.61221   3
  -9  -5   0 23.7726 2.99147   4
  -9  -5   0 20.6041 2.64925   2
   9   5   0 21.3471 3.29057   3
  -9   5   0 26.1847 2.23615   5
  -9   5   0 24.4381 3.54388   1
   9   5   0 27.4516 2.34758   5
 -11  -5   0 -0.5876 0.87537   4
 -11  -5   0 -0.9644 0.91016   2
  11   5   0 1.41387 0.99619   5
 -11   5   0 -0.5627 1.00259   1
 -11   5   0 0.62355 0.87431   5
  11   5   0 -1.3112 0.91933   3
 -13  -5   0 12.2110 2.50642   2
 -13  -5   0 16.6724 3.12426   4
 -13   5   0 16.4053 3.32920   1
  13   5   0 16.4905 2.62428   5
 -13   5   0 18.4486 2.89909   5
  13   5   0 9.67444 2.74383   3
   0  -6   0 201.286 7.21938   3
   0   6   0 191.878 7.18472   3
   0   6   0 196.047 6.79760   1
   0   6   0 187.396 3.76154   5
   2  -6   0 140.243 5.61340   3
  -2  -6   0 122.349 5.83858   3
  -2   6   0 129.014 5.62745   3
  -2   6   0 122.184 5.70242   1
   2   6   0 134.668 3.38443   5
  -2   6   0 127.715 2.91790   5
   2   6   0 137.529 6.12651   3
  -4  -6   0 82.1529 3.54789   4
   4  -6   0 80.8468 4.08193   3
  -4  -6   0 81.8423 3.68583   2
  -4   6   0 87.3741 5.06783   1
  -4   6   0 81.1863 2.68945   5
   4   6   0 81.9817 3.00527   5
   4   6   0 82.2262 4.89012   3
  -6  -6   0 0.16007 0.81085   2
   6  -6   0 1.04460 0.89673   3
  -6  -6   0 2.08862 0.98297   4
  -6   6   0 1.97761 0.77966   5
   6   6   0 1.35223 0.71916   5
  -6   6   0 1.64574 1.27403   1
   6   6   0 1.92752 1.24543   3
  -8  -6   0 15.5063 2.41049   4
  -8  -6   0 14.3522 2.28164   2
   8  -6   0 18.0450 2.32791   3
  -8   6   0 20.2543 3.48545   1
   8   6   0 14.4400 2.82171   3
   8   6   0 18.1511 2.18449   5
  -8   6   0 19.5653 2.18930   5
 -10  -6   0 7.61870 1.92178   2
 -10  -6   0 5.70558 1.80066   4
  10   6   0 8.98453 1.72451   5
 -10   6   0 4.73702 1.42498   5
  10   6   0 10.6114 2.67921   3
 -10   6   0 10.0439 2.67938   1
 -12  -6   0 38.5820 4.48186   4
 -12  -6   0 26.4115 3.51360   2
  12   6   0 18.2743 4.16328   3
  12   6   0 29.1924 3.37910   5
   1  -7   0 43.6505 3.44572   3
  -1  -7   0 35.8542 3.97792   3
   1   7   0 39.9341 1.72120   5
   1   7   0 36.9293 4.01915   3
  -1   7   0 38.1553 3.41577   3
  -1   7   0 42.3648 1.63522   5
  -1   7   0 37.7948 3.91386   1
  -3  -7   0 6.93973 1.97707   3
   3  -7   0 8.06558 1.84070   3
   3   7   0 10.6992 2.43068   3
   3   7   0 10.5869 1.24415   5
  -3   7   0 10.5813 1.12968   5
  -3   7   0 10.0520 2.27579   1
   5  -7   0 9.17783 1.92510   3
  -5   7   0 7.23178 2.16174   1
  -5   7   0 7.82561 1.15896   5
   5   7   0 7.25489 2.15610   3
   5   7   0 8.25744 1.29608   5
  -7  -7   0 18.4141 2.55869   4
   7  -7   0 17.0383 2.58410   3
   7   7   0 12.0637 2.75842   3
   7   7   0 15.6964 2.04002   5
  -7   7   0 16.9708 1.95339   5
  -7   7   0 12.2385 2.74696   1
  -9  -7   0 10.2148 2.20046   4
   9   7   0 10.3112 2.76292   3
  -9   7   0 10.1278 1.85490   5
   9   7   0 13.0872 2.17203   5
  -9   7   0 9.71951 2.85580   1
   0  -8   0 13.4553 2.61365   3
   0   8   0 15.9171 2.91304   3
   0   8   0 15.4692 1.26202   5
  -2  -8   0 19.2612 3.21365   3
   2  -8   0 14.5434 2.52956   3
  -2   8   0 16.3578 2.93437   1
  -2   8   0 18.1512 1.42268   5
   2   8   0 20.7832 3.46163   3
   2   8   0 21.1537 1.59812   5
   4  -8   0 83.8831 4.98151   3
  -4  -8   0 91.1362 5.97707   3
   4   8   0 90.0339 3.64305   5
  -4   8   0 87.1646 3.32705   5
   4   8   0 88.7181 6.00703   3
  -4   8   0 89.5023 5.93409   1
  -6  -8   0 6.81118 2.29635   3
   6   8   0 4.32887 1.22393   5
  -6   8   0 1.70155 1.69795   1
  -6   8   0 1.94002 0.91012   5
   6   8   0 4.77910 2.05653   3
   1  -9   0 1.50014 1.31880   3
  -1  -9   0 4.91308 2.14680   3
   1   9   0 2.82142 1.68241   3
  -1   9   0 4.52654 1.04550   5
   1   9   0 4.05187 0.99197   5
 -16   0   1 1.36129 1.41221   2
 -14   0   1 0.09505 1.05879   2
  14   0  -1 -0.3182 0.89690   3
  12   0  -1 0.71594 0.78617   3
 -12   0   1 0.14936 0.97147   2
  10   0  -1 -0.1941 0.52188   3
 -10   0   1 0.93554 0.63334   1
 -10   0   1 -0.5206 0.74459   2
 -10   0   1 0.26842 0.61675   5
  -8   0   1 1.17005 0.73350   2
   8   0  -1 -0.2772 0.37679   3
  -8   0   1 0.32065 0.48513   5
  -8   0   1 -0.2498 0.43751   1
  -8   0   1 0.35677 0.52902   4
   8   0  -1 0.34689 0.44571   5
  -6   0   1 0.09536 0.38621   1
  -6   0   1 0.52831 0.46074   4
   6   0  -1 -0.2186 0.33280   3
  -6   0   1 0.78899 0.61837   2
  -6   0   1 0.38769 0.37238   5
   6   0  -1 0.41793 0.41533   5
  -4   0   1 0.40209 0.35738   2
  -4   0   1 0.23236 0.31639   4
   4   0  -1 -0.1344 0.19202   3
  -4   0   1 -0.0060 0.23927   5
  -4   0   1 0.09684 0.28685   1
   4   0  -1 0.66672 0.33123   5
  -2   0   1 0.07106 0.16144   4
  -2   0   1 0.08937 0.18105   1
   2   0  -1 0.12605 0.17616   5
  -2   0   1 0.28531 0.17643   5
  -2   0   1 -0.0815 0.15896   2
   2   0  -1 0.11683 0.17315   3
   0   0  -1 -0.0199 0.02817   5
   0   0  -1 -0.0132 0.02008   5
   0   0   1 0.07270 0.04498   1
   0   0  -1 -0.0303 0.02477   2
   0   0   1 -0.0052 0.03502   5
   2   0   1 1.92518 0.32699   5
  -2   0  -1 0.77998 0.27426   1
   2   0   1 0.77920 0.23556   3
  -2   0  -1 0.77764 0.30706   4
  -2   0  -1 1.12143 0.32250   2
  -2   0  -1 0.50017 0.24319   5
  -4   0  -1 0.97362 0.36045   1
  -4   0  -1 0.60465 0.31187   5
   4   0   1 0.47198 0.28340   3
   4   0   1 0.54618 0.31206   5
  -4   0  -1 0.42043 0.36522   4
  -4   0  -1 0.50705 0.32692   2
  -6   0  -1 -0.2167 0.45126   2
  -6   0  -1 0.22046 0.42370   4
   6   0   1 -0.1295 0.27446   5
  -6   0  -1 0.00303 0.33769   5
   6   0   1 -0.0179 0.29827   3
  -6   0  -1 1.44274 0.54082   1
  -8   0  -1 0.33211 0.54136   5
   8   0   1 -0.2881 0.41654   3
  -8   0  -1 0.42263 0.74270   2
   8   0   1 0.31137 0.53064   5
   8   0   1 -0.2749 0.34242   1
  -8   0  -1 0.46116 0.47784   1
  -8   0  -1 0.05299 0.54331   4
  10   0   1 0.61003 0.68116   3
 -10   0  -1 1.56247 1.02092   2
  10   0   1 0.01152 0.53918   1
 -10   0  -1 0.13098 0.56969   1
 -10   0  -1 1.93775 0.94480   5
 -12   0  -1 0.12170 0.94935   2
  12   0   1 0.16635 0.88389   3
 -14   0  -1 -0.5397 1.09040   2
 -15  -1   1 11.2897 2.42357   2
 -15   1   1 7.92583 2.00938   2
  15   1  -1 13.0493 2.66492   3
 -13  -1   1 32.2675 3.50540   2
  13  -1  -1 26.4838 3.19471   3
 -13   1   1 26.4420 3.14258   2
  13   1  -1 27.9888 3.39466   3
  11  -1  -1 46.7545 3.07327   3
 -11  -1   1 44.5871 3.14177   2
 -11   1   1 47.6332 3.19836   1
 -11   1   1 46.9042 3.13412   5
  11   1  -1 42.8277 3.18426   3
 -11   1   1 47.0132 3.10319   2
  -9  -1   1 55.8120 3.38773   4
  -9  -1   1 69.9021 3.42427   2
   9  -1  -1 61.6988 3.14209   3
   9   1  -1 60.9559 2.97311   5
  -9   1   1 63.9473 3.20115   2
   9   1  -1 61.0816 3.40679   3
  -9   1   1 67.1135 3.49981   1
  -9   1   1 64.7286 3.19980   5
  -7  -1   1 241.313 6.85325   4
   7  -1  -1 245.497 5.75148   5
  -7  -1   1 248.163 6.41471   2
   7  -1  -1 239.849 6.17947   3
  -7  -1   1 244.077 6.11160   5
  -7  -1   1 248.412 5.25360   1
  -7   1   1 232.860 6.65143   1
  -7   1   1 243.448 6.15080   5
   7   1  -1 238.916 6.69880   3
  -7   1   1 243.995 6.16599   2
  -7   1   1 240.050 6.67133   4
   7   1  -1 242.292 6.07544   5
  -5  -1   1 40.8159 2.09950   4
  -5  -1   1 41.0505 1.78002   5
  -5  -1   1 41.4196 1.99934   2
   5  -1  -1 38.4582 1.60523   5
  -5  -1   1 40.6989 1.31251   1
   5  -1  -1 39.4038 1.81609   3
  -5   1   1 40.5231 1.79953   5
  -5   1   1 39.1337 1.80513   2
  -5   1   1 39.2864 1.97821   4
   5   1  -1 41.5107 1.81158   5
  -5   1   1 35.9980 2.01155   1
   5   1  -1 41.9461 2.13315   3
   3  -1  -1 2597.53 42.5427   3
   3  -1  -1 2682.59 41.8726   4
   3  -1  -1 2600.13 41.0968   5
  -3  -1   1 2608.16 41.7760   2
  -3  -1   1 2597.07 41.8255   4
  -3  -1   1 2634.56 41.2980   5
   3   1  -1 2569.56 42.1390   3
  -3   1   1 2697.24 41.7677   4
  -3   1   1 2603.94 42.3799   1
  -3   1   1 2637.08 41.3412   5
   3   1  -1 2638.92 41.3903   5
  -3   1   1 2643.97 41.3546   2
   1  -1  -1 443.478 7.68920   3
   1  -1  -1 440.606 7.38890   4
  -1  -1   1 451.516 7.23446   4
  -1  -1   1 437.699 7.65175   2
  -1   1   1 438.292 7.07080   5
  -1   1   1 433.170 7.97913   1
   1   1  -1 432.402 7.27600   1
   1   1  -1 436.556 7.62432   2
  -1   1   1 439.570 7.09004   2
  -1   1   1 435.239 7.77067   3
   1   1  -1 436.315 7.90123   3
   1  -1   1 191.716 3.51739   4
  -1  -1  -1 189.935 3.65505   2
   1  -1   1 197.121 3.71172   3
  -1   1  -1 199.486 4.26458   1
   1   1   1 198.443 3.62010   5
  -1   1  -1 190.010 3.75565   2
   1   1   1 196.613 3.57437   1
  -1   1  -1 198.230 3.77392   3
  -3  -1  -1 3.71472 0.63530   2
  -3  -1  -1 4.09693 0.68518   4
  -3  -1  -1 4.64111 0.64270   5
   3  -1   1 4.90848 0.58778   3
   3  -1   1 5.03227 0.69134   4
  -3   1  -1 5.66683 0.64527   5
  -3   1  -1 5.17023 0.70899   2
   3   1   1 4.67519 0.37618   1
  -3   1  -1 4.49045 0.65964   4
   3   1   1 3.67909 0.54652   5
   3   1   1 4.46168 0.74370   3
  -3   1  -1 4.50142 0.80953   1
  -5  -1  -1 89.9729 2.37938   1
   5  -1   1 92.2885 2.65339   5
  -5  -1  -1 89.2679 3.04312   2
  -5  -1  -1 85.7644 2.90135   5
   5  -1   1 87.2745 2.74916   3
   5   1   1 89.8860 2.34944   1
  -5   1  -1 88.6857 3.37119   1
  -5   1  -1 82.3566 2.79731   5
   5   1   1 84.7884 3.17820   3
  -5   1  -1 88.8335 3.14472   4
   5   1   1 91.1180 2.90313   5
  -5   1  -1 93.1119 3.05050   2
   7  -1   1 88.3623 3.07037   5
  -7  -1  -1 95.4504 4.02710   4
   7  -1   1 97.0857 3.41656   3
  -7  -1  -1 91.3288 3.55063   2
  -7  -1  -1 88.5027 3.41298   5
  -7  -1  -1 95.8340 2.88264   1
  -7   1  -1 100.237 3.67983   2
   7   1   1 96.9155 3.84935   3
  -7   1  -1 92.3576 3.49449   5
   7   1   1 92.4733 3.39779   5
  -7   1  -1 95.5532 3.91527   1
   7   1   1 95.2066 2.85460   1
  -7   1  -1 94.4300 3.83417   4
   9  -1   1 77.0699 3.48320   3
  -9  -1  -1 69.3769 3.88597   4
  -9  -1  -1 73.8766 3.62533   2
  -9   1  -1 77.5699 3.81103   1
  -9   1  -1 75.1391 3.56058   5
   9   1   1 69.9239 3.65256   3
  -9   1  -1 71.2934 3.52382   2
   9   1   1 77.4239 3.40999   5
 -11  -1  -1 110.910 5.02471   2
  11  -1   1 117.878 5.07148   1
  11  -1   1 112.704 4.86690   3
 -11   1  -1 123.352 5.22107   5
  11   1   1 121.301 5.44378   3
 -11   1  -1 117.860 5.17723   1
 -11   1  -1 112.054 5.00393   2
 -13  -1  -1 83.6686 4.75609   2
  13   1   1 76.4855 4.79220   3
 -13   1  -1 83.9968 4.78389   2
 -15  -1  -1 25.5798 3.65790   2
 -15   1  -1 23.7988 3.36000   2
 -14  -2   1 118.992 5.98468   2
 -14   2   1 111.453 5.62722   2
  14   2  -1 119.074 6.48840   3
  12  -2  -1 108.416 4.97301   3
 -12  -2   1 110.597 5.25489   2
 -12   2   1 118.085 5.17631   2
  12   2  -1 103.364 5.58417   3
 -12   2   1 109.868 5.12520   5
 -12   2   1 108.175 5.54019   1
 -10  -2   1 43.9843 2.94804   2
 -10  -2   1 47.9527 3.40539   4
  10  -2  -1 45.9119 2.86017   3
 -10   2   1 46.3046 3.35821   1
 -10   2   1 43.7214 2.83104   5
  10   2  -1 49.6961 2.87273   5
 -10   2   1 53.1816 3.06538   2
  10   2  -1 42.4426 3.23442   3
  -8  -2   1 10.4783 1.59371   2
   8  -2  -1 10.9133 1.50145   3
  -8  -2   1 8.76203 1.54950   4
  -8   2   1 9.72167 1.35349   5
   8   2  -1 10.9441 1.83206   3
   8   2  -1 9.90168 1.39189   5
  -8   2   1 9.72139 1.45315   2
  -8   2   1 7.32703 1.49759   1
  -6  -2   1 64.0878 2.95610   4
   6  -2  -1 58.2345 2.47127   3
  -6  -2   1 56.7687 2.23234   5
  -6  -2   1 57.1763 2.63550   2
   6   2  -1 67.2471 3.23419   3
  -6   2   1 55.8927 3.07419   1
  -6   2   1 55.3336 2.39410   2
  -6   2   1 58.3472 2.40195   5
  -6   2   1 62.1085 2.71139   4
   6   2  -1 56.7066 2.41324   5
  -4  -2   1 79.4355 2.81152   4
   4  -2  -1 77.0056 2.65260   4
  -4  -2   1 77.2311 2.75898   2
   4  -2  -1 78.9213 2.58627   3
  -4   2   1 76.1183 2.32174   5
   4   2  -1 74.7141 3.13786   3
  -4   2   1 81.4723 2.33222   5
  -4   2   1 81.5221 3.36525   1
  -4   2   1 79.8333 2.43888   2
  -2  -2   1 374.821 7.35057   2
   2  -2  -1 373.128 7.42634   3
   2  -2  -1 360.478 6.87314   4
  -2  -2   1 380.028 6.94002   4
   2   2  -1 382.591 6.69531   1
   2   2  -1 365.804 7.93960   3
  -2   2   1 384.193 6.35500   5
  -2   2   1 375.509 6.29849   5
   2   2  -1 372.021 6.25941   5
  -2   2   1 367.451 8.07048   1
  -2   2   1 377.257 6.69918   2
   2   2  -1 375.383 6.24817   5
   0  -2  -1 193.444 3.82094   2
   0  -2   1 190.709 3.19554   4
   0  -2  -1 194.397 4.69627   3
   0  -2   1 192.971 3.21586   4
   0   2   1 188.602 4.65310   3
   0   2   1 190.981 4.52175   1
   0   2  -1 198.437 4.57078   1
   0   2  -1 192.625 4.12348   2
   0   2   1 196.344 3.81502   2
   0   2  -1 189.300 4.54568   3
   2  -2   1 837.615 14.3469   3
   2  -2   1 819.008 13.8425   4
  -2  -2  -1 846.104 14.4124   4
  -2  -2  -1 831.421 14.2184   2
   2   2   1 843.823 13.8985   5
  -2   2  -1 835.128 15.4155   1
  -2   2  -1 809.232 12.9078   5
  -2   2  -1 822.896 12.9084   5
   2   2   1 843.560 13.8399   1
   2   2   1 847.861 15.3559   3
  -2   2  -1 827.919 14.2045   2
   2   2   1 827.844 13.7862   5
  -4  -2  -1 128.135 3.65256   2
   4  -2   1 124.370 3.28819   3
   4  -2   1 125.738 3.58415   4
  -4  -2  -1 123.565 3.86121   4
   4   2   1 122.652 4.19572   3
  -4   2  -1 124.796 3.53958   2
  -4   2  -1 121.891 3.13751   5
  -4   2  -1 120.265 4.29533   1
   4   2   1 125.113 2.39351   1
  -4   2  -1 120.579 3.03933   5
   4   2   1 121.495 3.34258   5
  -6  -2  -1 129.177 4.20005   2
   6  -2   1 129.583 3.78648   3
  -6  -2  -1 131.069 3.84868   5
  -6  -2  -1 129.487 4.59033   4
  -6   2  -1 123.054 4.80033   1
  -6   2  -1 127.306 4.05546   2
   6   2   1 126.013 3.94629   5
   6   2   1 124.850 2.50704   1
   6   2   1 132.680 4.78605   3
  -6   2  -1 121.523 3.80403   5
  -8  -2  -1 75.5406 3.90469   4
  -8  -2  -1 78.7314 3.61102   2
   8  -2   1 82.5777 3.32151   3
   8   2   1 74.6504 3.30978   5
  -8   2  -1 70.7864 3.33504   2
  -8   2  -1 77.4085 3.38071   5
  -8   2  -1 77.9021 4.01106   1
   8   2   1 76.6038 3.91840   3
 -10  -2  -1 6.58161 1.68437   4
 -10  -2  -1 6.00446 1.47687   2
  10  -2   1 7.63507 1.39577   3
  10   2   1 7.62091 1.41932   5
 -10   2  -1 6.77400 1.48733   2
 -10   2  -1 5.27917 1.52516   1
  10   2   1 7.29906 1.65171   3
 -10   2  -1 10.8281 1.77283   5
 -12  -2  -1 75.1836 4.40188   2
  12  -2   1 87.3625 4.84318   1
 -12   2  -1 83.7745 4.52512   2
  12   2   1 83.5446 5.01642   3
 -12   2  -1 79.6214 4.48201   5
 -12   2  -1 75.6145 4.64120   1
 -14  -2  -1 3.14196 1.60062   2
  14   2   1 5.81641 1.87659   3
 -14   2  -1 4.83253 1.65216   2
 -15  -3   1 23.8190 3.56324   2
  15   3  -1 23.7125 3.91543   3
 -15   3   1 23.5237 3.15083   2
 -13  -3   1 41.6090 3.51016   2
 -13   3   1 39.1048 3.14599   2
  13   3  -1 42.4058 4.72837   3
 -13   3   1 34.3734 3.59608   5
 -13   3   1 38.9243 4.41148   1
  11  -3  -1 72.4400 3.80563   3
 -11  -3   1 66.5824 4.43294   4
 -11  -3   1 71.1833 4.14132   2
 -11   3   1 76.7687 3.92275   2
  11   3  -1 68.8758 3.75493   5
  11   3  -1 76.0856 4.79786   3
 -11   3   1 68.8275 3.85287   5
 -11   3   1 67.9391 4.52032   1
  -9  -3   1 240.160 7.26694   2
   9  -3  -1 232.283 6.73430   3
  -9  -3   1 223.488 7.54285   4
   9   3  -1 240.650 8.24452   3
  -9   3   1 216.615 8.02445   1
  -9   3   1 227.245 6.63392   2
   9   3  -1 231.527 6.70221   5
  -9   3   1 225.105 6.65850   5
  -7  -3   1 186.934 6.00764   4
   7  -3  -1 182.750 5.32187   3
  -7  -3   1 182.064 5.70440   2
  -7   3   1 180.427 6.67065   1
  -7   3   1 191.902 5.23395   5
  -7   3   1 184.330 5.24321   2
   7   3  -1 170.543 5.13878   5
   7   3  -1 186.339 6.62218   3
  -5  -3   1 110.889 3.84200   4
  -5  -3   1 115.263 3.90911   2
   5  -3  -1 113.364 3.65873   3
   5  -3  -1 112.476 3.66762   4
   5   3  -1 101.970 3.54506   5
   5   3  -1 105.436 3.26851   5
  -5   3   1 109.547 4.60502   1
  -5   3   1 112.116 3.18078   5
   5   3  -1 109.920 4.51138   3
  -5   3   1 109.308 3.36823   2
  -5   3   1 112.935 3.25989   5
   3  -3  -1 94.4929 2.83198   4
   3  -3  -1 104.072 3.39804   3
  -3  -3   1 96.6375 2.94358   4
  -3   3   1 101.604 2.40752   5
   3   3  -1 96.9868 3.89917   3
   3   3  -1 98.9338 2.49970   5
  -3   3   1 91.8012 3.87321   1
   3   3  -1 94.1415 2.51991   1
  -3   3   1 94.8102 2.29761   5
   3   3  -1 100.707 2.46482   5
  -3   3   1 97.6320 2.73912   2
   1  -3  -1 559.147 11.1910   3
   1  -3  -1 550.494 9.69212   4
  -1  -3   1 541.789 9.41675   4
  -1  -3   1 558.237 10.4681   2
  -1   3   1 548.488 11.3817   1
  -1   3   1 554.520 11.2661   3
  -1   3   1 555.532 9.81960   2
   1   3  -1 551.470 10.4109   2
   1   3  -1 554.429 11.4361   3
   1   3  -1 562.686 10.7073   1
  -1  -3  -1 136.755 3.45223   2
   1  -3   1 136.511 4.08138   3
   1  -3   1 138.398 2.78710   4
   1   3   1 135.107 3.84942   1
  -1   3  -1 133.076 4.08402   3
   1   3   1 134.946 2.69892   5
  -1   3  -1 135.429 3.56785   2
  -1   3  -1 136.085 4.36008   1
   1   3   1 137.492 2.67863   5
   1   3   1 133.578 4.38891   3
  -3  -3  -1 204.528 4.91961   2
  -3  -3  -1 186.332 4.91151   4
   3  -3   1 190.037 4.90977   3
   3  -3   1 192.025 4.44680   4
   3   3   1 197.104 4.28987   1
   3   3   1 196.920 4.50367   5
   3   3   1 199.586 4.40149   5
   3   3   1 184.529 5.81999   3
  -3   3  -1 198.814 4.79419   2
  -3   3  -1 188.641 5.94376   1
  -3   3  -1 198.658 3.74420   5
  -3   3  -1 193.027 3.65497   5
   5  -3   1 24.3153 1.60825   4
  -5  -3  -1 21.0850 1.59789   2
   5  -3   1 19.1282 1.37684   3
  -5  -3  -1 19.5044 1.63982   4
   5   3   1 20.1642 2.28406   3
  -5   3  -1 18.9136 2.29968   1
   5   3   1 20.9911 1.42609   5
  -5   3  -1 21.2946 1.23775   5
  -5   3  -1 21.1916 1.29416   5
  -5   3  -1 23.4266 1.57704   2
  -7  -3  -1 42.1116 2.57608   2
  -7  -3  -1 39.5719 2.69476   4
   7  -3   1 43.3341 2.30040   3
   7   3   1 48.0502 3.19417   3
   7   3   1 44.0479 2.40209   5
  -7   3  -1 39.6412 3.05686   1
  -7   3  -1 43.0824 2.47321   2
  -7   3  -1 45.4112 2.35032   5
   9  -3   1 46.4256 2.68548   3
  -9  -3  -1 50.6347 3.47833   4
  -9  -3  -1 52.7864 3.16750   2
  -9   3  -1 59.3156 3.10717   5
  -9   3  -1 54.6043 3.14143   2
   9   3   1 51.6724 2.92964   5
  -9   3  -1 51.0653 3.76794   1
   9   3   1 55.0777 3.76784   3
 -11  -3  -1 95.0363 4.81384   2
 -11  -3  -1 103.245 5.52983   4
 -11   3  -1 101.158 4.76661   2
 -11   3  -1 100.712 5.61920   1
 -11   3  -1 95.9514 4.64004   5
  11   3   1 98.4973 5.51259   3
  11   3   1 104.621 4.76556   5
  13  -3   1 32.3108 3.95941   1
 -13  -3  -1 32.0350 3.63927   2
 -13   3  -1 23.6577 3.09067   5
  13   3   1 29.8956 3.86967   3
 -13   3  -1 39.3448 3.97325   2
 -13   3  -1 29.2221 3.87597   1
 -14  -4   1 2.08529 1.65192   2
 -14   4   1 4.36039 1.66854   5
 -14   4   1 0.91483 1.78018   1
  14   4  -1 0.87884 1.49214   3
 -12  -4   1 4.16636 1.63488   4
 -12  -4   1 2.36434 1.36977   2
 -12   4   1 2.68346 1.18191   2
 -12   4   1 7.01160 2.10817   1
 -12   4   1 2.84203 1.33314   5
  12   4  -1 3.28977 1.23763   5
  12   4  -1 1.21035 1.19059   3
 -10  -4   1 38.4249 3.27156   4
  10  -4  -1 41.6455 2.84548   3
 -10  -4   1 42.8985 3.18671   2
 -10   4   1 36.3169 4.13406   1
 -10   4   1 45.8032 2.93604   2
  10   4  -1 39.2443 2.71444   5
  10   4  -1 37.6503 4.20107   3
 -10   4   1 42.7372 2.88530   5
  -8  -4   1 1.80886 0.86000   4
   8  -4  -1 1.11804 0.73804   3
  -8  -4   1 1.32460 0.94488   2
   8   4  -1 1.41302 0.70713   5
  -8   4   1 0.83349 0.61793   2
  -8   4   1 2.15416 0.77252   5
  -8   4   1 2.45295 1.29127   1
   8   4  -1 1.64941 1.08933   3
  -6  -4   1 160.210 5.29308   4
  -6  -4   1 161.177 5.28708   2
   6  -4  -1 156.292 5.01907   3
   6   4  -1 158.369 4.61815   5
  -6   4   1 158.543 4.67354   2
  -6   4   1 161.509 6.49785   1
   6   4  -1 163.883 6.40788   3
   4  -4  -1 53.7237 2.27170   4
  -4  -4   1 56.3345 2.48203   4
  -4  -4   1 51.5776 2.56999   2
   4  -4  -1 51.2631 2.64500   3
   4   4  -1 55.4257 2.02779   5
   4   4  -1 51.8556 3.24365   3
  -4   4   1 51.9566 1.89173   5
  -4   4   1 52.9976 2.18941   2
  -4   4   1 53.8616 1.87043   5
  -4   4   1 51.5571 3.29187   1
   4   4  -1 51.0123 1.81545   1
  -2  -4   1 146.126 3.64030   4
   2  -4  -1 132.795 3.49168   4
   2  -4  -1 135.322 4.66819   3
  -2  -4   1 145.279 4.29366   2
   2   4  -1 139.725 2.57870   5
   2   4  -1 142.714 4.19265   1
  -2   4   1 133.228 4.76716   3
  -2   4   1 144.872 2.73666   5
   2   4  -1 142.581 5.17738   3
  -2   4   1 138.645 2.70286   5
   2   4  -1 141.525 2.58819   5
  -2   4   1 143.887 3.72726   2
  -2   4   1 141.259 5.16163   1
   0  -4  -1 195.368 4.70886   2
   0  -4  -1 182.038 5.85111   3
   0  -4   1 196.129 5.03702   2
   0  -4   1 180.948 5.76446   3
   0   4  -1 194.464 5.73197   1
   0   4   1 191.042 3.35815   5
   0   4   1 205.592 6.12647   3
   0   4   1 191.552 3.33846   5
   0   4   1 189.940 5.68511   1
   0   4  -1 201.886 5.01140   2
   0   4  -1 195.366 5.90173   3
   0   4   1 194.092 4.64359   2
   2  -4   1 201.151 5.87154   3
  -2  -4  -1 219.328 5.29549   4
  -2  -4  -1 214.319 5.30216   2
   2  -4   1 215.509 4.53023   4
  -2   4  -1 213.420 6.13579   3
   2   4   1 219.290 4.49721   5
   2   4   1 215.127 6.70884   3
   2   4   1 216.702 5.53055   1
  -2   4  -1 217.066 6.70678   1
  -2   4  -1 209.924 5.31691   2
   2   4   1 215.750 4.55334   5
  -4  -4  -1 31.3100 1.92973   2
  -4  -4  -1 29.8005 1.97679   4
   4  -4   1 31.5805 1.99244   3
   4  -4   1 31.8502 1.71472   4
  -4   4  -1 32.3899 1.32250   5
  -4   4  -1 34.2871 1.90670   2
   4   4   1 30.3277 2.48391   3
  -4   4  -1 32.7122 2.64453   1
  -4   4  -1 33.4751 1.39505   5
   4   4   1 32.2573 1.67693   5
  -6  -4  -1 9.34210 1.52067   4
   6  -4   1 9.90094 1.41619   3
  -6  -4  -1 14.0470 1.83205   2
   6   4   1 9.03958 1.79900   3
  -6   4  -1 12.8236 1.64442   2
  -6   4  -1 10.1282 1.95452   1
  -6   4  -1 10.5711 1.24126   5
   6   4   1 11.9070 1.42549   5
  -8  -4  -1 52.5836 3.15051   2
   8  -4   1 54.3758 2.87298   3
  -8  -4  -1 47.1742 3.26174   4
  -8   4  -1 52.5368 2.93064   2
  -8   4  -1 52.8178 3.96708   1
  -8   4  -1 53.0224 2.80483   5
   8   4   1 51.9823 3.82681   3
   8   4   1 50.3729 2.89341   5
 -10  -4  -1 0.01938 0.95961   4
 -10  -4  -1 0.61579 0.98987   2
 -10   4  -1 1.30159 0.85843   2
  10   4   1 0.01861 0.79419   3
  10   4   1 1.04491 0.79432   5
 -10   4  -1 0.65666 0.78977   5
 -10   4  -1 1.95395 1.19341   1
 -12  -4  -1 16.2838 2.91535   4
 -12  -4  -1 16.5099 2.66382   2
 -12   4  -1 21.7726 2.82660   5
 -12   4  -1 19.4342 2.62118   2
  12   4   1 19.9433 2.76847   5
 -12   4  -1 20.0009 3.40024   1
  12   4   1 17.4801 3.06363   3
  14  -4   1 52.5931 5.56674   1
 -14  -4  -1 53.6215 4.26604   2
 -14   4  -1 57.7663 4.23645   2
  14   4   1 54.6243 5.77857   3
 -14   4  -1 51.0303 4.26519   5
 -14   4  -1 55.3217 4.88440   1
 -13  -5   1 31.4185 3.81742   2
 -13  -5   1 45.9801 5.03622   4
  13   5  -1 38.9581 3.99405   5
 -13   5   1 42.2141 3.66653   5
 -13   5   1 39.0627 4.99060   1
  13   5  -1 42.3272 5.22854   3
 -11  -5   1 11.0865 2.17632   2
 -11  -5   1 12.5234 2.47454   4
 -11   5   1 13.5951 2.83988   1
  11   5  -1 9.17725 2.38108   3
 -11   5   1 10.1102 1.88746   5
  11   5  -1 15.7941 2.26575   5
   9  -5  -1 0.09889 0.76683   3
  -9  -5   1 -0.3782 0.99305   2
  -9  -5   1 -0.1867 0.85463   4
   9   5  -1 0.41989 0.70768   5
   9   5  -1 0.16244 0.96397   3
  -9   5   1 0.37774 0.68945   5
  -9   5   1 -0.3924 0.93146   1
   7  -5  -1 28.0433 2.29906   3
  -7  -5   1 26.1472 2.65447   2
  -7  -5   1 21.8254 2.44691   4
  -7   5   1 26.4587 1.89411   5
   7   5  -1 26.7522 3.48387   3
   7   5  -1 30.6625 2.08088   5
  -7   5   1 24.8524 3.37331   1
   5  -5  -1 115.236 4.58638   3
  -5  -5   1 116.957 4.28294   4
  -5  -5   1 117.858 4.46622   2
   5   5  -1 115.633 3.67269   5
  -5   5   1 118.155 3.56629   5
   5   5  -1 119.966 5.71999   3
  -5   5   1 118.111 5.72241   1
   3  -5  -1 31.5481 2.34998   3
  -3  -5   1 33.7371 2.17041   2
   3  -5  -1 31.0543 1.66201   4
  -3  -5   1 32.0824 1.79541   4
   3   5  -1 33.2807 2.79327   3
   3   5  -1 29.3613 1.89253   1
  -3   5   1 31.0608 1.76772   2
  -3   5   1 30.0948 1.32873   5
  -3   5   1 31.0553 3.26290   1
  -1  -5   1 72.0753 3.85660   3
   1  -5  -1 70.1224 3.66636   3
  -1  -5   1 77.0308 3.13392   2
   1  -5  -1 74.2246 2.76444   2
  -1   5   1 73.0563 1.75148   5
   1   5  -1 76.8837 3.09867   2
   1   5  -1 70.9677 3.39708   1
  -1   5   1 75.3450 2.75410   2
   1   5  -1 80.0003 4.03041   3
  -1   5   1 70.5374 3.73275   1
  -1   5   1 74.0147 1.79031   5
  -1   5   1 76.6161 3.89728   3
  -1  -5  -1 40.5369 2.94197   3
  -1  -5  -1 41.2306 2.08762   2
   1  -5   1 37.4691 2.14844   2
   1  -5   1 39.3424 2.66994   3
   1   5   1 41.0333 1.47640   5
   1   5   1 44.7308 2.65525   1
  -1   5  -1 43.1810 2.22939   2
   1   5   1 38.8756 2.87703   3
  -1   5  -1 41.9341 2.80703   3
   1   5   1 41.3340 1.43865   5
  -1   5  -1 49.4383 3.07870   1
   3  -5   1 297.478 8.02727   3
  -3  -5  -1 296.139 7.30395   4
  -3  -5  -1 307.020 7.34328   2
   3  -5   1 303.880 6.38727   4
  -3   5  -1 304.976 5.37826   5
  -3   5  -1 311.982 9.31656   1
  -3   5  -1 292.325 7.22434   2
   3   5   1 299.596 9.21248   3
   3   5   1 295.599 6.41742   5
  -3   5  -1 301.538 5.46644   5
  -5  -5  -1 124.781 4.78983   4
   5  -5   1 145.835 5.01517   3
  -5  -5  -1 139.339 4.76444   2
   5   5   1 136.109 4.22692   5
  -5   5  -1 136.676 4.57109   2
  -5   5  -1 127.785 6.05791   1
  -5   5  -1 135.697 3.80323   5
   5   5   1 134.387 6.13460   3
  -7  -5  -1 3.75700 1.14929   2
   7  -5   1 3.11930 1.00154   3
  -7  -5  -1 1.99594 1.02725   4
   7   5   1 3.92375 1.04408   5
   7   5   1 4.55979 1.44010   3
  -7   5  -1 2.92878 0.85174   5
  -7   5  -1 2.88627 1.32502   1
  -7   5  -1 2.78099 0.98724   2
  -9  -5  -1 40.4023 3.36620   4
  -9  -5  -1 43.0312 3.17968   2
  -9   5  -1 41.8974 2.77333   5
  -9   5  -1 47.4681 3.11846   2
   9   5   1 37.4765 4.33096   3
   9   5   1 42.9068 2.91892   5
  -9   5  -1 39.2412 4.59115   1
 -11  -5  -1 8.63395 2.14860   4
 -11  -5  -1 5.61087 1.72913   2
  11   5   1 8.44955 1.79714   5
 -11   5  -1 7.15095 1.71526   5
 -11   5  -1 8.40752 2.33453   1
  11   5   1 6.55427 2.17070   3
 -13  -5  -1 7.11930 2.12135   2
  13  -5   1 7.24085 2.61595   1
 -13  -5  -1 8.98992 2.42867   4
  13   5   1 8.95786 2.07863   5
 -13   5  -1 11.7645 2.38530   5
  13   5   1 8.41847 2.65741   3
 -13   5  -1 7.22674 2.37037   1
 -12  -6   1 20.3412 3.31028   2
 -12  -6   1 25.2647 3.69991   4
 -12   6   1 24.9892 3.58982   5
  12   6  -1 22.6708 4.15022   3
 -12   6   1 12.0003 3.59524   1
  12   6  -1 26.4191 3.18516   5
 -10  -6   1 10.2764 2.15320   2
 -10  -6   1 11.9335 2.41216   4
 -10   6   1 10.9273 2.81499   1
 -10   6   1 8.16731 1.68665   5
  10   6  -1 13.6187 2.12670   5
  10   6  -1 6.73569 2.24699   3
  -8  -6   1 143.261 5.80350   2
  -8  -6   1 138.588 5.85629   4
   8  -6  -1 136.185 5.56389   3
   8   6  -1 135.561 5.07168   5
  -8   6   1 149.901 7.62205   1
  -8   6   1 139.916 5.04391   5
   8   6  -1 138.366 7.17923   3
  -6  -6   1 31.0724 2.49392   2
  -6  -6   1 33.4904 2.49464   4
   6  -6  -1 33.7036 2.66110   3
   6   6  -1 33.5708 2.12484   5
  -6   6   1 39.6448 4.39472   1
  -6   6   1 28.8971 1.97061   5
   6   6  -1 31.0424 3.87407   3
  -4  -6   1 168.035 5.18768   4
   4  -6  -1 172.245 6.25532   3
  -4  -6   1 172.795 5.71044   2
   4   6  -1 181.614 7.43173   3
  -4   6   1 158.842 7.06200   1
   4   6  -1 168.335 4.50965   5
  -4   6   1 172.134 4.43048   5
  -2  -6   1 3.39046 1.34777   3
  -2  -6   1 1.63422 0.85654   2
   2  -6  -1 3.57261 1.30732   3
  -2   6   1 2.32159 0.50804   5
  -2   6   1 4.81961 1.52668   1
   2   6  -1 2.26568 0.44919   5
  -2   6   1 2.46575 1.12228   3
   2   6  -1 3.31598 1.37134   3
   0  -6  -1 46.1785 3.33033   3
   0  -6   1 43.3889 3.17991   3
   0  -6   1 40.3498 2.76243   2
   0   6   1 41.3157 1.54163   5
   0   6   1 37.3350 2.85205   1
   0   6   1 41.9326 3.27820   3
   0   6  -1 42.1038 3.04898   1
   0   6  -1 38.5120 3.08355   3
   2  -6   1 79.7910 4.11433   3
  -2  -6  -1 78.2206 4.58778   3
  -2   6  -1 80.2312 4.56168   1
  -2   6  -1 75.7021 1.68475   5
   2   6   1 75.8067 2.54428   5
  -2   6  -1 79.3638 4.27464   3
   2   6   1 76.4465 4.50956   3
   4  -6   1 128.341 5.22134   3
  -4  -6  -1 146.763 5.01346   4
   4   6   1 135.992 6.49712   3
   4   6   1 143.338 4.25924   5
  -4   6  -1 123.375 6.21936   1
  -4   6  -1 137.090 3.60769   5
   6  -6   1 21.6581 2.50091   3
  -6  -6  -1 25.5767 2.71442   4
  -6  -6  -1 21.3063 2.40397   2
  -6   6  -1 21.3960 1.67850   5
   6   6   1 19.5239 2.03910   5
   6   6   1 22.8093 3.35565   3
  -6   6  -1 17.6783 2.99499   1
  -8  -6  -1 192.209 6.78259   2
  -8  -6  -1 201.365 7.45438   4
  -8   6  -1 199.958 8.96748   1
  -8   6  -1 196.871 6.11364   5
   8   6   1 179.163 8.40925   3
   8   6   1 187.033 6.37239   5
 -10  -6  -1 34.3363 3.95849   4
 -10  -6  -1 31.0504 3.42784   2
  10   6   1 38.3913 3.13465   5
 -10   6  -1 37.0378 4.77056   1
 -10   6  -1 37.5071 2.94439   5
  10   6   1 30.8824 4.32325   3
  -9  -7   1 18.7696 2.75914   4
   9   7  -1 20.4208 2.55480   5
   9   7  -1 19.8208 3.68650   3
  -9   7   1 19.2329 2.39275   5
  -9   7   1 21.9989 3.79127   1
  -7  -7   1 37.2734 2.92915   4
   7  -7  -1 40.5557 3.20368   3
   7   7  -1 40.8962 2.66787   5
   7   7  -1 26.5891 3.94628   3
  -7   7   1 42.3533 5.04939   1
  -7   7   1 42.6082 2.63707   5
   5  -7  -1 80.2549 4.48927   3
  -5   7   1 90.4302 3.39538   5
   5   7  -1 89.2918 5.71046   3
  -5   7   1 90.0452 5.75326   1
   5   7  -1 84.8883 3.39453   5
   3  -7  -1 43.3077 3.32385   3
  -3  -7   1 36.5116 4.14249   3
  -3   7   1 37.9766 4.23022   1
   3   7  -1 34.6610 4.02804   3
   3   7  -1 40.3649 1.92358   5
  -3   7   1 36.4437 1.87562   5
   1  -7  -1 11.9192 2.27825   3
  -1  -7   1 10.7656 2.20698   3
   1   7  -1 11.9259 0.85261   5
  -1   7   1 13.9463 1.10069   5
   1   7  -1 13.8541 2.53900   3
  -1   7   1 15.7500 2.59608   1
  -1   7   1 10.9725 2.25311   3
  -1  -7  -1 69.9512 4.60587   3
   1  -7   1 75.2195 4.46784   3
   1   7   1 73.5172 4.83914   3
   1   7   1 76.9919 2.67643   5
  -1   7  -1 76.2171 2.03590   5
  -1   7  -1 76.9011 4.62983   1
  -1   7  -1 68.4076 4.49744   3
  -3  -7  -1 16.7533 2.91867   3
   3  -7   1 16.2204 2.46672   3
  -3   7  -1 17.2640 1.16358   5
   3   7   1 16.4259 1.64030   5
  -3   7  -1 13.0639 2.51404   1
   3   7   1 16.7498 2.92348   3
   5  -7   1 14.9472 2.31817   3
  -5   7  -1 12.6949 1.43712   5
   5   7   1 14.4189 3.00427   3
  -5   7  -1 9.38832 2.32976   1
   5   7   1 16.7710 1.89898   5
  -7  -7  -1 6.21342 1.66454   4
  -7   7  -1 8.13745 2.37319   1
  -7   7  -1 6.83143 1.35905   5
   7   7   1 5.28718 2.00699   3
   7   7   1 7.63470 1.54473   5
  -9  -7  -1 193.159 7.83994   4
  -9   7  -1 193.517 6.64303   5
   9   7   1 182.477 9.12773   3
  -9   7  -1 194.033 9.58849   1
   9   7   1 184.656 6.86937   5
   6  -8  -1 24.6998 3.22030   3
  -6  -8   1 27.5942 4.25310   3
  -6   8   1 24.3133 2.10179   5
  -6   8   1 29.9737 4.30258   1
   6   8  -1 24.4094 2.42566   5
   6   8  -1 20.1409 3.64726   3
  -4  -8   1 24.8516 3.81849   3
   4  -8  -1 28.2605 3.51586   3
   4   8  -1 19.9190 3.39566   3
   4   8  -1 26.4248 1.93520   5
  -4   8   1 22.6371 1.76505   5
  -4   8   1 24.6121 3.83612   1
   2  -8  -1 12.9578 2.42191   3
  -2  -8   1 14.2934 2.82531   3
   2   8  -1 12.5528 2.72968   3
  -2   8   1 13.6240 1.51879   5
  -2   8   1 9.11835 2.20694   1
   2   8  -1 13.6375 1.38696   5
   0  -8  -1 9.07605 2.22672   3
   0  -8   1 13.5054 2.66470   3
   0   8  -1 10.0224 1.08546   5
   0   8   1 11.9747 1.39032   5
   0   8  -1 11.9554 2.60846   3
   0   8   1 9.60725 2.37286   3
  -2  -8  -1 0.73932 1.18384   3
   2  -8   1 1.27486 1.14407   3
   2   8   1 2.84781 1.67850   3
  -2   8  -1 0.90312 1.32359   1
   2   8   1 3.20185 0.87872   5
  -2   8  -1 3.12135 0.69576   5
   4  -8   1 7.61942 1.95150   3
  -4  -8  -1 14.3499 3.02767   3
   4   8   1 9.60884 1.51810   5
   4   8   1 9.28381 2.59352   3
  -4   8  -1 9.39385 2.47104   1
  -4   8  -1 10.0046 1.30230   5
  -6  -8  -1 1.44966 1.62586   3
  -6   8  -1 0.10236 0.67351   5
  -6   8  -1 -0.4319 1.45339   1
   6   8   1 0.31568 1.08590   3
   6   8   1 0.06700 0.80386   5
  -1  -9   1 20.0636 3.33216   3
   1  -9  -1 25.1279 3.75391   3
   1   9  -1 23.7579 3.77999   3
   1   9  -1 23.8566 1.73432   5
  -1   9   1 25.2208 1.94610   5
   1  -9   1 17.2519 3.05756   3
  -1  -9  -1 13.9638 3.09548   3
  -1   9  -1 18.4656 1.51349   5
   1   9   1 16.7372 3.43037   3
   1   9   1 15.6627 1.84672   5
 -16   0   2 30.2206 3.94219   2
 -14   0   2 68.7350 4.42682   2
  14   0  -2 68.1709 4.60633   3
 -12   0   2 53.3225 3.47347   2
  12   0  -2 54.2649 3.65427   3
  10   0  -2 25.0301 2.67381   3
 -10   0   2 21.9405 1.90630   1
 -10   0   2 25.3088 2.55456   2
 -10   0   2 22.6643 2.35618   5
  -8   0   2 423.658 9.68719   2
  -8   0   2 438.059 9.72934   5
   8   0  -2 430.292 10.0770   3
  -8   0   2 447.396 10.5918   4
   8   0  -2 448.561 9.50099   5
  -8   0   2 441.332 9.59670   1
  -6   0   2 178.830 4.71614   2
  -6   0   2 177.143 4.64419   5
   6   0  -2 175.806 4.89042   3
   6   0  -2 175.411 4.52748   5
  -6   0   2 167.052 4.54043   1
  -6   0   2 179.771 5.10340   4
  -4   0   2 335.356 6.69337   2
  -4   0   2 336.569 6.69954   1
  -4   0   2 343.874 6.63479   5
   4   0  -2 337.438 6.86348   3
  -2   0   2 322.827 5.69977   5
  -2   0   2 325.909 5.95687   4
  -2   0   2 322.803 5.75725   2
   2   0  -2 311.802 5.82872   3
  -2   0   2 332.519 5.83050   1
   2   0  -2 320.172 5.71607   5
   0   0  -2 1998.08 32.7820   2
   0   0   2 2009.82 32.9917   1
   0   0   2 2037.46 32.9360   5
   0   0  -2 2087.21 33.3510   5
   0   0  -2 2047.46 32.4769   3
   2   0   2 9819.81 154.441   1
  -2   0  -2 9772.06 153.304   1
  -2   0  -2 9460.10 154.200   2
   2   0   2 9575.39 152.634   3
  -2   0  -2 9655.57 154.283   4
   2   0   2 9999.99 153.448   5
  -2   0  -2 9248.66 152.654   5
   4   0   2 615.121 11.2598   5
  -4   0  -2 620.237 11.5744   2
   4   0   2 637.383 11.4985   1
  -4   0  -2 629.999 12.0128   4
   4   0   2 630.985 11.3442   3
  -4   0  -2 638.914 11.6016   5
  -4   0  -2 640.064 11.5762   1
  -6   0  -2 28.6599 1.82579   2
  -6   0  -2 23.8644 1.64545   5
  -6   0  -2 30.6293 1.76937   1
   6   0   2 26.3216 1.57910   5
  -6   0  -2 25.1998 1.87246   4
   6   0   2 29.6506 1.71187   1
   6   0   2 25.7414 1.65287   3
  -8   0  -2 1.30066 0.80295   4
  -8   0  -2 2.08223 0.74920   5
   8   0   2 1.95064 0.76724   3
  -8   0  -2 2.85279 0.85224   1
   8   0   2 0.65820 0.58094   5
   8   0   2 1.36017 0.68483   1
  -8   0  -2 2.09231 0.92290   2
 -10   0  -2 457.461 11.3119   5
  10   0   2 471.230 11.3590   3
 -10   0  -2 477.406 10.9370   1
 -10   0  -2 456.987 11.4328   2
  10   0   2 459.968 10.6774   1
  12   0   2 213.326 7.50524   3
 -12   0  -2 213.778 7.66886   2
 -14   0  -2 51.1433 4.05754   2
 -15  -1   2 40.9484 4.28961   2
  15   1  -2 53.1940 4.32863   3
 -15   1   2 46.8333 3.84091   2
 -13  -1   2 42.2936 3.44074   2
  13  -1  -2 44.9675 3.42169   3
  13   1  -2 47.8130 3.74381   3
 -13   1   2 45.2209 3.44242   2
  11  -1  -2 25.3052 2.77228   3
 -11  -1   2 23.6186 3.40279   4
 -11  -1   2 20.4311 2.51193   2
 -11   1   2 19.7326 2.40023   1
 -11   1   2 22.7059 2.55727   2
  11   1  -2 23.4300 2.42944   5
  11   1  -2 20.3712 2.64232   3
 -11   1   2 22.7643 2.49270   5
  -9  -1   2 6.34198 1.31045   2
  -9  -1   2 6.11744 0.91707   1
   9  -1  -2 5.88919 1.19177   3
  -9  -1   2 3.11189 1.09850   4
   9   1  -2 4.13145 0.98285   5
   9   1  -2 5.19435 1.23755   3
  -9   1   2 4.31526 1.14892   1
  -9   1   2 4.07482 1.03124   5
  -9   1   2 5.43834 1.19810   2
   7  -1  -2 269.619 6.30647   5
  -7  -1   2 290.994 6.73163   5
   7  -1  -2 277.207 6.86598   3
  -7  -1   2 281.686 5.82798   1
  -7  -1   2 285.441 7.00655   2
  -7  -1   2 273.993 7.38574   4
  -7   1   2 275.454 6.61574   2
  -7   1   2 288.432 7.42496   1
  -7   1   2 275.575 6.69558   5
  -7   1   2 280.778 7.28573   4
   7   1  -2 271.613 6.60243   5
   7   1  -2 273.116 7.35316   3
  -5  -1   2 686.863 11.3077   1
   5  -1  -2 663.604 12.3642   3
  -5  -1   2 655.481 12.7913   4
  -5   1   2 685.844 12.7668   4
  -5   1   2 675.440 12.1108   2
  -5   1   2 679.192 13.1514   1
   5   1  -2 680.793 13.0595   3
  -5   1   2 649.359 12.1803   5
   3  -1  -2 2296.84 36.6937   3
  -3  -1   2 2318.16 36.9963   2
  -3  -1   2 2349.70 36.9399   4
  -3  -1   2 2213.68 36.2480   5
  -3  -1   2 2341.44 35.7457   1
   3  -1  -2 2368.69 36.3535   5
   3   1  -2 2309.96 37.2908   3
  -3   1   2 2341.26 36.9228   4
  -3   1   2 2287.42 36.5081   5
  -3   1   2 2288.11 36.2864   2
  -3   1   2 2327.06 37.5404   1
   3   1  -2 2242.05 36.3879   5
   1  -1  -2 431.206 7.64450   3
  -1  -1   2 427.275 7.04530   4
  -1  -1   2 433.159 7.34637   1
   1  -1  -2 431.237 6.71575   2
  -1  -1   2 415.918 7.62361   2
   1  -1  -2 429.606 7.45002   4
   1   1  -2 414.644 7.58348   2
  -1   1   2 432.321 7.20874   5
   1   1  -2 437.096 7.37998   1
  -1   1   2 431.109 7.89686   1
  -1   1   2 427.973 7.41185   4
  -1   1   2 434.488 6.72317   2
   1   1  -2 428.083 7.71489   3
  -1   1   2 435.999 7.19054   5
  -1  -1  -2 3038.53 48.5171   4
   1  -1   2 3019.44 48.9533   3
   1  -1   2 3012.95 49.2845   4
  -1  -1  -2 3022.47 48.7778   2
   1   1   2 3031.76 48.2629   5
   1   1   2 3061.27 49.3339   1
  -1   1  -2 3073.32 48.5384   3
  -1   1  -2 3095.10 48.0550   1
  -1   1  -2 3023.69 47.3207   5
  -1   1  -2 2974.64 47.2510   5
  -1   1  -2 3062.74 49.1456   2
   1   1   2 2981.55 47.8110   3
   3  -1   2 1036.80 16.9924   3
  -3  -1  -2 1033.74 17.5682   2
  -3  -1  -2 1020.04 17.5490   5
   3  -1   2 1048.81 17.7937   4
  -3  -1  -2 1042.83 18.0882   4
  -3   1  -2 1039.58 17.6804   2
   3   1   2 1035.14 18.0244   3
   3   1   2 1049.78 16.9572   1
  -3   1  -2 1034.16 18.3453   1
  -3   1  -2 1048.34 17.2801   5
   3   1   2 1067.58 17.4920   5
  -3   1  -2 1056.10 17.6845   4
  -5  -1  -2 38.0950 2.17404   4
  -5  -1  -2 39.4776 2.01455   2
  -5  -1  -2 42.3876 1.99478   5
   5  -1   2 38.9767 1.66814   5
   5  -1   2 37.3052 1.67809   3
  -5   1  -2 40.3477 2.23571   1
   5   1   2 38.9962 1.53494   1
  -5   1  -2 36.5560 1.94170   2
   5   1   2 37.4162 2.03438   3
  -5   1  -2 40.2388 1.88464   5
  -5   1  -2 34.9636 1.95933   4
   5   1   2 40.5443 1.89946   5
  -7  -1  -2 237.632 5.51026   1
  -7  -1  -2 246.213 6.48433   2
  -7  -1  -2 234.427 6.31784   5
   7  -1   2 246.912 6.08610   3
  -7  -1  -2 243.943 7.10325   4
   7  -1   2 235.575 5.89160   5
   7   1   2 237.992 6.68303   3
  -7   1  -2 239.749 6.77980   4
  -7   1  -2 249.388 6.53813   2
   7   1   2 236.160 5.48077   1
   7   1   2 237.417 6.17823   5
  -7   1  -2 239.795 6.83978   1
  -7   1  -2 231.536 6.28423   5
   9  -1   2 13.7313 1.74786   3
   9  -1   2 13.1181 1.89756   1
  -9  -1  -2 13.9104 2.17651   4
  -9  -1  -2 11.8095 1.83237   2
  -9   1  -2 12.5626 1.83890   5
  -9   1  -2 12.2999 1.87194   2
   9   1   2 9.87922 1.66299   3
  -9   1  -2 15.9070 2.07545   1
   9   1   2 12.1686 1.72194   5
  11  -1   2 101.205 4.79594   1
  11  -1   2 108.268 4.73685   3
 -11  -1  -2 121.960 5.32127   2
 -11   1  -2 104.604 4.93870   2
 -11   1  -2 115.054 5.18431   1
 -11   1  -2 112.915 5.05697   5
  11   1   2 110.501 5.17541   3
 -13  -1  -2 39.8664 4.01831   2
 -13   1  -2 47.2056 3.53736   2
  13   1   2 40.4015 3.48953   3
 -15  -1  -2 10.8745 2.46814   2
 -15   1  -2 10.1794 2.35836   2
  16   2  -2 11.9434 2.77287   3
 -16   2   2 12.6623 2.45391   2
 -14  -2   2 144.093 6.55728   2
  14  -2  -2 135.472 6.53170   3
 -14   2   2 137.929 6.15462   2
  14   2  -2 128.594 6.82909   3
 -12  -2   2 63.0672 4.30851   4
 -12  -2   2 61.6188 3.90908   2
  12  -2  -2 56.4639 3.56171   3
  12   2  -2 69.6577 4.48864   3
  12   2  -2 55.9946 3.45311   5
 -12   2   2 64.9250 3.75214   2
 -12   2   2 67.4109 4.38378   1
 -12   2   2 53.3218 3.53406   5
 -10  -2   2 154.655 6.20861   4
  10  -2  -2 165.085 5.68978   3
 -10  -2   2 157.501 5.83687   2
  10   2  -2 162.456 5.49759   5
  10   2  -2 168.353 6.58250   3
 -10   2   2 171.908 5.74862   5
 -10   2   2 165.860 5.57030   2
 -10   2   2 143.598 6.09739   1
   8  -2  -2 3.28792 0.89915   3
  -8  -2   2 2.32006 0.94155   2
  -8  -2   2 2.35249 0.90873   4
   8   2  -2 2.50637 0.77790   5
  -8   2   2 1.58241 0.72035   5
  -8   2   2 3.27576 0.90287   2
   8   2  -2 0.86666 0.70144   3
  -8   2   2 1.13436 0.83689   1
  -6  -2   2 227.724 6.14328   4
  -6  -2   2 214.704 5.82184   2
   6  -2  -2 220.698 5.54618   3
  -6   2   2 221.163 5.32621   2
   6   2  -2 214.217 5.37684   5
  -6   2   2 220.230 5.75143   4
   6   2  -2 204.442 6.29365   3
  -6   2   2 218.252 6.59649   1
  -6   2   2 211.059 5.31973   5
  -4  -2   2 378.753 7.98044   4
   4  -2  -2 397.950 8.06077   4
  -4  -2   2 397.939 8.25395   2
   4  -2  -2 395.453 7.93396   3
   4   2  -2 390.589 7.52457   5
   4   2  -2 385.005 7.44303   5
  -4   2   2 398.836 7.50594   5
   4   2  -2 402.062 8.90315   3
  -4   2   2 387.485 7.40864   2
  -4   2   2 387.188 9.01076   1
  -4   2   2 383.410 7.47197   5
  -2  -2   2 261.837 4.97975   4
  -2  -2   2 263.272 4.98977   1
   2  -2  -2 261.176 5.70941   3
  -2  -2   2 266.501 5.70722   2
   2  -2  -2 248.137 5.21197   4
   2   2  -2 259.698 5.62451   2
   2   2  -2 266.413 5.02555   1
  -2   2   2 265.337 4.72304   2
  -2   2   2 259.960 4.78181   5
   2   2  -2 253.386 6.05581   3
  -2   2   2 261.138 4.81995   5
  -2   2   2 255.222 6.22905   1
   0  -2  -2 81.7299 1.88115   2
   0  -2  -2 80.0328 2.72828   3
   0   2   2 81.9845 2.74472   3
   0   2  -2 79.2315 2.34900   2
   0   2   2 78.7405 1.77339   5
   0   2   2 80.3056 1.82787   5
   0   2  -2 85.4984 2.59351   3
   0   2   2 79.0309 2.56840   1
   0   2  -2 80.1612 2.62973   1
   2  -2   2 1.83140 0.43058   3
   2  -2   2 2.32129 0.40933   4
  -2  -2  -2 2.01253 0.43698   2
  -2  -2  -2 0.92567 0.40189   4
   2   2   2 1.70472 0.38299   5
   2   2   2 1.14168 0.52183   3
  -2   2  -2 2.01797 0.16930   5
   2   2   2 1.83369 0.40714   5
  -2   2  -2 1.75272 0.16740   5
  -2   2  -2 2.04190 0.68538   1
  -2   2  -2 1.59120 0.43801   2
   2   2   2 1.43179 0.36056   1
   4  -2   2 27.8515 1.56127   4
  -4  -2  -2 25.5074 1.69714   4
  -4  -2  -2 29.9129 1.43796   5
  -4  -2  -2 28.1458 1.59006   2
   4  -2   2 29.1731 1.37145   3
  -4   2  -2 29.7055 1.64365   2
   4   2   2 29.4584 1.51979   5
   4   2   2 26.0092 1.83378   3
  -4   2  -2 27.6405 1.26991   5
  -4   2  -2 26.0839 1.30624   5
   4   2   2 27.7795 1.02814   1
  -4   2  -2 24.2181 1.90367   1
  -6  -2  -2 130.599 3.96805   5
   6  -2   2 127.681 3.73575   3
  -6  -2  -2 131.609 4.26810   2
  -6  -2  -2 131.072 4.69677   4
  -6   2  -2 124.172 4.12233   2
   6   2   2 126.845 2.87388   1
  -6   2  -2 123.515 4.86213   1
  -6   2  -2 124.840 3.89568   5
   6   2   2 136.603 4.12456   5
   6   2   2 120.322 4.61962   3
  -8  -2  -2 8.48417 1.50356   2
  -8  -2  -2 8.90118 1.70130   4
   8  -2   2 7.53650 1.18955   3
   8   2   2 8.94918 1.61989   3
  -8   2  -2 6.44679 1.53440   1
  -8   2  -2 7.71193 1.31196   5
  -8   2  -2 8.28572 1.43254   2
   8   2   2 6.86212 1.21708   5
 -10  -2  -2 25.7519 2.76079   2
  10  -2   2 21.5403 1.91945   3
 -10  -2  -2 24.8807 3.05904   4
 -10   2  -2 23.3458 2.61891   5
  10   2   2 21.6681 2.38620   5
  10   2   2 22.4871 2.80494   3
 -10   2  -2 28.0245 3.15039   1
 -10   2  -2 25.3909 2.75329   2
  12  -2   2 66.5212 4.30203   1
 -12  -2  -2 64.7438 4.14612   2
  12   2   2 66.3333 4.40793   3
 -12   2  -2 61.0650 4.00549   5
 -12   2  -2 68.8314 4.14179   2
 -12   2  -2 62.3102 4.35831   1
 -14  -2  -2 44.4021 4.45234   2
 -14   2  -2 43.8936 3.68088   2
 -15  -3   2 28.0802 3.65198   2
  15   3  -2 33.8146 4.54729   3
 -15   3   2 41.8030 3.55609   2
  13  -3  -2 16.1450 2.38339   3
 -13  -3   2 16.2874 2.98544   4
 -13  -3   2 12.7684 2.44076   2
  13   3  -2 16.5527 2.52023   5
 -13   3   2 15.2148 2.45952   5
  13   3  -2 15.4005 2.93859   3
 -13   3   2 18.1807 3.06187   1
 -13   3   2 21.2342 2.79124   2
  11  -3  -2 70.0057 3.78046   3
 -11  -3   2 64.4886 4.22446   4
 -11  -3   2 65.3968 3.87838   2
  11   3  -2 59.6423 4.29524   3
  11   3  -2 72.9613 3.80872   5
 -11   3   2 67.7746 4.54410   1
 -11   3   2 68.7783 3.68399   2
 -11   3   2 71.8783 3.82812   5
  -9  -3   2 124.053 5.32587   4
  -9  -3   2 128.694 5.15142   2
   9  -3  -2 143.603 5.05243   3
  -9   3   2 139.453 6.17239   1
   9   3  -2 133.609 4.80970   5
  -9   3   2 132.802 4.81091   5
  -9   3   2 128.299 4.61711   2
   9   3  -2 140.632 6.08633   3
  -7  -3   2 38.7258 2.48467   4
  -7  -3   2 39.8434 2.48643   2
   7  -3  -2 35.9921 2.19453   3
  -7   3   2 38.5863 2.08701   2
   7   3  -2 38.3735 2.84214   3
  -7   3   2 31.3342 2.62904   1
   7   3  -2 38.6661 2.12424   5
  -7   3   2 33.3590 2.00208   5
  -5  -3   2 118.084 3.92803   4
   5  -3  -2 117.980 3.85128   3
   5  -3  -2 119.871 3.84558   4
  -5  -3   2 116.936 4.04445   2
   5   3  -2 115.604 4.67697   3
  -5   3   2 121.748 3.43715   2
   5   3  -2 119.821 3.45854   5
  -5   3   2 120.773 3.39946   5
   5   3  -2 116.980 3.46989   5
  -5   3   2 125.069 3.47907   5
  -5   3   2 123.955 4.94118   1
  -3  -3   2 193.854 4.46619   4
   3  -3  -2 180.979 4.48146   4
   3  -3  -2 182.683 5.01548   3
  -3  -3   2 186.251 4.05992   1
  -3   3   2 194.170 5.91479   1
   3   3  -2 190.501 3.73086   5
  -3   3   2 191.352 4.03238   5
  -3   3   2 189.826 3.96053   5
   3   3  -2 185.262 3.74980   5
   3   3  -2 188.692 5.71179   3
   3   3  -2 182.673 4.07012   1
  -3   3   2 189.105 4.08412   2
   1  -3  -2 139.134 4.29226   3
  -1  -3   2 136.450 2.73909   4
  -1  -3   2 137.090 3.84201   2
   1  -3  -2 140.096 3.37371   4
   1  -3  -2 139.804 3.13166   2
   1   3  -2 132.591 3.76497   2
  -1   3   2 136.330 4.33476   3
  -1   3   2 139.128 3.08367   2
  -1   3   2 135.366 2.69709   5
   1   3  -2 140.078 4.38499   3
   1   3  -2 137.918 3.94963   1
  -1   3   2 136.705 2.73366   5
  -1   3   2 140.456 4.43084   1
   1  -3   2 285.649 6.65443   3
  -1  -3  -2 293.825 5.84169   2
  -1  -3  -2 292.914 6.17079   4
   1  -3   2 286.538 5.07154   4
   1   3   2 293.755 5.51489   5
  -1   3  -2 293.808 6.74928   3
   1   3   2 284.830 5.39579   5
  -1   3  -2 287.354 6.29794   2
  -1   3  -2 291.306 7.19626   1
   1   3   2 293.386 7.29159   3
   1   3   2 289.910 6.55358   1
   3  -3   2 24.2365 1.43249   3
  -3  -3  -2 21.1409 1.32850   2
  -3  -3  -2 19.5866 1.45658   4
   3  -3   2 21.3835 1.18942   4
  -3   3  -2 20.6575 1.38331   2
   3   3   2 18.9419 1.11145   1
  -3   3  -2 19.2850 0.77499   5
   3   3   2 20.3992 1.24912   5
  -3   3  -2 19.9403 0.80922   5
   3   3   2 20.5711 1.77718   3
   3   3   2 22.1876 1.22810   5
  -3   3  -2 19.9345 1.76166   1
  -5  -3  -2 39.2450 2.15034   2
  -5  -3  -2 43.1534 2.48063   4
   5  -3   2 38.0214 2.05441   4
   5  -3   2 38.7947 1.89869   3
   5   3   2 36.7956 2.55939   3
  -5   3  -2 36.9870 1.74449   5
  -5   3  -2 40.2949 2.13503   2
   5   3   2 42.8074 2.07380   5
  -5   3  -2 39.3916 2.80570   1
   5   3   2 39.1303 1.32156   1
  -7  -3  -2 93.5243 3.91355   2
  -7  -3  -2 103.405 4.49842   4
   7  -3   2 99.3618 3.54606   3
   7   3   2 100.277 3.81484   5
  -7   3  -2 105.687 5.02138   1
  -7   3  -2 97.5345 3.92163   2
   7   3   2 101.780 4.73408   3
  -7   3  -2 107.744 3.77177   5
   9  -3   2 37.8357 2.39304   3
  -9  -3  -2 35.4766 2.97398   4
  -9  -3  -2 32.1728 2.59683   2
  -9   3  -2 36.9456 2.65007   2
   9   3   2 35.7413 2.50796   5
  -9   3  -2 35.4829 3.76601   1
  -9   3  -2 38.7959 2.64253   5
   9   3   2 40.7917 3.23170   3
 -11  -3  -2 39.9395 3.18193   2
 -11  -3  -2 42.4768 3.62563   4
  11   3   2 43.2231 3.12670   5
 -11   3  -2 39.0077 3.06192   2
 -11   3  -2 39.9395 3.03671   5
 -11   3  -2 41.4817 4.37379   1
  11   3   2 41.6763 3.67701   3
  13  -3   2 8.54785 2.24806   1
 -13  -3  -2 8.30814 2.06726   2
  13   3   2 10.2384 2.56888   3
 -13   3  -2 11.4264 2.34793   5
 -13   3  -2 12.3270 2.66539   1
 -13   3  -2 9.53670 2.10430   2
 -14  -4   2 12.6289 2.67063   2
  14   4  -2 16.1388 3.25552   3
 -14   4   2 11.0018 2.42994   5
 -14   4   2 15.5997 3.24300   1
 -12  -4   2 12.5335 2.31496   2
  12  -4  -2 9.30546 1.87427   3
 -12  -4   2 8.32404 2.10131   4
 -12   4   2 9.53138 1.82815   5
 -12   4   2 13.9475 2.81124   1
 -12   4   2 9.60361 1.74891   2
  12   4  -2 6.88444 2.03842   3
  12   4  -2 9.29879 1.84480   5
 -10  -4   2 63.3285 3.81874   2
 -10  -4   2 54.6050 3.83747   4
  10  -4  -2 58.3193 3.38385   3
  10   4  -2 51.2185 4.07997   3
 -10   4   2 63.4662 3.32919   2
 -10   4   2 66.4926 4.65768   1
 -10   4   2 54.9537 3.26886   5
  10   4  -2 62.4135 3.41704   5
  -8  -4   2 123.991 5.10534   4
   8  -4  -2 126.351 4.73519   3
  -8  -4   2 124.574 4.99294   2
   8   4  -2 117.471 5.75447   3
   8   4  -2 124.536 4.47975   5
  -8   4   2 127.361 4.45029   5
  -8   4   2 129.350 6.14962   1
  -8   4   2 118.314 4.23350   2
  -6  -4   2 129.581 4.59100   4
  -6  -4   2 130.311 4.72670   2
   6  -4  -2 131.789 4.55845   3
  -6   4   2 135.165 4.05225   5
  -6   4   2 123.674 3.89863   2
   6   4  -2 124.764 5.51379   3
   6   4  -2 126.722 3.96131   5
  -6   4   2 134.618 5.85802   1
  -4  -4   2 125.335 3.14850   1
   4  -4  -2 118.353 4.27042   3
  -4  -4   2 117.571 4.18963   2
   4  -4  -2 114.824 3.67265   4
  -4  -4   2 127.566 3.84114   4
  -4   4   2 116.832 3.35188   2
   4   4  -2 119.204 3.16254   5
  -4   4   2 120.756 3.26892   5
   4   4  -2 120.918 3.14837   1
   4   4  -2 120.361 3.24604   5
   4   4  -2 129.662 5.21243   3
  -4   4   2 116.519 5.07538   1
  -4   4   2 125.653 3.31289   5
  -2  -4   2 145.654 3.48349   4
  -2  -4   2 151.465 4.53484   2
   2  -4  -2 148.115 3.82987   4
   2  -4  -2 149.700 4.94261   3
  -2   4   2 142.998 4.99799   3
  -2   4   2 142.752 3.56020   2
   2   4  -2 143.163 5.20656   3
  -2   4   2 137.980 3.11069   5
   2   4  -2 141.571 4.24892   1
  -2   4   2 141.750 5.19622   1
   2   4  -2 154.977 4.51889   2
  -2   4   2 145.650 3.13781   5
   0  -4   2 4.79207 1.06024   3
   0  -4  -2 5.50349 1.16958   3
   0  -4   2 5.32604 0.93975   2
   0  -4  -2 4.88522 0.72551   2
   0   4   2 5.45574 0.56114   5
   0   4   2 4.50833 0.53210   5
   0   4   2 6.37558 1.27093   3
   0   4   2 4.08376 1.02369   1
   0   4  -2 5.15044 0.91048   2
   0   4  -2 5.92237 1.16822   1
   0   4  -2 4.78026 1.05548   3
  -2  -4  -2 146.245 4.28325   4
   2  -4   2 148.909 3.36931   4
   2  -4   2 150.069 4.72085   3
  -2  -4  -2 147.847 4.03341   2
  -2   4  -2 151.141 5.43007   1
  -2   4  -2 147.427 4.32917   2
   2   4   2 148.047 4.40670   1
  -2   4  -2 144.969 4.77924   3
   2   4   2 146.721 3.59144   5
   2   4   2 151.012 3.73079   5
   2   4   2 149.347 5.44766   3
  -4  -4  -2 121.261 3.92131   2
  -4  -4  -2 120.945 4.25762   4
   4  -4   2 114.969 3.51937   4
   4  -4   2 112.572 3.88822   3
  -4   4  -2 116.238 2.85356   5
   4   4   2 117.501 3.58871   5
   4   4   2 125.320 5.21435   3
  -4   4  -2 117.432 5.15229   1
  -4   4  -2 117.599 3.93474   2
  -4   4  -2 114.282 2.94474   5
   6  -4   2 15.3859 1.70065   3
  -6  -4  -2 11.8090 1.64094   2
  -6  -4  -2 17.0359 2.14771   4
  -6   4  -2 14.8644 2.42996   1
   6   4   2 15.6409 1.73313   5
  -6   4  -2 15.3173 1.52158   5
  -6   4  -2 12.5325 1.66757   2
   6   4   2 14.4641 2.21495   3
   8  -4   2 40.5553 2.45791   3
  -8  -4  -2 45.1327 2.91225   2
  -8  -4  -2 44.3603 3.21832   4
   8   4   2 39.1166 2.57791   5
   8   4   2 37.8205 3.28194   3
  -8   4  -2 48.0146 2.91914   2
  -8   4  -2 37.5665 2.41254   5
  -8   4  -2 37.9816 4.05525   1
 -10  -4  -2 6.28192 1.70212   4
 -10  -4  -2 4.83548 1.47603   2
  10   4   2 8.80836 2.13143   3
 -10   4  -2 4.66335 1.68470   1
 -10   4  -2 4.74926 1.32869   5
 -10   4  -2 7.26578 1.63458   2
  10   4   2 7.80259 1.68505   5
  12  -4   2 18.3385 3.20202   1
 -12  -4  -2 20.1009 3.37414   4
 -12  -4  -2 15.5538 2.62080   2
 -12   4  -2 12.7285 2.21372   2
 -12   4  -2 19.7515 2.84221   5
  12   4   2 13.6844 2.86313   3
 -12   4  -2 12.2605 2.61068   1
  12   4   2 18.2178 2.69326   5
 -13  -5   2 0.21019 1.26839   4
 -13  -5   2 0.08531 1.38860   2
  13   5  -2 0.65099 1.15476   5
 -13   5   2 -0.6045 0.94553   5
 -13   5   2 -0.2884 1.01813   1
  13   5  -2 -0.3232 1.19347   3
 -11  -5   2 36.5902 4.02770   4
 -11  -5   2 34.4170 3.72500   2
  11  -5  -2 41.3613 3.20813   3
 -11   5   2 31.9067 3.22825   5
 -11   5   2 37.7150 4.65045   1
  11   5  -2 35.7833 4.49234   3
  11   5  -2 38.3124 2.95004   5
  -9  -5   2 16.1810 2.33313   2
  -9  -5   2 18.8251 2.66863   4
   9  -5  -2 16.0346 2.26065   3
  -9   5   2 19.8022 3.08729   1
   9   5  -2 16.1088 2.02195   5
  -9   5   2 15.7428 2.02564   5
   9   5  -2 12.5712 2.56768   3
  -7  -5   2 20.5943 2.38668   2
   7  -5  -2 24.6772 2.57501   3
  -7  -5   2 28.3168 2.32116   4
   7   5  -2 25.1125 1.86514   5
   7   5  -2 16.1281 2.72075   3
  -7   5   2 26.2468 1.87941   5
  -7   5   2 25.6221 3.34105   1
   5  -5  -2 652.771 14.2607   3
  -5  -5   2 680.785 14.1626   2
  -5  -5   2 657.380 13.3888   4
   5   5  -2 656.739 12.4427   5
   5   5  -2 677.300 16.1795   3
  -5   5   2 646.110 16.0635   1
  -5   5   2 658.067 12.5056   5
  -3  -5   2 54.8945 2.26860   4
  -3  -5   2 54.9750 2.87049   2
   3  -5  -2 53.0245 3.06556   3
   3   5  -2 53.5778 1.68714   5
  -3   5   2 55.8058 1.98578   5
   3   5  -2 54.3447 1.97616   5
  -3   5   2 51.5745 3.41701   1
   3   5  -2 49.4356 2.47719   1
   3   5  -2 48.5735 3.36273   3
  -1  -5   2 49.1060 3.14201   3
  -1  -5   2 53.7411 2.71040   2
   1  -5  -2 52.6648 3.16085   3
   1  -5  -2 59.0393 2.25513   2
  -1   5   2 53.7165 2.36201   2
   1   5  -2 53.4904 3.25812   3
   1   5  -2 53.4930 2.92446   1
  -1   5   2 46.3386 1.59143   5
   1   5  -2 49.4470 2.57182   2
  -1   5   2 48.7824 1.66947   5
  -1   5   2 51.8988 3.18298   1
  -1   5   2 51.0720 3.20280   3
  -1  -5  -2 27.0620 1.59867   2
   1  -5   2 29.3053 1.11917   4
   1  -5   2 23.9596 2.07383   3
   1  -5   2 28.6584 1.93001   2
  -1  -5  -2 28.1320 2.48746   3
  -1   5  -2 24.5912 2.69687   1
  -1   5  -2 27.2236 2.25360   3
  -1   5  -2 26.7703 1.85025   2
   1   5   2 29.8089 2.55257   3
   1   5   2 27.0082 1.30206   5
   1   5   2 28.0668 2.15604   1
   3  -5   2 2.04557 0.51827   4
   3  -5   2 3.06896 0.92027   3
  -3  -5  -2 1.32655 0.69522   4
  -3  -5  -2 0.92740 0.59077   2
  -3   5  -2 2.21957 0.31460   5
  -3   5  -2 2.00873 1.11128   1
   3   5   2 2.61776 1.08090   3
   3   5   2 1.41392 0.53520   5
  -3   5  -2 2.27832 0.30828   5
  -3   5  -2 1.81392 0.69306   2
   5  -5   2 430.355 9.99873   3
  -5  -5  -2 428.581 9.83479   2
  -5  -5  -2 436.566 10.4908   4
   5   5   2 418.925 9.32431   5
  -5   5  -2 403.322 12.0282   1
   5   5   2 424.967 12.0826   3
  -5   5  -2 432.306 8.59768   5
  -5   5  -2 431.888 9.93556   2
  -7  -5  -2 0.29699 0.81773   4
   7  -5   2 -0.2527 0.67836   3
  -7  -5  -2 0.29217 0.83765   2
  -7   5  -2 -0.0836 0.79100   1
   7   5   2 1.30605 0.75193   5
  -7   5  -2 0.01925 0.64235   2
   7   5   2 0.03741 0.90639   3
  -7   5  -2 -0.4731 0.45560   5
  -9  -5  -2 11.3443 2.04691   2
  -9  -5  -2 11.3813 2.19658   4
  -9   5  -2 15.4907 2.91035   1
  -9   5  -2 15.5616 2.23014   2
   9   5   2 11.9581 1.96025   5
   9   5   2 13.4782 2.59532   3
  -9   5  -2 14.8921 1.98902   5
 -11  -5  -2 7.85400 2.12945   4
 -11  -5  -2 3.37924 1.58850   2
  11   5   2 5.00892 1.54209   5
 -11   5  -2 5.69118 2.06922   1
 -11   5  -2 7.88841 1.82467   5
  11   5   2 6.62810 2.10349   3
 -12  -6   2 21.6393 3.24425   2
 -12  -6   2 23.2059 3.41124   4
 -12   6   2 20.0520 2.78986   5
  12   6  -2 25.5912 4.24805   3
  12   6  -2 26.2512 3.12073   5
 -12   6   2 22.9995 4.01229   1
  10  -6  -2 7.87310 1.85361   3
 -10  -6   2 8.61168 2.07927   2
 -10  -6   2 8.14612 1.96330   4
 -10   6   2 8.01066 2.47947   1
 -10   6   2 8.37259 1.69904   5
  10   6  -2 9.98223 1.80606   5
  10   6  -2 6.74620 2.16096   3
  -8  -6   2 2.91406 1.20692   4
   8  -6  -2 5.04338 1.44771   3
  -8  -6   2 2.87349 1.28915   2
   8   6  -2 1.96217 0.93839   5
  -8   6   2 1.86776 0.92695   5
  -8   6   2 0.47722 0.91575   1
   8   6  -2 3.57055 1.69757   3
   6  -6  -2 12.0447 1.94649   3
  -6  -6   2 12.2148 1.91422   2
  -6  -6   2 12.2204 1.80524   4
  -6   6   2 15.1808 1.69014   5
   6   6  -2 13.6426 2.68676   3
  -6   6   2 12.9890 2.54020   1
   6   6  -2 12.4776 1.51924   5
   4  -6  -2 49.8595 3.23960   3
  -4  -6   2 48.3947 2.90297   2
  -4  -6   2 47.4861 2.42243   4
  -4   6   2 37.7565 4.06303   1
   4   6  -2 46.9128 2.00408   5
   4   6  -2 43.6021 3.53225   3
  -4   6   2 44.3574 2.10101   5
   2  -6  -2 6.97529 1.65962   3
  -2  -6   2 7.15662 1.34315   2
  -2  -6   2 7.16882 1.76733   3
  -2   6   2 6.95896 0.86720   5
   2   6  -2 6.00113 0.50254   5
  -2   6   2 11.3994 2.12388   3
   2   6  -2 6.80444 1.74406   3
  -2   6   2 8.58247 1.92523   1
   0  -6  -2 93.5628 4.81579   3
   0  -6   2 81.1928 4.35576   3
   0  -6   2 95.6181 3.88958   2
   0   6  -2 80.1099 4.42543   3
   0   6   2 83.6274 4.31251   1
   0   6  -2 88.5869 4.41179   1
   0   6   2 80.7401 4.60125   3
   0   6  -2 92.1972 3.77748   2
   0   6   2 86.4443 2.65359   5
   2  -6   2 218.377 7.30224   3
   2  -6   2 236.679 6.81513   2
   2  -6   2 233.993 4.91632   4
  -2  -6  -2 233.297 8.39622   3
  -2   6  -2 219.988 7.54765   3
  -2   6  -2 236.881 8.25320   1
   2   6   2 243.492 8.53296   3
   2   6   2 236.834 5.56045   5
   4  -6   2 50.7654 3.12357   3
   4   6   2 50.7644 3.95085   3
   4   6   2 50.6365 2.54086   5
  -4   6  -2 50.6182 3.86089   1
  -4   6  -2 50.6380 1.93315   5
  -6  -6  -2 175.106 6.45217   4
   6  -6   2 175.584 6.02307   3
   6   6   2 173.240 5.63319   5
  -6   6  -2 181.074 5.07574   5
   6   6   2 163.433 7.60318   3
  -6   6  -2 179.108 8.02916   1
  -8  -6  -2 36.1150 3.14905   4
  -8  -6  -2 28.3217 3.78343   2
   8   6   2 35.2792 4.37504   3
  -8   6  -2 33.5650 4.39845   1
  -8   6  -2 36.1224 2.52520   5
   8   6   2 38.2195 2.81873   5
 -10  -6  -2 12.6591 2.60225   4
 -10  -6  -2 13.7184 2.40850   2
 -10   6  -2 11.0718 2.69172   1
  10   6   2 13.3823 2.28617   5
 -10   6  -2 13.4687 2.08532   5
  10   6   2 9.87434 2.67583   3
  -9  -7   2 28.5960 3.36639   4
   9   7  -2 28.2314 2.89111   5
  -9   7   2 34.7083 4.89252   1
   9   7  -2 24.4030 4.02612   3
  -9   7   2 30.1141 2.61823   5
  -7  -7   2 9.39610 1.74884   4
   7  -7  -2 7.93399 1.80275   3
   7   7  -2 8.26413 2.41974   3
  -7   7   2 13.8391 1.91488   5
   7   7  -2 9.94574 1.56055   5
  -7   7   2 10.2829 2.62607   1
   5  -7  -2 9.82722 1.97947   3
  -5  -7   2 8.09602 1.35599   4
   5   7  -2 6.31631 2.05609   3
  -5   7   2 5.61032 1.96377   1
  -5   7   2 6.93458 1.19009   5
   5   7  -2 6.52918 1.10714   5
  -3  -7   2 31.5718 3.98474   3
   3  -7  -2 32.1747 3.51207   3
  -3   7   2 34.3014 4.03817   1
   3   7  -2 27.7225 1.50634   5
   3   7  -2 23.4603 3.28579   3
  -3   7   2 30.1247 1.80979   5
   1  -7  -2 33.5851 3.01627   3
  -1  -7   2 33.5659 3.81317   3
   1   7  -2 33.5364 1.19384   5
  -1   7   2 35.3486 1.82207   5
  -1   7   2 37.1248 4.06900   3
   1   7  -2 33.2062 3.74504   3
  -1   7   2 41.0877 3.36842   1
   1  -7   2 104.730 5.34248   3
  -1  -7  -2 96.8348 5.45788   3
   1   7   2 116.736 6.11851   3
  -1   7  -2 99.3817 5.35351   3
  -1   7  -2 113.828 5.65696   1
   1   7   2 115.201 3.59433   5
   3  -7   2 34.1963 2.90353   3
  -3  -7  -2 46.4364 3.97396   3
  -3   7  -2 39.6685 4.27824   1
  -3   7  -2 40.4169 1.62095   5
   3   7   2 45.2306 3.97841   3
   3   7   2 33.3511 2.11752   5
  -5  -7  -2 0.95347 1.33889   3
   5  -7   2 2.27602 1.25033   3
  -5   7  -2 1.65129 1.58043   1
  -5   7  -2 3.21276 0.82759   5
   5   7   2 2.45327 0.95496   5
   5   7   2 2.99768 1.38694   3
  -7  -7  -2 53.3468 3.73570   4
   7   7   2 54.3549 4.79179   3
  -7   7  -2 53.1761 5.73399   1
  -7   7  -2 50.9758 2.86547   5
   7   7   2 53.5036 3.31077   5
  -9  -7  -2 19.9280 3.10650   4
   9   7   2 15.2919 2.34065   5
   9   7   2 20.2508 3.68236   3
  -9   7  -2 20.9710 2.51205   5
  -9   7  -2 19.5669 3.78241   1
   6  -8  -2 57.2618 4.15400   3
   6   8  -2 70.4443 5.51202   3
   6   8  -2 59.9214 3.13802   5
  -6   8   2 60.5921 3.23661   5
  -6   8   2 76.7790 5.79715   1
  -4  -8   2 126.846 7.06000   3
   4  -8  -2 123.560 6.13996   3
   4   8  -2 129.864 7.15589   3
  -4   8   2 119.784 6.91381   1
   4   8  -2 124.560 4.07256   5
  -4   8   2 132.635 4.43889   5
   2  -8  -2 52.7779 4.15441   3
  -2  -8   2 49.5406 4.20726   3
   2   8  -2 57.7304 4.66596   3
  -2   8   2 49.2141 4.24129   1
   2   8  -2 51.8048 2.12419   5
  -2   8   2 47.8112 2.51601   5
   0  -8  -2 24.6478 3.52672   3
   0  -8   2 26.3245 3.52630   3
   0   8   2 24.9606 3.63476   3
   0   8   2 24.7999 1.82532   5
   0   8  -2 26.6955 1.30847   5
   0   8  -2 21.7815 3.41884   3
  -2  -8  -2 3.18535 1.63304   3
   2  -8   2 1.01792 1.12823   3
   2   8   2 0.95447 1.37659   3
  -2   8  -2 1.52879 0.52390   5
   2   8   2 1.62174 0.83732   5
  -2   8  -2 -0.2499 1.12637   1
   4  -8   2 1.02594 1.14658   3
  -4  -8  -2 -0.0884 1.17622   3
  -4   8  -2 1.69482 0.65268   5
   4   8   2 0.81659 1.36935   3
  -4   8  -2 -0.7582 1.13662   1
   4   8   2 0.51470 0.78806   5
  -6  -8  -2 37.4825 4.97381   3
   6   8   2 37.5458 4.90691   3
   6   8   2 41.8878 2.95415   5
  -6   8  -2 34.8565 2.34264   5
  -6   8  -2 40.9334 5.17088   1
  -1  -9   2 4.63849 1.92249   3
   1  -9  -2 4.42078 1.87707   3
   1   9  -2 9.18397 2.56087   3
   1   9  -2 7.42136 1.09411   5
  -1   9   2 5.89988 1.27034   5
   1  -9   2 12.5404 2.76814   3
   1   9   2 10.8898 1.89059   5
   1   9   2 7.60452 2.86409   3
  -1   9  -2 10.3463 1.21524   5
 -16   0   3 0.59358 1.38545   2
  16   0  -3 -0.6077 1.09917   3
  14   0  -3 2.56509 1.36121   3
 -14   0   3 -0.2822 1.04459   2
 -12   0   3 -0.2905 0.80407   2
  12   0  -3 -0.0986 0.67797   3
 -10   0   3 0.70294 0.63155   5
  10   0  -3 0.69377 0.59244   3
 -10   0   3 -0.4343 0.57737   1
 -10   0   3 0.33363 0.75664   2
  10   0  -3 0.51898 0.60361   5
 -10   0   3 1.28481 0.96164   4
  -8   0   3 0.05128 0.55651   2
  -8   0   3 -0.0219 0.39306   4
  -8   0   3 0.05488 0.50133   1
   8   0  -3 0.13315 0.44510   5
  -8   0   3 -0.1835 0.43267   5
   8   0  -3 0.72520 0.56915   3
   6   0  -3 0.90903 0.45266   3
   6   0  -3 0.21874 0.35414   5
  -6   0   3 0.42149 0.45981   2
  -6   0   3 0.38927 0.43502   1
  -6   0   3 0.43176 0.47190   4
  -6   0   3 0.32750 0.39178   5
   4   0  -3 0.87926 0.34059   5
   4   0  -3 0.25591 0.26654   3
  -4   0   3 0.25223 0.24616   2
  -4   0   3 0.03113 0.32485   4
  -4   0   3 -0.2110 0.21132   5
  -4   0   3 0.20941 0.26924   1
  -2   0   3 -0.0132 0.20438   4
  -2   0   3 0.06020 0.17275   5
  -2   0   3 0.26849 0.20179   2
  -2   0   3 0.04748 0.19187   1
   2   0  -3 0.27096 0.21457   5
   2   0  -3 0.37856 0.23727   3
   0   0  -3 0.22501 0.16148   5
   0   0  -3 0.81523 0.20824   2
   0   0   3 0.31566 0.15478   5
   0   0   3 0.48646 0.23192   1
   0   0  -3 0.56166 0.12134   3
  -2   0  -3 0.69681 0.31374   2
   2   0   3 0.96290 0.33853   1
   2   0   3 0.79565 0.29779   5
  -2   0  -3 1.63267 0.45666   4
  -2   0  -3 1.53819 0.40122   5
  -2   0  -3 0.86114 0.33846   1
   2   0   3 0.87268 0.25351   3
  -4   0  -3 0.58275 0.41314   4
   4   0   3 0.38146 0.30107   5
  -4   0  -3 1.35859 0.47261   1
  -4   0  -3 0.03353 0.26368   5
   4   0   3 0.27873 0.30086   3
   4   0   3 0.15175 0.28417   1
  -4   0  -3 0.02973 0.29757   2
   6   0   3 -0.1640 0.35972   5
  -6   0  -3 -0.0076 0.50168   2
   6   0   3 0.32818 0.39942   3
   6   0   3 -0.0732 0.31469   1
  -6   0  -3 -0.0600 0.33620   1
  -6   0  -3 0.17229 0.40942   5
  -6   0  -3 -0.4236 0.37680   4
  -8   0  -3 0.43623 0.71766   2
  -8   0  -3 -0.3215 0.46790   1
  -8   0  -3 0.17748 0.53576   5
  -8   0  -3 0.13230 0.63026   4
   8   0   3 -0.3552 0.47406   3
   8   0   3 -0.2146 0.44826   5
   8   0   3 0.36672 0.56795   1
 -10   0  -3 1.10793 0.83936   5
 -10   0  -3 1.66260 0.87450   2
  10   0   3 1.09842 0.79139   3
 -10   0  -3 0.16410 0.60517   1
  10   0   3 0.55750 0.67290   1
 -12   0  -3 0.91253 1.19627   2
 -14   0  -3 0.46169 1.14762   2
  15  -1  -3 39.1153 4.25310   3
 -15  -1   3 39.9315 4.24229   2
  15   1  -3 40.4641 4.67026   3
 -15   1   3 32.2151 3.73494   2
 -13  -1   3 22.2745 2.90561   2
  13  -1  -3 17.3599 2.49572   3
 -13   1   3 16.0511 2.45550   2
  13   1  -3 17.9514 2.80970   3
 -11  -1   3 2.79983 1.23169   4
 -11  -1   3 4.10518 1.33629   2
  11  -1  -3 4.39502 1.29049   3
 -11   1   3 4.95136 1.38817   1
  11   1  -3 3.89667 1.09518   5
 -11   1   3 4.65421 1.28263   2
  11   1  -3 3.70343 1.27692   3
 -11   1   3 2.48801 1.00586   5
  -9  -1   3 16.9336 2.29932   4
  -9  -1   3 22.1186 2.25553   2
   9  -1  -3 22.2524 1.90240   3
  -9  -1   3 24.5414 1.50221   1
  -9   1   3 22.8710 1.89093   2
   9   1  -3 23.5756 1.82866   5
  -9   1   3 21.7356 2.33312   1
   9   1  -3 24.1351 2.61826   3
  -9   1   3 21.5194 1.82999   5
   7  -1  -3 247.063 5.95700   5
   7  -1  -3 252.249 6.47972   3
  -7  -1   3 253.176 6.16075   5
  -7  -1   3 262.318 5.48919   1
  -7  -1   3 256.306 6.91251   4
  -7  -1   3 250.387 6.50024   2
  -7   1   3 251.499 6.78160   4
  -7   1   3 250.617 6.87855   1
   7   1  -3 244.984 6.16490   5
  -7   1   3 256.694 6.29425   5
   7   1  -3 257.468 7.00840   3
  -7   1   3 263.103 6.21332   2
  -5  -1   3 34.2166 1.25813   1
   5  -1  -3 32.3727 1.69149   3
  -5  -1   3 30.6195 1.71764   2
   5  -1  -3 27.6631 1.40450   5
  -5  -1   3 31.5789 1.47917   5
  -5  -1   3 28.2489 1.69289   4
  -5   1   3 31.5360 1.56301   5
  -5   1   3 27.8261 1.81080   1
  -5   1   3 30.3551 1.73283   4
   5   1  -3 31.7725 1.56289   5
  -5   1   3 30.5678 1.50714   2
   5   1  -3 29.2730 1.80502   3
   3  -1  -3 2939.54 47.6115   3
   3  -1  -3 3015.66 45.9536   5
  -3  -1   3 3035.03 46.3746   4
  -3  -1   3 2912.38 47.3276   1
  -3  -1   3 2890.30 46.5349   2
  -3   1   3 2909.61 47.0033   1
  -3   1   3 2969.44 46.4823   4
  -3   1   3 2883.34 46.7968   2
   3   1  -3 2884.66 46.7230   3
   3   1  -3 2870.37 45.8245   5
  -3   1   3 2860.82 46.0140   5
   3   1  -3 2914.38 45.8408   5
  -1  -1   3 1050.48 16.6741   4
   1  -1  -3 1060.00 17.2126   4
   1  -1  -3 1062.07 16.8470   5
  -1  -1   3 1057.31 17.1277   1
   1  -1  -3 1031.47 17.2313   3
  -1   1   3 1032.19 17.5029   1
  -1   1   3 1069.85 17.1880   4
   1   1  -3 1054.47 17.2009   3
  -1   1   3 1023.50 16.9187   5
   1   1  -3 1027.04 17.2785   2
   1   1  -3 1061.48 17.1440   1
  -1  -1  -3 1813.39 29.3501   4
  -1  -1  -3 1833.85 28.9255   5
  -1  -1  -3 1785.60 28.6161   2
   1  -1   3 1828.04 28.7920   4
   1  -1   3 1833.48 29.7133   3
   1  -1   3 1825.59 29.5687   1
  -1   1  -3 1839.84 29.6427   1
   1   1   3 1809.55 28.9286   1
   1   1   3 1800.53 28.8749   5
   1   1   3 1821.28 29.2960   3
  -1   1  -3 1822.92 29.0584   5
  -1   1  -3 1836.68 28.5940   5
  -1   1  -3 1770.67 29.1128   2
  -3  -1  -3 1476.61 25.0573   5
  -3  -1  -3 1514.05 25.6328   4
   3  -1   3 1498.65 25.7134   1
   3  -1   3 1494.38 25.1840   4
  -3  -1  -3 1518.37 24.9671   2
   3  -1   3 1524.34 24.2234   3
   3   1   3 1492.71 24.5532   1
  -3   1  -3 1527.71 25.1419   4
  -3   1  -3 1545.86 24.7795   5
   3   1   3 1579.51 25.0121   5
  -3   1  -3 1542.10 25.2417   2
  -3   1  -3 1539.60 25.8783   1
   3   1   3 1498.91 25.3869   3
  -5  -1  -3 68.1858 3.03749   4
  -5  -1  -3 77.2653 2.82558   5
   5  -1   3 68.0309 2.30263   3
   5  -1   3 71.4289 3.02893   1
   5  -1   3 72.5014 2.38006   5
  -5  -1  -3 68.8285 2.72360   2
   5   1   3 73.8844 2.36654   1
  -5   1  -3 74.1185 3.13822   1
  -5   1  -3 67.2079 2.61891   5
   5   1   3 65.9702 2.79427   3
  -5   1  -3 69.8428 2.86103   4
   5   1   3 73.9241 2.69868   5
  -5   1  -3 74.6544 2.86325   2
   7  -1   3 3.93880 0.98656   1
  -7  -1  -3 3.71383 0.92460   2
  -7  -1  -3 2.95635 0.86887   5
  -7  -1  -3 2.13210 0.88422   4
   7  -1   3 3.89939 0.83766   3
   7   1   3 3.58325 0.75368   1
  -7   1  -3 1.67325 0.73665   1
  -7   1  -3 2.98208 0.83529   5
  -7   1  -3 4.67996 1.07467   2
   7   1   3 4.01325 0.99120   3
   7   1   3 4.50865 0.97741   5
   9  -1   3 209.860 6.06049   3
  -9  -1  -3 187.978 6.32538   2
   9  -1   3 193.718 6.47017   1
  -9  -1  -3 198.993 7.08729   4
  -9   1  -3 198.483 6.41339   5
   9   1   3 204.487 6.63433   3
   9   1   3 200.873 6.12165   5
  -9   1  -3 196.545 6.61580   1
  -9   1  -3 194.797 6.43300   2
 -11  -1  -3 83.2743 4.45041   2
  11  -1   3 72.6932 4.03954   1
  11   1   3 79.5449 4.34176   3
 -11   1  -3 72.6572 4.08455   2
 -11   1  -3 81.6462 4.34682   5
 -11   1  -3 85.6029 4.41552   1
 -13  -1  -3 30.9458 3.54091   2
 -13   1  -3 29.2457 3.50754   2
 -15  -1  -3 12.7401 3.15414   2
 -15   1  -3 17.3006 2.95474   2
 -16   2   3 45.4074 3.85259   2
  16   2  -3 56.0591 4.93065   3
 -14  -2   3 24.7183 3.20989   2
  14  -2  -3 25.6907 3.25238   3
 -14   2   3 20.6738 2.85028   2
  14   2  -3 21.1478 3.36898   3
 -12  -2   3 59.2486 3.90730   2
  12  -2  -3 71.2419 4.02097   3
 -12  -2   3 84.2004 4.89674   4
  12   2  -3 77.6410 4.03381   5
 -12   2   3 78.9107 4.07818   2
 -12   2   3 80.4153 4.25617   5
  12   2  -3 77.4692 4.78674   3
 -12   2   3 77.1435 4.62225   1
 -10  -2   3 124.933 5.41771   4
 -10  -2   3 112.726 4.82827   2
  10  -2  -3 124.898 4.87916   3
 -10   2   3 116.393 4.63228   5
 -10   2   3 115.761 4.50692   2
 -10   2   3 118.615 5.40034   1
  10   2  -3 109.917 4.45406   5
  10   2  -3 120.676 5.50534   3
  -8  -2   3 56.0148 3.01030   2
   8  -2  -3 53.8609 2.80394   3
  -8  -2   3 53.6581 3.09595   4
   8   2  -3 54.4369 2.65357   5
   8   2  -3 65.6074 3.55834   3
  -8   2   3 59.9550 2.78570   2
  -8   2   3 53.3920 3.28593   1
  -8   2   3 52.5153 2.66104   5
  -6  -2   3 40.3131 2.26735   4
   6  -2  -3 33.0067 1.90322   3
  -6  -2   3 34.0448 2.08635   2
   6   2  -3 37.8297 1.90115   5
  -6   2   3 35.3675 1.85888   5
  -6   2   3 35.8307 2.03396   4
   6   2  -3 37.7582 2.42348   3
  -6   2   3 36.2254 2.43337   1
  -6   2   3 39.3291 1.83311   2
   4  -2  -3 439.712 8.85249   3
   4  -2  -3 459.247 9.00289   4
  -4  -2   3 440.436 7.31381   1
  -4  -2   3 446.537 9.18508   2
  -4  -2   3 441.545 8.78452   4
   4   2  -3 445.095 8.28700   5
   4   2  -3 456.625 9.75402   3
  -4   2   3 449.876 10.0113   1
  -4   2   3 453.923 8.47003   5
  -4   2   3 446.793 8.09624   2
   4   2  -3 426.992 8.16818   5
  -2  -2   3 249.057 4.77500   4
  -2  -2   3 249.235 5.61720   2
  -2  -2   3 250.647 5.01466   1
   2  -2  -3 250.456 5.25707   4
   2  -2  -3 249.665 5.62483   3
  -2   2   3 252.448 4.34075   2
  -2   2   3 264.553 6.21705   1
   2   2  -3 238.668 5.84058   3
   2   2  -3 253.769 5.06815   1
  -2   2   3 252.813 4.85945   5
  -2   2   3 248.404 4.88347   5
   2   2  -3 253.381 5.61440   2
   0  -2  -3 417.228 8.46680   3
   0  -2  -3 410.332 6.95191   2
   0   2  -3 416.908 8.03880   2
   0   2   3 413.291 7.32361   5
   0   2  -3 425.448 8.39084   1
   0   2   3 416.840 7.38992   5
   0   2  -3 418.311 8.02951   3
   0   2   3 408.902 8.19827   1
   0   2   3 419.724 8.47821   3
   2  -2   3 40.5272 1.45781   4
   2  -2   3 40.8170 1.47888   3
  -2  -2  -3 37.5572 1.47332   2
  -2  -2  -3 34.1502 1.72203   4
   2   2   3 39.5803 1.53985   5
  -2   2  -3 39.0040 0.98658   5
  -2   2  -3 37.4663 1.69124   2
  -2   2  -3 37.7251 2.05199   1
   2   2   3 39.5510 1.51765   1
   2   2   3 36.5569 1.96886   3
  -2   2  -3 39.3019 0.99961   5
  -4  -2  -3 1520.19 25.3746   5
  -4  -2  -3 1532.65 25.6503   2
   4  -2   3 1496.73 25.7220   4
   4  -2   3 1497.08 24.8099   3
  -4  -2  -3 1579.35 26.5914   4
  -4   2  -3 1539.21 24.8977   5
   4   2   3 1538.15 25.5822   5
   4   2   3 1507.37 24.5497   1
   4   2   3 1495.34 26.6846   3
  -4   2  -3 1527.03 25.9349   2
  -4   2  -3 1562.53 27.2733   1
  -4   2  -3 1472.00 25.0107   5
  -6  -2  -3 14.9550 1.62565   2
  -6  -2  -3 17.3136 1.38888   5
   6  -2   3 14.7832 1.16728   3
  -6  -2  -3 15.3407 1.94448   4
   6   2   3 16.8313 1.69613   5
  -6   2  -3 13.8723 1.46500   5
  -6   2  -3 14.2158 1.62965   2
   6   2   3 15.5248 0.93699   1
  -6   2  -3 16.7698 2.12701   1
   6   2   3 15.9695 1.95579   3
  -8  -2  -3 85.3299 4.27841   4
  -8  -2  -3 81.7691 3.76832   2
   8  -2   3 87.2849 3.30400   3
   8   2   3 79.3066 3.54176   5
   8   2   3 76.6412 3.96125   3
  -8   2  -3 86.0997 3.70978   5
  -8   2  -3 81.8561 3.75550   2
  -8   2  -3 84.4788 4.30905   1
 -10  -2  -3 0.42234 0.93507   4
 -10  -2  -3 1.00399 0.90533   2
  10  -2   3 -0.3641 0.71574   1
 -10   2  -3 0.23040 0.68129   5
  10   2   3 0.32047 0.70760   5
 -10   2  -3 1.01568 0.81320   2
  10   2   3 -0.4832 0.78092   3
 -10   2  -3 0.23279 0.91602   1
 -12  -2  -3 19.2065 2.78843   2
  12  -2   3 19.4342 2.86783   1
 -12   2  -3 25.7407 3.09075   5
 -12   2  -3 21.9578 2.92799   2
 -12   2  -3 18.0618 2.76645   1
  12   2   3 21.5601 3.02985   3
 -14  -2  -3 59.2367 4.53591   2
 -14   2  -3 56.6753 4.23919   2
 -15  -3   3 69.3058 4.89297   2
 -15   3   3 58.8791 4.08664   2
  15   3  -3 65.2797 5.29130   3
 -13  -3   3 17.8187 2.96954   4
 -13  -3   3 28.7954 3.46354   2
  13  -3  -3 20.3500 2.73878   3
 -13   3   3 22.5323 2.70852   2
 -13   3   3 21.3083 2.82553   5
  13   3  -3 20.0852 3.28506   3
  13   3  -3 14.5969 2.40757   5
 -13   3   3 19.3401 3.12716   1
 -11  -3   3 30.9801 3.44102   4
 -11  -3   3 26.8993 3.07329   2
  11  -3  -3 26.8153 2.41032   3
 -11   3   3 28.9797 3.58098   1
 -11   3   3 27.1684 2.81974   5
  11   3  -3 26.5562 2.72203   5
 -11   3   3 27.5672 2.38139   2
  11   3  -3 26.6704 3.45140   3
  -9  -3   3 23.5996 2.67098   4
  -9  -3   3 20.9818 2.45645   2
   9  -3  -3 22.3599 2.00577   3
   9   3  -3 22.6123 1.88156   5
  -9   3   3 21.7667 2.23461   5
  -9   3   3 25.0375 3.08587   1
   9   3  -3 23.4298 2.92196   3
  -9   3   3 23.1771 1.85432   2
  -7  -3   3 24.7029 2.01535   2
  -7  -3   3 26.4938 2.05207   4
   7  -3  -3 21.9246 1.77960   3
   7   3  -3 21.4363 2.57829   3
   7   3  -3 20.4848 1.57948   5
  -7   3   3 22.9291 1.66935   5
  -7   3   3 22.0273 2.67236   1
  -7   3   3 22.2908 1.56203   2
  -5  -3   3 101.352 3.51269   4
   5  -3  -3 98.7260 3.47293   4
  -5  -3   3 100.481 3.74096   2
   5  -3  -3 105.627 3.60830   3
   5   3  -3 103.894 4.35066   3
  -5   3   3 96.5871 4.37529   1
   5   3  -3 101.281 3.08439   5
  -5   3   3 97.7592 3.07478   5
  -5   3   3 104.959 3.18432   5
   5   3  -3 99.5666 3.01588   5
  -5   3   3 102.528 2.96194   2
  -3  -3   3 14.5015 1.53616   2
   3  -3  -3 18.6301 1.43955   3
  -3  -3   3 13.9660 0.96372   4
  -3  -3   3 17.5934 1.01858   1
   3  -3  -3 16.3486 1.13737   4
   3   3  -3 15.0889 0.64892   5
  -3   3   3 16.4875 0.83837   2
   3   3  -3 15.2349 0.66509   5
  -3   3   3 16.6171 1.93225   1
   3   3  -3 18.1568 1.60727   3
  -3   3   3 14.3344 0.93274   5
   3   3  -3 16.6168 1.00627   1
  -3   3   3 15.5489 0.92398   5
   1  -3  -3 427.825 8.35894   4
   1  -3  -3 435.314 9.44434   3
  -1  -3   3 434.913 8.97845   2
   1  -3  -3 436.169 7.55268   2
  -1  -3   3 433.471 7.16035   4
  -1   3   3 460.386 9.73190   1
  -1   3   3 437.490 7.75654   5
  -1   3   3 428.300 7.68473   5
  -1   3   3 432.861 9.54903   3
   1   3  -3 432.552 8.88531   2
   1   3  -3 442.322 9.47685   3
   1   3  -3 436.831 8.98825   1
   1  -3   3 492.067 9.76974   3
   1  -3   3 471.770 8.07335   4
  -1  -3  -3 482.917 8.72803   2
  -1   3  -3 494.970 10.5516   1
   1   3   3 478.062 8.70072   5
   1   3   3 488.138 10.5777   3
  -1   3  -3 490.461 9.64339   2
   1   3   3 484.511 8.85402   5
  -1   3  -3 480.873 9.76211   3
   1   3   3 486.696 9.78319   1
   3  -3   3 130.322 3.46236   4
  -3  -3  -3 138.802 3.75204   2
   3  -3   3 131.804 3.69031   3
  -3  -3  -3 134.117 4.22372   4
  -3   3  -3 131.010 4.86239   1
  -3   3  -3 131.395 2.81610   5
   3   3   3 137.322 3.56056   1
  -3   3  -3 133.377 4.00509   2
  -3   3  -3 136.406 2.80917   5
   3   3   3 122.092 4.62149   3
   3   3   3 138.527 3.67216   5
  -5  -3  -3 60.1773 3.05469   4
  -5  -3  -3 61.4542 2.71726   2
   5  -3   3 61.6599 2.37207   3
   5  -3   3 56.1954 2.57832   4
   5   3   3 63.0810 2.65179   5
   5   3   3 58.8244 3.30576   3
  -5   3  -3 60.5223 2.32303   5
   5   3   3 62.9502 1.91009   1
  -5   3  -3 61.3568 2.77986   2
  -5   3  -3 54.7360 3.35383   1
   7  -3   3 53.7304 2.46300   3
  -7  -3  -3 50.2020 2.83389   2
  -7  -3  -3 55.4698 3.31681   4
   7   3   3 49.6442 2.72667   5
  -7   3  -3 46.1705 2.71422   2
  -7   3  -3 51.3439 3.51240   1
   7   3   3 53.8662 3.39217   3
  -7   3  -3 52.8054 2.63384   5
  -9  -3  -3 5.27589 1.42213   2
  -9  -3  -3 6.61993 1.65084   4
   9   3   3 5.28759 1.49557   3
   9   3   3 5.90217 1.34280   5
  -9   3  -3 6.23354 1.38850   2
  -9   3  -3 5.63082 1.32819   5
  -9   3  -3 4.26808 1.62819   1
  11  -3   3 9.69801 2.20478   1
 -11  -3  -3 5.89808 1.87447   4
 -11  -3  -3 9.89110 2.00322   2
 -11   3  -3 7.15523 1.65231   5
 -11   3  -3 8.61834 2.07397   1
  11   3   3 7.59674 1.95325   3
  11   3   3 6.53489 1.58109   5
 -11   3  -3 9.60173 1.94675   2
  13  -3   3 39.1770 4.40188   1
 -13  -3  -3 39.6444 4.15949   2
  13   3   3 45.2278 4.02673   3
 -13   3  -3 38.4990 4.03800   5
 -13   3  -3 40.9432 3.49240   2
 -13   3  -3 44.4967 4.77397   1
 -14  -4   3 9.79420 2.43755   4
 -14  -4   3 16.0361 2.89830   2
  14   4  -3 14.5231 3.17172   3
  14   4  -3 14.4011 3.02224   5
 -14   4   3 14.0296 2.61209   5
 -14   4   3 13.6191 3.10174   1
 -12  -4   3 69.5558 4.74298   4
  12  -4  -3 69.3945 4.07853   3
 -12  -4   3 61.8730 4.14156   2
  12   4  -3 69.3507 5.06218   3
 -12   4   3 70.1466 5.08182   1
  12   4  -3 65.4664 3.84885   5
 -12   4   3 75.2126 4.17154   5
 -10  -4   3 27.6493 3.05525   2
 -10  -4   3 35.0498 3.58764   4
  10  -4  -3 28.2658 2.42440   3
 -10   4   3 28.2365 2.17715   2
  10   4  -3 36.3402 4.11766   3
 -10   4   3 27.0080 2.32572   5
  10   4  -3 30.5352 2.39024   5
 -10   4   3 29.9193 3.73944   1
  -8  -4   3 87.6674 4.13854   2
   8  -4  -3 84.1237 3.82638   3
  -8  -4   3 83.2401 4.07038   4
  -8   4   3 82.0007 3.33805   2
  -8   4   3 83.4432 4.90533   1
   8   4  -3 75.2597 4.57530   3
  -8   4   3 84.9766 3.57973   5
   8   4  -3 86.2702 3.56136   5
  -6  -4   3 20.8647 1.73899   4
  -6  -4   3 19.2822 2.13066   2
   6  -4  -3 19.4644 2.10235   3
  -6   4   3 18.5997 2.64451   1
  -6   4   3 16.6447 1.39609   5
   6   4  -3 12.3407 2.04750   3
  -6   4   3 18.0719 1.31787   2
   4  -4  -3 112.106 3.56581   4
  -4  -4   3 99.0030 3.87753   2
  -4  -4   3 103.900 3.31931   4
   4  -4  -3 100.390 3.93166   3
  -4  -4   3 105.111 2.93455   1
   4   4  -3 104.371 2.74244   5
  -4   4   3 105.831 3.10649   5
   4   4  -3 103.629 2.95700   1
   4   4  -3 105.781 2.83567   5
   4   4  -3 100.357 4.56911   3
  -4   4   3 103.061 4.69628   1
  -4   4   3 108.434 2.95522   2
   2  -4  -3 42.8866 1.92342   4
  -2  -4   3 39.8852 2.24674   2
   2  -4  -3 43.7196 1.59227   2
   2  -4  -3 41.1720 2.48623   3
  -2  -4   3 46.0109 1.55492   4
   2   4  -3 42.4467 2.17352   1
   2   4  -3 45.9350 2.78608   3
  -2   4   3 42.5170 2.62396   3
  -2   4   3 41.0883 2.70214   1
  -2   4   3 45.4831 1.57993   2
   2   4  -3 44.8021 2.33955   2
  -2   4   3 44.6016 1.60416   5
  -2   4   3 44.2370 1.60019   5
   0  -4  -3 42.7694 1.62535   2
   0  -4   3 44.3058 2.26885   2
   0  -4   3 42.9615 2.48279   3
   0  -4  -3 42.3081 2.59172   3
   0   4   3 48.2361 2.77783   3
   0   4  -3 44.6613 2.55812   1
   0   4  -3 42.3071 2.45218   3
   0   4   3 40.6979 2.43782   1
   0   4   3 43.7164 1.60066   5
   0   4   3 41.1250 1.52167   5
   0   4  -3 46.1185 2.27399   2
  -2  -4  -3 137.073 3.70684   2
   2  -4   3 137.647 4.40921   3
   2  -4   3 133.148 3.11258   4
   2   4   3 132.788 5.13840   3
  -2   4  -3 130.166 4.17619   2
   2   4   3 132.051 4.20626   1
  -2   4  -3 137.705 4.52209   3
   2   4   3 129.122 3.52556   5
  -2   4  -3 134.131 5.13442   1
   4  -4   3 32.0492 1.89723   3
  -4  -4  -3 29.4141 1.87635   2
   4  -4   3 29.4635 1.65861   4
  -4  -4  -3 32.9461 2.21904   4
  -4   4  -3 33.0898 2.04223   2
  -4   4  -3 33.5305 1.41031   5
  -4   4  -3 38.1030 2.90697   1
   4   4   3 35.1591 2.72895   3
  -4   4  -3 32.8928 1.34746   5
   4   4   3 29.1768 1.74843   5
   6  -4   3 3.01382 0.86409   3
  -6  -4  -3 2.27481 0.97671   2
  -6  -4  -3 2.10794 0.91522   4
   6   4   3 1.81714 0.76271   5
  -6   4  -3 2.19425 1.13600   1
  -6   4  -3 1.66714 0.77847   2
   6   4   3 1.42240 0.90912   3
  -6   4  -3 1.10607 0.55119   5
  -8  -4  -3 119.306 4.82927   2
  -8  -4  -3 121.105 5.51506   4
   8   4   3 116.326 5.79540   3
  -8   4  -3 112.852 4.36734   5
  -8   4  -3 118.428 6.02603   1
  -8   4  -3 122.524 4.89760   2
   8   4   3 130.753 4.89315   5
 -10  -4  -3 42.2378 3.62172   4
 -10  -4  -3 42.7028 3.21621   2
 -10   4  -3 40.5080 4.47380   1
  10   4   3 40.9702 4.41054   3
 -10   4  -3 41.8975 3.03864   5
 -10   4  -3 41.9584 3.07369   2
  10   4   3 40.8105 3.06365   5
  12  -4   3 17.3853 3.36395   1
 -12  -4  -3 19.0040 2.89008   2
  12   4   3 14.6439 2.89370   3
 -12   4  -3 18.1768 3.16946   1
 -12   4  -3 19.1768 2.86450   5
 -12   4  -3 19.4941 2.78373   2
 -13  -5   3 32.5135 4.07953   4
 -13  -5   3 35.7605 4.08591   2
 -13   5   3 28.4643 3.40211   5
  13   5  -3 38.2923 5.07068   3
 -13   5   3 24.9180 4.10987   1
  13   5  -3 27.0129 3.23351   5
 -11  -5   3 0.71376 1.00241   4
 -11  -5   3 0.36024 1.10975   2
  11  -5  -3 -0.3146 0.83306   3
 -11   5   3 0.41374 1.23460   1
  11   5  -3 -0.3708 0.78154   5
  11   5  -3 -0.1159 1.02238   3
 -11   5   3 0.44787 0.85888   5
  -9  -5   3 3.10087 1.22972   2
  -9  -5   3 3.67916 1.25195   4
   9  -5  -3 3.66132 1.25074   3
  -9   5   3 3.97017 1.14891   5
  -9   5   3 4.39978 1.66401   1
   9   5  -3 4.83972 1.69314   3
   9   5  -3 2.86441 1.03448   5
   7  -5  -3 1.57017 0.90055   3
  -7  -5   3 2.53709 1.01788   2
  -7  -5   3 2.69584 0.94860   4
  -7   5   3 1.75713 0.79729   5
   7   5  -3 2.51149 0.81877   5
  -7   5   3 2.12825 1.21073   1
   7   5  -3 1.97015 1.23368   3
   5  -5  -3 55.6617 3.21310   3
  -5  -5   3 54.7652 3.10529   2
  -5  -5   3 61.5461 2.80617   4
  -5   5   3 65.4472 4.22158   1
  -5   5   3 62.5559 2.57943   5
   5   5  -3 57.2366 3.82649   3
  -3  -5   3 409.075 8.91496   1
   3  -5  -3 404.975 10.1959   3
  -3  -5   3 408.746 8.13839   4
  -3  -5   3 413.627 9.71791   2
   3   5  -3 402.686 6.99278   5
   3   5  -3 398.381 8.92566   1
  -3   5   3 407.852 8.05631   5
  -3   5   3 400.325 11.0365   1
   3   5  -3 398.425 7.00666   5
   3   5  -3 396.596 10.9125   3
  -1  -5   3 133.246 4.56605   2
   1  -5  -3 128.896 5.13829   3
  -1   5   3 128.502 5.16960   1
   1   5  -3 124.064 4.67721   1
   1   5  -3 126.353 4.43584   2
  -1   5   3 127.253 3.27363   5
  -1   5   3 135.437 5.41480   3
   1   5  -3 129.933 5.20215   3
   1  -5   3 34.6344 1.08237   4
  -1  -5  -3 33.3770 1.69779   2
   1  -5   3 30.8769 2.32597   3
  -1  -5  -3 32.7759 2.66578   3
   1   5   3 34.4482 2.39426   1
  -1   5  -3 34.8497 2.67156   1
  -1   5  -3 30.0868 2.04515   2
  -1   5  -3 29.5080 2.30518   3
   1   5   3 31.8094 2.66848   3
   1   5   3 31.9556 1.56583   5
  -3  -5  -3 4.73202 0.94340   2
   3  -5   3 12.4563 1.65843   3
   3  -5   3 8.28349 0.93889   4
  -3   5  -3 7.61104 0.42614   5
   3   5   3 5.73288 1.49341   3
  -3   5  -3 8.77100 0.45405   5
  -3   5  -3 7.33332 1.32044   2
   3   5   3 9.13552 1.18465   5
  -3   5  -3 9.52123 1.83050   1
   5  -5   3 4.56456 1.05468   3
  -5  -5  -3 4.07132 1.00954   2
  -5  -5  -3 6.68855 1.43060   4
   5   5   3 5.77991 1.13235   5
  -5   5  -3 6.40867 1.70669   1
  -5   5  -3 4.80254 0.80246   5
   5   5   3 3.99345 1.47499   3
  -5   5  -3 5.75306 1.16811   2
  -7  -5  -3 9.53493 1.91226   4
  -7  -5  -3 6.69693 1.44446   2
  -7   5  -3 7.30065 1.89332   1
   7   5   3 7.15836 1.40205   5
  -7   5  -3 7.51139 1.27860   5
   7   5   3 6.88500 1.84217   3
  -7   5  -3 8.59979 1.53713   2
  -9  -5  -3 16.5648 2.36602   2
  -9  -5  -3 11.9527 2.36089   4
   9   5   3 16.8182 2.95305   3
   9   5   3 14.4720 2.11001   5
  -9   5  -3 17.6335 3.06163   1
  -9   5  -3 11.1215 1.74508   5
  -9   5  -3 17.4866 2.41775   2
  11  -5   3 -0.6126 1.40322   1
 -11  -5  -3 -1.0251 1.06731   4
 -11  -5  -3 -0.2510 1.18755   2
 -11   5  -3 0.52543 0.97639   2
  11   5   3 0.61811 1.10649   5
 -11   5  -3 -0.0126 1.28485   1
 -11   5  -3 -0.1518 0.92844   5
  11   5   3 -0.2472 1.14023   3
 -12  -6   3 42.5225 4.38309   2
 -12  -6   3 53.7968 4.35502   4
  12   6  -3 39.9977 5.24169   3
 -12   6   3 43.9413 3.57054   5
 -12   6   3 38.1895 5.09287   1
  12   6  -3 42.5702 3.43016   5
 -10  -6   3 -0.4918 1.05833   2
  10  -6  -3 0.00799 0.97987   3
 -10  -6   3 -0.1712 0.91952   4
  10   6  -3 2.17566 1.03892   5
 -10   6   3 0.44191 0.87168   5
  10   6  -3 1.15603 1.27471   3
 -10   6   3 -0.1103 1.26304   1
  -8  -6   3 14.4497 2.25960   2
  -8  -6   3 18.8446 2.49444   4
   8  -6  -3 14.5333 2.22021   3
   8   6  -3 14.2657 1.89806   5
  -8   6   3 16.5304 2.01197   5
  -8   6   3 15.1721 2.94225   1
   8   6  -3 16.7129 3.02813   3
  -6  -6   3 9.12365 1.72992   2
   6  -6  -3 9.17850 1.77073   3
  -6  -6   3 9.96110 1.55840   4
  -6   6   3 14.1495 2.64847   1
   6   6  -3 9.21360 2.25818   3
  -6   6   3 12.7151 1.61788   5
   6   6  -3 13.0480 1.53149   5
  -4  -6   3 31.6962 2.48831   2
  -4  -6   3 30.5350 1.87463   4
   4  -6  -3 31.7003 2.66901   3
   4   6  -3 31.8966 3.63571   3
  -4   6   3 29.7475 1.79514   5
  -4   6   3 38.7136 4.05926   1
   2  -6  -3 138.807 5.81512   3
  -2  -6   3 144.298 6.19859   3
  -2  -6   3 142.505 5.15214   1
  -2  -6   3 141.772 5.16623   2
   2   6  -3 140.747 6.68392   1
   2   6  -3 136.295 6.05099   3
  -2   6   3 145.089 6.21284   1
  -2   6   3 143.804 3.92251   5
  -2   6   3 138.891 6.04742   3
   0  -6   3 42.8734 3.10102   3
   0  -6   3 49.4726 2.84990   2
   0  -6  -3 47.4252 3.44554   3
   0   6   3 42.9700 3.12586   1
   0   6  -3 45.6977 3.33817   3
   0   6   3 41.1570 1.91281   5
   0   6  -3 45.0103 2.69782   2
   0   6  -3 42.5522 3.10577   1
   0   6   3 49.1208 3.58461   3
   2  -6   3 241.310 7.67791   3
   2  -6   3 254.019 5.02734   4
  -2  -6  -3 243.618 8.70670   3
  -2   6  -3 255.694 8.68298   1
  -2   6  -3 257.689 8.10540   3
   2   6   3 259.349 8.93702   3
  -2   6  -3 262.673 7.24348   2
   2   6   3 251.786 6.12765   5
   4  -6   3 82.9234 3.93873   3
   4   6   3 83.6690 3.41276   5
  -4   6  -3 80.8205 2.49302   5
   4   6   3 75.0180 4.80178   3
  -4   6  -3 74.0093 4.77860   1
  -6  -6  -3 337.444 9.77250   4
   6   6   3 328.278 8.64727   5
  -6   6  -3 360.338 11.8616   1
   6   6   3 334.597 11.3831   3
  -6   6  -3 326.395 7.73898   5
  -8  -6  -3 16.9458 2.65218   4
   8   6   3 16.3851 2.27613   5
   8   6   3 18.2574 3.17390   3
  -8   6  -3 15.2432 3.15451   1
  -8   6  -3 14.6433 1.91807   5
  10  -6   3 8.30067 2.62019   1
 -10  -6  -3 14.7355 2.83039   4
  10   6   3 14.1325 3.06287   3
  10   6   3 15.6021 2.47257   5
 -10   6  -3 14.3603 3.28348   1
 -10   6  -3 16.7886 2.30012   5
  -9  -7   3 19.8465 2.72953   4
   9  -7  -3 18.8660 2.81413   3
  -9  -7   3 15.6285 2.83518   2
   9   7  -3 17.8784 2.28047   5
  -9   7   3 16.3114 3.31560   1
   9   7  -3 15.2778 3.18930   3
  -9   7   3 24.1708 2.69552   5
   7  -7  -3 16.5687 2.58603   3
  -7  -7   3 17.2743 2.20397   4
   7   7  -3 17.7374 3.28235   3
   7   7  -3 18.3484 2.04704   5
  -7   7   3 19.1800 3.41681   1
  -7   7   3 19.1287 2.20389   5
   5  -7  -3 14.2567 2.42201   3
  -5  -7   3 19.6784 2.00941   4
  -5   7   3 19.1918 1.93369   5
   5   7  -3 14.1633 2.75884   3
   5   7  -3 17.9951 1.49595   5
  -5   7   3 19.3009 3.21752   1
  -3  -7   3 99.3202 5.64160   3
   3  -7  -3 86.4917 4.86288   3
   3   7  -3 101.971 2.84344   5
  -3   7   3 100.960 3.54683   5
  -3   7   3 91.7430 5.46728   1
   3   7  -3 91.7423 5.46232   3
  -1  -7   3 23.8803 3.18425   3
   1  -7  -3 25.6907 3.28155   3
  -1   7   3 25.5091 3.38230   3
  -1   7   3 24.2218 1.66457   5
  -1   7   3 24.8615 3.23851   1
   1   7  -3 24.8618 3.27262   3
   1  -7   3 96.4622 5.01327   3
  -1  -7  -3 89.0458 5.29245   3
  -1   7  -3 96.8403 5.21675   3
   1   7   3 100.763 5.73053   3
   1   7   3 92.5489 3.42008   5
  -1   7  -3 98.0325 5.27117   1
   3  -7   3 30.8081 3.25906   3
  -3  -7  -3 23.9775 3.43301   3
  -3   7  -3 42.9111 3.76151   1
  -3   7  -3 32.4164 1.37041   5
   3   7   3 29.8764 2.12564   5
   3   7   3 31.6034 4.05852   3
  -5  -7  -3 90.1302 5.77042   3
   5   7   3 79.2236 3.75065   5
  -5   7  -3 79.5120 5.47088   1
   5   7   3 81.7201 5.54205   3
  -5   7  -3 77.2901 2.98642   5
  -7   7  -3 31.5833 2.29594   5
  -7   7  -3 32.4772 4.44296   1
   7   7   3 32.5957 2.69814   5
   7   7   3 38.8009 4.85802   3
  -9  -7  -3 20.0696 3.22222   4
   9  -7   3 17.1594 3.71154   1
  -9   7  -3 23.5737 3.45026   5
  -9   7  -3 22.2520 3.94267   1
   9   7   3 23.5980 2.95803   5
   9   7   3 16.8578 3.40598   3
   8  -8  -3 20.3033 3.07304   3
   6  -8  -3 114.262 5.90168   3
   6   8  -3 120.564 7.22124   3
  -6   8   3 114.879 7.10425   1
  -6   8   3 119.053 4.66454   5
   6   8  -3 115.051 4.32465   5
  -4  -8   3 22.4536 3.56156   3
   4  -8  -3 24.1256 3.29203   3
  -4   8   3 15.3942 3.01943   1
   4   8  -3 19.9291 3.37022   3
   4   8  -3 23.7029 1.65316   5
  -4   8   3 24.2271 1.96417   5
   2  -8  -3 1.81283 1.27090   3
  -2  -8   3 2.07810 1.42230   3
  -2   8   3 3.25323 0.96584   5
   2   8  -3 2.49574 0.57518   5
   2   8  -3 2.61047 1.53307   3
  -2   8   3 2.52338 1.50027   1
   0  -8  -3 2.08046 1.39640   3
   0  -8   3 4.06175 1.71611   3
   0   8  -3 3.18846 0.49062   5
   0   8   3 3.23454 0.92774   5
   0   8  -3 3.18603 1.51271   3
   0   8   3 4.47977 1.84380   3
   2  -8   3 7.09348 2.08451   1
   2  -8   3 7.97964 1.91862   3
  -2  -8  -3 7.62549 2.20815   3
   2   8   3 8.01599 1.42576   5
   2   8   3 9.29572 2.54026   3
  -2   8  -3 8.48786 0.88664   5
  -2   8  -3 7.11703 2.15342   1
  -4  -8  -3 4.79131 1.93042   3
  -4   8  -3 2.59660 1.71815   1
  -4   8  -3 6.37613 1.01747   5
   4   8   3 4.04921 1.75628   3
   4   8   3 4.09215 1.25796   5
   6  -8   3 13.9145 3.24425   1
  -6  -8  -3 12.5306 2.92863   3
   6   8   3 13.2117 2.10255   5
   6   8   3 9.88506 2.72962   3
  -6   8  -3 13.8404 1.73190   5
  -6   8  -3 12.1005 3.04041   1
   1  -9  -3 4.76752 2.00152   3
  -1  -9   3 3.38756 1.76763   3
   1   9  -3 5.34565 0.89818   5
  -1   9   3 3.30967 1.41463   5
   1   9  -3 3.98129 1.99176   3
  16   0  -4 65.5340 4.92914   3
 -16   0   4 70.4529 4.86982   2
 -14   0   4 146.043 6.27163   2
  14   0  -4 134.100 6.49813   3
  12   0  -4 31.4242 2.84428   3
 -12   0   4 38.9741 2.94109   2
 -10   0   4 586.538 12.7399   1
 -10   0   4 596.936 12.9915   5
  10   0  -4 636.595 12.8822   5
  10   0  -4 579.450 13.6172   3
 -10   0   4 600.450 14.0634   4
 -10   0   4 580.343 12.9680   2
  -8   0   4 202.922 5.57283   5
  -8   0   4 199.120 5.58051   2
   8   0  -4 178.829 5.76589   3
   8   0  -4 201.080 5.43860   5
  -8   0   4 187.764 6.01796   4
  -8   0   4 197.983 5.52632   1
  -6   0   4 1169.79 20.4081   2
   6   0  -4 1164.74 20.3258   5
  -6   0   4 1164.85 20.2556   5
  -6   0   4 1148.87 20.4504   1
  -6   0   4 1214.58 21.1923   4
  -4   0   4 55.4234 2.18081   4
   4   0  -4 56.5926 1.94981   5
  -4   0   4 57.4437 1.99570   2
  -4   0   4 58.1578 2.08234   1
  -4   0   4 57.1516 1.94756   5
   4   0  -4 59.1011 2.18186   3
  -2   0   4 200.030 4.23991   1
  -2   0   4 197.999 4.23097   4
  -2   0   4 202.849 4.09650   2
  -2   0   4 200.162 3.97780   5
   2   0  -4 205.597 4.10943   3
   2   0  -4 206.932 4.09533   2
   2   0  -4 198.077 4.01782   5
   0   0   4 1226.05 20.4473   1
   0   0   4 1257.08 20.0545   5
   0   0  -4 1260.82 20.1071   2
   0   0  -4 1262.33 20.1344   5
   0   0  -4 1245.56 19.5608   3
   2   0   4 4718.18 73.8574   5
  -2   0  -4 4564.61 72.1458   5
   2   0   4 4594.94 71.7366   3
  -2   0  -4 4463.79 71.2329   4
   2   0   4 4544.75 72.4963   1
  -2   0  -4 4315.58 72.0452   2
  -4   0  -4 2.29574 0.59464   5
  -4   0  -4 1.34808 0.54846   4
   4   0   4 1.54262 0.53767   1
   4   0   4 2.36844 0.57536   5
   4   0   4 1.57302 0.42336   3
  -4   0  -4 3.06024 0.68102   1
  -4   0  -4 2.55859 0.68337   2
  -6   0  -4 262.510 6.60212   1
  -6   0  -4 266.591 6.73170   5
   6   0   4 248.728 6.23184   5
   6   0   4 269.547 6.31720   3
   6   0   4 267.035 6.59694   1
  -6   0  -4 259.049 7.11089   4
  -6   0  -4 265.025 6.76426   2
   8   0   4 183.932 5.52048   3
  -8   0  -4 181.901 5.84344   5
   8   0   4 170.431 5.40298   1
  -8   0  -4 175.753 5.51349   1
  -8   0  -4 179.234 5.82575   2
 -10   0  -4 253.245 8.01088   2
  10   0   4 268.555 8.44706   1
 -10   0  -4 271.369 8.14586   5
  10   0   4 260.178 7.70272   3
 -10   0  -4 257.549 7.54430   1
 -12   0  -4 115.200 5.57796   2
 -14   0  -4 59.4385 4.40558   2
  15  -1  -4 37.0040 4.10904   3
 -15  -1   4 30.5532 3.65878   2
  15   1  -4 32.7922 4.03235   3
 -15   1   4 34.2132 3.80157   2
  13  -1  -4 26.3687 3.17427   3
 -13  -1   4 27.1709 3.12331   2
 -13   1   4 22.8459 2.79367   2
  13   1  -4 27.1090 3.39935   3
 -11  -1   4 14.3588 2.34178   4
  11  -1  -4 13.1193 2.10609   3
 -11  -1   4 13.0215 2.07268   2
  11   1  -4 13.3409 1.86982   5
  11   1  -4 13.4186 2.22016   3
 -11   1   4 15.8949 2.13315   5
 -11   1   4 16.3608 2.09407   2
 -11   1   4 15.5691 2.14645   1
   9  -1  -4 49.0490 2.82113   3
  -9  -1   4 51.3448 2.21150   1
  -9  -1   4 44.5406 2.95027   4
  -9  -1   4 50.1432 2.85037   2
   9   1  -4 46.0571 2.55813   5
  -9   1   4 46.2085 2.88100   1
  -9   1   4 46.8589 2.59964   5
  -9   1   4 45.6259 2.56598   2
   9   1  -4 38.1182 2.76333   3
  -7  -1   4 91.2661 3.15464   5
   7  -1  -4 88.1164 3.39604   3
  -7  -1   4 94.0141 2.80095   1
   7  -1  -4 95.6624 3.15868   5
  -7  -1   4 85.9352 3.59775   4
  -7  -1   4 85.6951 3.40149   2
  -7   1   4 86.1966 3.21433   5
  -7   1   4 86.1582 3.56595   4
  -7   1   4 90.0518 3.72456   1
  -7   1   4 91.5388 3.16572   2
   7   1  -4 85.7592 3.64397   3
   5  -1  -4 82.9640 2.86455   3
  -5  -1   4 84.9421 2.32455   1
  -5  -1   4 83.7080 2.53540   5
  -5  -1   4 85.6152 3.02662   4
  -5  -1   4 85.1059 2.97730   2
   5   1  -4 80.6498 2.63593   5
  -5   1   4 83.8821 3.01307   4
  -5   1   4 79.2123 2.65996   5
  -5   1   4 84.3893 3.23318   1
  -5   1   4 83.3277 2.54873   2
   5   1  -4 79.7458 3.05109   3
  -3  -1   4 4280.43 66.6909   2
  -3  -1   4 4122.18 66.2851   4
  -3  -1   4 4197.86 68.2687   1
   3  -1  -4 4238.94 68.6901   3
   3  -1  -4 4459.51 68.3716   5
  -3   1   4 4217.74 67.0609   1
  -3   1   4 4192.37 66.1277   5
   3   1  -4 4163.70 65.7578   5
   3   1  -4 4338.21 67.6267   5
   3   1  -4 4123.37 66.6702   3
  -3   1   4 4206.52 68.7074   2
  -3   1   4 4214.04 66.5421   4
   1  -1  -4 1469.69 23.5601   5
  -1  -1   4 1441.50 23.3556   4
   1  -1  -4 1478.83 23.4325   2
   1  -1  -4 1457.90 23.8058   3
  -1  -1   4 1461.61 23.8978   1
  -1   1   4 1510.68 24.2705   1
   1   1  -4 1480.21 23.2036   5
   1   1  -4 1477.48 23.6441   3
   1   1  -4 1465.81 22.8867   5
  -1   1   4 1455.01 23.9109   4
   1   1  -4 1458.11 23.9670   2
  -1   1   4 1489.94 23.6755   5
  -1  -1  -4 1673.96 26.3386   2
  -1  -1  -4 1685.22 26.7065   5
  -1  -1  -4 1660.24 27.1663   4
   1  -1   4 1652.41 26.5719   4
   1  -1   4 1655.37 26.3718   3
   1  -1   4 1650.12 27.3002   1
   1   1   4 1637.55 26.7721   1
  -1   1  -4 1681.02 26.1066   5
  -1   1  -4 1648.06 26.0965   5
   1   1   4 1628.97 26.8468   3
  -1   1  -4 1604.89 26.8562   2
  -1   1  -4 1670.28 27.3997   1
   1   1   4 1654.94 26.6424   5
  -3  -1  -4 54.0074 2.04270   2
  -3  -1  -4 53.9767 2.12486   5
   3  -1   4 58.0822 2.22203   4
  -3  -1  -4 52.6496 2.33316   4
   3  -1   4 54.7426 1.51319   3
   3  -1   4 51.1588 2.33151   1
   3   1   4 56.0695 2.19067   3
   3   1   4 54.1896 2.04780   5
  -3   1  -4 55.8504 2.13532   4
  -3   1  -4 57.9623 2.48364   1
  -3   1  -4 56.2508 1.97067   5
  -3   1  -4 54.6519 2.19700   2
   3   1   4 58.4369 1.97528   1
  -5  -1  -4 36.1479 1.98379   5
  -5  -1  -4 37.9361 2.03428   2
  -5  -1  -4 34.3830 2.18489   4
   5  -1   4 35.1844 1.62258   5
   5  -1   4 34.4869 1.55319   3
   5  -1   4 36.7765 2.19849   1
  -5   1  -4 35.1637 2.02925   4
   5   1   4 34.8374 1.87549   5
  -5   1  -4 37.8066 2.06872   2
   5   1   4 32.4172 1.91307   3
  -5   1  -4 32.8672 1.84075   5
  -5   1  -4 34.5771 2.18064   1
   5   1   4 34.3087 1.67545   1
   7  -1   4 19.2073 1.44829   3
  -7  -1  -4 20.5173 2.07597   5
  -7  -1  -4 24.4229 2.56891   4
  -7  -1  -4 19.0521 2.09166   2
   7  -1   4 19.1168 2.17081   1
   7   1   4 20.6961 1.48267   1
   7   1   4 21.6266 1.74838   5
  -7   1  -4 19.0506 2.18777   1
  -7   1  -4 20.1605 2.06412   2
  -7   1  -4 20.5226 1.72831   5
   7   1   4 19.4333 1.72133   3
   9  -1   4 6.51463 1.41071   1
  -9  -1  -4 8.55601 1.59325   2
   9  -1   4 5.27982 1.10207   3
  -9   1  -4 10.0968 1.77530   2
  -9   1  -4 4.79711 1.26561   1
  -9   1  -4 6.41452 1.42787   5
   9   1   4 4.94834 1.21187   3
 -11  -1  -4 49.2062 3.45841   2
  11  -1   4 56.1498 3.66490   1
 -11   1  -4 61.9596 3.84253   5
 -11   1  -4 60.2036 3.78663   1
  11   1   4 67.7022 4.00650   3
 -11   1  -4 58.5007 3.79221   2
 -13  -1  -4 5.12033 1.69218   2
 -13   1  -4 4.41093 1.59185   2
 -16  -2   4 14.5567 2.79084   2
 -16   2   4 17.2603 2.79546   2
  16   2  -4 14.3603 3.09492   3
 -14  -2   4 32.1960 3.72593   2
  14  -2  -4 41.0348 3.42029   3
 -14   2   4 41.0423 3.34732   2
  14   2  -4 35.1473 4.19850   3
  12  -2  -4 103.847 4.86029   3
 -12  -2   4 96.3264 5.24615   4
 -12  -2   4 94.4203 4.79851   2
 -12   2   4 93.7976 4.60500   5
 -12   2   4 93.2916 5.07114   1
  12   2  -4 93.1962 5.28639   3
  12   2  -4 95.4340 4.44155   5
 -12   2   4 90.3629 4.36591   2
 -10  -2   4 37.7119 3.00483   4
 -10  -2   4 37.8695 2.81423   2
  10  -2  -4 44.1651 2.88270   3
 -10   2   4 41.4881 3.16472   1
 -10   2   4 46.9162 2.82056   5
 -10   2   4 47.9598 2.82978   2
  10   2  -4 47.1470 3.33212   3
  10   2  -4 45.5137 2.71910   5
  -8  -2   4 86.5810 3.75185   2
  -8  -2   4 92.5470 4.04722   4
   8  -2  -4 81.9216 3.55486   3
  -8   2   4 90.7573 3.39971   2
   8   2  -4 88.0849 3.45277   5
   8   2  -4 93.6913 4.30218   3
  -8   2   4 86.7456 4.19780   1
  -8   2   4 87.0171 3.48400   5
   6  -2  -4 178.811 4.92977   3
  -6  -2   4 181.089 5.21203   2
   6  -2  -4 168.485 4.16376   5
  -6  -2   4 171.236 3.11911   1
  -6  -2   4 175.989 5.12093   4
   6   2  -4 165.284 5.47903   3
  -6   2   4 171.472 4.31836   2
   6   2  -4 167.101 4.52286   5
  -6   2   4 184.794 5.16055   4
  -6   2   4 171.564 5.73147   1
  -6   2   4 167.752 4.60910   5
  -4  -2   4 460.307 9.67026   2
  -4  -2   4 471.813 8.11521   1
  -4  -2   4 468.122 9.18158   4
   4  -2  -4 480.847 9.42338   3
   4  -2  -4 479.257 9.53489   4
  -4   2   4 472.900 8.97522   5
  -4   2   4 481.926 9.39082   4
  -4   2   4 456.218 10.3350   1
  -4   2   4 478.474 8.35935   2
   4   2  -4 477.528 8.63734   5
   4   2  -4 478.224 10.1426   3
   4   2  -4 458.998 8.56455   5
  -2  -2   4 108.183 3.32006   2
   2  -2  -4 112.143 3.10902   4
  -2  -2   4 114.581 2.96330   1
   2  -2  -4 112.912 3.32895   3
  -2   2   4 117.579 2.88583   5
   2   2  -4 114.993 3.49459   3
  -2   2   4 112.607 1.93099   2
  -2   2   4 112.624 3.70549   1
  -2   2   4 114.520 2.82248   5
   2   2  -4 111.824 3.32965   2
   2   2  -4 110.828 2.96365   1
   0  -2  -4 545.646 8.95942   2
   0  -2   4 547.455 10.5534   1
   0  -2  -4 542.880 10.5886   3
   0   2   4 534.011 9.70644   5
   0   2  -4 547.821 10.6162   1
   0   2   4 553.184 9.67621   5
   0   2  -4 550.232 10.0330   3
   0   2   4 551.081 10.6635   3
   0   2  -4 552.267 10.3204   2
   0   2   4 581.641 10.6161   4
   0   2   4 535.908 10.4183   1
  -2  -2  -4 193.179 4.17030   2
   2  -2   4 183.106 4.14526   4
  -2  -2  -4 189.308 4.18926   5
  -2  -2  -4 180.834 4.80673   4
   2  -2   4 183.673 3.89421   3
   2  -2   4 184.959 5.18210   1
   2   2   4 195.544 4.39279   5
   2   2   4 189.251 4.33327   1
  -2   2  -4 182.201 3.53751   5
  -2   2  -4 182.539 3.51610   5
  -2   2  -4 188.613 5.28737   1
   2   2   4 181.923 5.00741   3
  -2   2  -4 176.387 4.58665   2
  -4  -2  -4 363.971 7.70812   5
  -4  -2  -4 369.574 8.62776   4
   4  -2   4 372.308 6.98875   3
   4  -2   4 364.400 7.98746   4
  -4  -2  -4 365.475 7.77486   2
   4   2   4 378.084 8.72493   3
   4   2   4 366.043 7.82105   5
  -4   2  -4 366.602 7.39147   5
   4   2   4 368.601 7.13950   1
  -4   2  -4 371.784 7.25204   5
  -4   2  -4 369.686 8.15024   2
  -4   2  -4 371.084 9.05807   1
   6  -2   4 172.877 5.92383   1
   6  -2   4 179.426 4.49235   3
  -6  -2  -4 178.892 5.24300   2
  -6  -2  -4 174.178 5.85424   4
  -6  -2  -4 172.480 5.04457   5
  -6   2  -4 177.423 6.09353   1
  -6   2  -4 174.215 5.00728   5
   6   2   4 175.193 5.74122   3
  -6   2  -4 171.678 5.34620   2
   6   2   4 181.094 5.19659   5
   6   2   4 180.087 4.24658   1
   8  -2   4 82.9954 3.20788   3
   8  -2   4 74.9135 4.04892   1
  -8  -2  -4 81.8161 3.81204   2
  -8  -2  -4 71.9413 4.03710   4
  -8   2  -4 90.4237 3.84963   5
   8   2   4 77.8256 3.58312   5
   8   2   4 75.8778 3.94641   3
  -8   2  -4 81.2551 4.26416   1
  -8   2  -4 78.9438 3.74920   2
  10  -2   4 19.1651 2.65862   1
 -10  -2  -4 12.1048 2.07435   2
 -10   2  -4 13.7790 2.10594   5
 -10   2  -4 11.2341 2.10629   1
  10   2   4 14.6782 2.30247   3
 -10   2  -4 16.1684 2.34066   2
 -12  -2  -4 7.28248 1.75590   2
  12  -2   4 5.69362 1.70216   1
 -12   2  -4 7.06205 1.77384   5
 -12   2  -4 7.50791 1.83019   2
 -12   2  -4 4.81587 1.59025   1
  12   2   4 4.79990 1.61918   3
 -14  -2  -4 36.0675 4.17188   2
 -14   2  -4 30.6260 3.74467   2
 -15  -3   4 112.333 6.10272   2
 -15   3   4 95.3253 5.18647   2
  15   3  -4 100.241 6.62213   3
 -13  -3   4 23.9974 3.14329   2
  13  -3  -4 28.1217 3.25401   3
 -13  -3   4 22.3477 3.39851   4
 -13   3   4 20.7212 2.83719   5
  13   3  -4 19.7110 2.60833   5
 -13   3   4 19.5767 2.49091   2
  13   3  -4 24.3666 3.56612   3
 -13   3   4 24.5109 3.44387   1
  11  -3  -4 17.9141 2.41264   3
 -11  -3   4 17.5932 2.50063   2
 -11  -3   4 21.5205 2.86251   4
 -11   3   4 15.5011 2.13394   5
  11   3  -4 16.8702 2.13679   5
 -11   3   4 20.1072 2.95632   1
  11   3  -4 17.2806 2.84507   3
 -11   3   4 16.2467 2.06618   2
  -9  -3   4 64.7910 3.57967   2
  -9  -3   4 60.5728 3.56377   4
   9  -3  -4 62.7012 3.30664   3
  -9   3   4 62.8485 3.19299   5
   9   3  -4 59.4518 3.03662   5
  -9   3   4 63.3376 4.09567   1
  -9   3   4 64.0142 2.99137   2
   9   3  -4 61.9454 3.97699   3
  -7  -3   4 62.8401 3.19015   2
   7  -3  -4 61.1127 2.95363   3
  -7  -3   4 52.5250 2.91323   4
  -7   3   4 59.8026 3.68471   1
   7   3  -4 54.7749 2.58254   5
  -7   3   4 64.9958 2.55650   2
   7   3  -4 57.5998 3.48858   3
  -7   3   4 61.4660 2.74888   5
  -5  -3   4 91.5342 2.03145   1
   5  -3  -4 84.7493 3.31919   3
   5  -3  -4 87.7706 3.32352   4
  -5  -3   4 93.9344 3.26937   4
  -5  -3   4 91.6229 3.58610   2
   5   3  -4 91.5305 2.84186   5
   5   3  -4 96.2496 4.11827   3
  -5   3   4 91.5863 3.02993   5
   5   3  -4 91.5860 2.77852   5
  -5   3   4 100.205 4.38599   1
  -5   3   4 90.4828 2.63963   2
  -3  -3   4 359.557 7.08388   4
  -3  -3   4 362.355 8.28244   2
   3  -3  -4 359.174 8.22007   3
  -3  -3   4 370.876 7.25796   1
   3  -3  -4 355.279 7.65733   4
   3   3  -4 363.856 6.06599   5
  -3   3   4 368.177 9.11218   1
  -3   3   4 363.222 6.40399   2
   3   3  -4 375.956 8.28183   2
   3   3  -4 370.432 7.27925   1
   3   3  -4 369.839 6.09670   5
  -3   3   4 370.380 7.17788   5
  -3   3   4 367.254 7.24307   5
   3   3  -4 381.907 8.89521   3
   1  -3  -4 668.650 10.8996   2
  -1  -3   4 690.349 12.8848   1
   1  -3  -4 676.096 13.3450   3
   1  -3  -4 677.471 12.4270   4
  -1  -3   4 669.726 10.8108   4
  -1  -3   4 672.244 12.9569   2
  -1   3   4 683.324 11.7627   5
  -1   3   4 685.641 11.7911   5
  -1   3   4 665.611 13.4745   3
  -1   3   4 674.807 13.5265   1
   1   3  -4 693.156 12.9594   1
   1   3  -4 671.829 13.2049   3
   1   3  -4 673.624 12.8633   2
  -1  -3  -4 87.9614 3.57933   3
  -1  -3  -4 95.1109 2.46735   2
   1  -3   4 95.9589 2.17103   4
   1  -3   4 94.0525 3.10469   3
   1   3   4 96.3375 3.71310   3
   1   3   4 90.3506 3.19870   1
  -1   3  -4 92.7119 3.09625   3
  -1   3  -4 93.8778 3.68172   1
   1   3   4 96.6134 2.72079   5
   1   3   4 98.9069 2.82199   5
  -1   3  -4 94.1875 3.20398   2
   3  -3   4 14.4290 1.03881   4
  -3  -3  -4 15.1150 1.66935   4
  -3  -3  -4 14.2066 1.11161   2
   3  -3   4 14.1660 1.05879   3
  -3   3  -4 12.1374 1.40666   2
  -3   3  -4 12.0413 1.68744   1
   3   3   4 14.1839 1.13269   5
   3   3   4 13.8640 1.07481   1
   3   3   4 12.6596 1.71158   3
  -3   3  -4 11.9323 0.70916   5
  -3   3  -4 12.6898 0.71648   5
  -5  -3  -4 68.2879 3.39404   4
   5  -3   4 63.9356 2.39187   3
  -5  -3  -4 70.7175 2.94601   2
  -5   3  -4 70.2718 2.57402   5
  -5   3  -4 61.5760 3.55824   1
   5   3   4 65.1582 2.17291   1
   5   3   4 68.0067 2.86443   5
  -5   3  -4 71.8439 3.13447   2
   5   3   4 68.0721 3.57517   3
  -7  -3  -4 42.5970 2.65697   2
   7  -3   4 38.9336 2.09313   3
  -7  -3  -4 44.9670 3.07399   4
  -7   3  -4 39.9463 3.16510   1
  -7   3  -4 34.8083 2.22295   5
   7   3   4 39.3911 2.95695   3
  -7   3  -4 40.9605 2.62531   2
   7   3   4 40.4298 2.48602   5
  -9  -3  -4 14.9944 2.41323   4
  -9  -3  -4 13.2325 2.01803   2
   9  -3   4 15.1474 2.55120   1
   9   3   4 10.3366 2.02062   3
  -9   3  -4 17.1458 2.20724   5
  -9   3  -4 16.4212 2.25531   2
  -9   3  -4 14.8461 2.49105   1
   9   3   4 21.2627 2.42373   5
  11  -3   4 14.4753 2.70118   1
 -11  -3  -4 14.4820 2.45554   2
 -11   3  -4 14.1330 2.62970   1
  11   3   4 11.2112 2.25946   3
 -11   3  -4 13.8498 2.35572   2
 -11   3  -4 18.6327 2.68021   5
  13  -3   4 8.05897 2.21252   1
 -13  -3  -4 11.4465 2.40993   2
 -13   3  -4 9.62590 2.19938   5
 -13   3  -4 13.2543 2.45322   2
 -13   3  -4 10.5856 2.47479   1
 -14  -4   4 6.59508 2.16557   2
 -14  -4   4 10.6136 2.67793   4
  14   4  -4 5.63358 2.17887   3
 -14   4   4 7.06663 2.03480   5
  14   4  -4 7.48941 1.87233   5
 -14   4   4 4.01578 1.92362   1
 -12  -4   4 3.90484 1.55191   4
  12  -4  -4 4.96123 1.55038   3
 -12  -4   4 4.73550 1.66751   2
 -12   4   4 4.16074 1.30788   5
  12   4  -4 4.50201 1.39292   5
  12   4  -4 2.67906 1.39114   3
 -12   4   4 4.44824 1.78841   1
 -10  -4   4 55.7792 3.69388   4
  10  -4  -4 55.9672 3.42641   3
 -10  -4   4 62.7959 3.83273   2
  10   4  -4 66.6789 3.46422   5
 -10   4   4 64.6339 3.50275   5
  10   4  -4 60.6733 4.40927   3
 -10   4   4 55.9613 4.21513   1
   8  -4  -4 500.867 11.5931   3
  -8  -4   4 527.346 12.2204   2
  -8  -4   4 488.218 11.7697   4
  -8   4   4 496.979 10.4731   2
   8   4  -4 475.046 13.2217   3
   8   4  -4 491.709 10.8590   5
  -8   4   4 507.419 13.7360   1
  -8   4   4 496.404 11.0383   5
  -6  -4   4 114.271 4.11984   4
   6  -4  -4 108.881 4.24797   3
  -6  -4   4 109.013 4.41643   2
   6   4  -4 114.427 5.21871   3
  -6   4   4 119.999 3.44119   2
   6   4  -4 108.059 3.51972   5
  -6   4   4 118.294 5.42518   1
  -6   4   4 114.391 3.79769   5
  -4  -4   4 166.375 4.11320   1
  -4  -4   4 159.906 4.36288   4
   4  -4  -4 170.183 5.39353   3
  -4  -4   4 161.173 5.23871   2
   4  -4  -4 165.458 4.78902   4
   4   4  -4 163.070 3.65604   5
   4   4  -4 169.717 4.19179   1
  -4   4   4 165.019 3.75073   2
  -4   4   4 162.469 6.12176   1
   4   4  -4 164.273 5.96178   3
   4   4  -4 171.240 3.75258   5
  -4   4   4 172.889 4.37943   5
   2  -4  -4 116.114 4.35357   3
   2  -4  -4 114.463 3.52736   4
  -2  -4   4 111.304 2.64647   4
   2  -4  -4 109.061 2.55885   2
  -2  -4   4 115.266 4.05406   2
  -2  -4   4 107.736 3.66652   1
  -2   4   4 115.757 2.58138   2
   2   4  -4 105.941 3.88962   2
   2   4  -4 116.914 4.53752   3
  -2   4   4 115.917 4.51201   3
   2   4  -4 106.595 3.70963   1
  -2   4   4 107.872 3.01448   5
  -2   4   4 109.786 4.54879   1
  -2   4   4 114.431 3.09542   5
   0  -4  -4 95.8493 4.07825   3
   0  -4  -4 96.4673 2.50039   2
   0  -4   4 92.3071 3.72688   3
   0   4  -4 95.4142 3.75978   3
   0   4  -4 96.5701 3.91637   1
   0   4   4 104.486 4.28609   3
   0   4   4 93.7492 2.80663   5
   0   4   4 98.3903 2.77961   5
   0   4  -4 99.2574 3.60281   2
   0   4   4 102.029 3.99097   1
  -2  -4  -4 94.2473 2.88234   2
   2  -4   4 85.8115 2.38648   4
   2  -4   4 92.8147 3.42839   3
  -2   4  -4 84.5130 3.37329   2
   2   4   4 90.3647 4.17573   3
   2   4   4 91.7903 3.43752   1
  -2   4  -4 96.1533 3.58348   3
   2   4   4 91.0559 2.95653   5
  -2   4  -4 89.7683 4.16521   1
  -4  -4  -4 70.0558 2.85593   2
   4  -4   4 68.1434 2.79018   3
   4  -4   4 69.0802 2.66336   4
  -4  -4  -4 71.8412 3.42721   4
  -4   4  -4 71.1472 2.21475   5
  -4   4  -4 64.4118 3.03757   2
  -4   4  -4 64.6549 3.85579   1
   4   4   4 72.8710 2.91535   5
   4   4   4 72.6298 3.91108   3
  -6  -4  -4 24.5078 2.70007   4
   6  -4   4 20.6106 1.57012   3
  -6  -4  -4 22.4693 1.89118   2
  -6   4  -4 18.2875 2.64192   1
   6   4   4 21.0006 1.81764   5
   6   4   4 21.4453 2.82368   3
  -6   4  -4 21.8301 1.60423   5
  -6   4  -4 20.9314 2.21414   2
  -8  -4  -4 5.58033 1.56153   4
  -8  -4  -4 3.39230 1.19661   2
   8   4   4 3.62308 1.37666   3
  -8   4  -4 6.58836 1.87191   1
  -8   4  -4 4.35833 1.07877   5
  -8   4  -4 3.62909 1.17205   2
   8   4   4 3.65790 1.15341   5
 -10  -4  -4 3.20139 1.34763   2
 -10  -4  -4 2.60877 1.41598   4
  10  -4   4 2.47344 1.55655   1
 -10   4  -4 3.47056 1.22627   2
 -10   4  -4 3.85953 1.26633   5
  10   4   4 1.70162 1.08763   5
 -10   4  -4 4.35017 1.65031   1
  10   4   4 3.66389 1.43301   3
  12  -4   4 38.1552 4.59362   1
 -12  -4  -4 38.1391 3.95257   2
  12   4   4 40.4564 4.67237   3
 -12   4  -4 40.9874 4.11994   5
 -12   4  -4 37.5743 4.59549   1
 -12   4  -4 42.2004 3.44002   2
 -13  -5   4 30.5644 3.75145   2
 -13  -5   4 33.2664 4.17524   4
 -13   5   4 31.9157 4.62042   1
 -13   5   4 30.1970 3.41239   5
  13   5  -4 33.9098 3.59501   5
  13   5  -4 25.0336 3.95607   3
 -11  -5   4 -0.8809 1.04231   2
  11  -5  -4 1.39713 1.07843   3
 -11  -5   4 0.00416 1.01019   4
 -11   5   4 0.99538 1.27691   1
 -11   5   4 1.33712 1.03983   5
  11   5  -4 1.28548 0.90212   5
  11   5  -4 1.13763 1.09571   3
   9  -5  -4 3.70553 1.28403   3
  -9  -5   4 2.34702 1.10646   2
  -9  -5   4 5.01771 1.42837   4
   9   5  -4 2.61797 0.99220   5
  -9   5   4 3.12447 1.54513   1
   9   5  -4 2.26718 1.18085   3
  -9   5   4 3.08595 1.06020   5
   7  -5  -4 19.3363 2.33281   3
  -7  -5   4 17.6076 2.30783   2
  -7  -5   4 16.1995 2.01633   4
  -7   5   4 18.9586 1.92985   5
  -7   5   4 15.8068 2.74637   1
   7   5  -4 19.4278 2.92829   3
   7   5  -4 21.0455 1.66690   5
  -5  -5   4 98.6690 4.30019   2
  -5  -5   4 102.269 3.62911   4
   5  -5  -4 96.6587 4.29114   3
  -5   5   4 100.669 5.22172   1
  -5   5   4 96.3165 3.41516   5
   5   5  -4 100.404 5.11585   3
   5   5  -4 98.0324 3.04863   5
  -3  -5   4 348.382 8.16601   1
   3  -5  -4 364.801 9.49994   3
  -3  -5   4 348.420 8.94146   2
  -3  -5   4 351.850 7.12737   4
   3   5  -4 358.389 8.27655   1
  -3   5   4 348.529 7.45937   5
   3   5  -4 359.247 10.0904   3
  -3   5   4 354.763 10.2182   1
  -1  -5   4 263.276 7.20133   2
   1  -5  -4 268.696 8.00670   3
  -1   5   4 270.369 8.08560   1
   1   5  -4 265.812 7.89547   3
  -1   5   4 267.964 8.20550   3
   1   5  -4 265.543 7.44613   1
   1   5  -4 264.886 7.15099   2
  -1   5   4 254.421 5.76619   5
  -1  -5  -4 2.29211 1.09192   3
   1  -5   4 3.09049 1.03870   3
   1  -5   4 1.57803 0.26083   4
   1   5   4 0.89772 0.69582   1
  -1   5  -4 2.25910 0.91984   1
  -1   5  -4 1.63306 0.84802   3
  -1   5  -4 0.46171 0.53392   2
   1   5   4 1.55710 0.91290   3
   1   5   4 2.18788 0.62072   5
   3  -5   4 42.5618 2.51848   3
  -3  -5  -4 39.1692 2.06768   2
   3  -5   4 36.3155 1.64499   4
  -3   5  -4 38.9400 2.47308   2
  -3   5  -4 35.9870 1.00820   5
   3   5   4 36.7856 3.01989   3
  -3   5  -4 34.4918 0.99050   5
   3   5   4 36.7272 2.04194   5
  -3   5  -4 32.9664 3.49969   1
  -5  -5  -4 209.735 6.97492   4
  -5  -5  -4 214.375 6.07072   2
   5  -5   4 222.809 6.12039   3
  -5   5  -4 207.859 6.49869   2
   5   5   4 206.225 6.05648   5
  -5   5  -4 213.218 8.14840   1
  -5   5  -4 218.762 5.22214   5
   5   5   4 202.501 7.81735   3
  -7  -5  -4 113.749 5.31813   4
  -7  -5  -4 111.857 4.57474   2
  -7   5  -4 109.190 6.03473   1
  -7   5  -4 107.065 4.73478   2
   7   5   4 108.458 5.84743   3
  -7   5  -4 112.359 4.12307   5
   7   5   4 108.838 4.54460   5
  -9  -5  -4 26.9723 3.43985   4
   9  -5   4 26.6156 3.79574   1
  -9  -5  -4 24.7291 2.86894   2
   9   5   4 26.3426 3.77487   3
   9   5   4 30.2724 3.15843   5
  -9   5  -4 21.2084 3.48540   1
  -9   5  -4 20.8983 2.39217   5
  -9   5  -4 26.9135 3.03411   2
 -11  -5  -4 15.6750 2.53497   2
 -11  -5  -4 15.5467 2.95950   4
  11  -5   4 13.2590 3.02180   1
 -11   5  -4 12.5414 2.26705   5
  11   5   4 17.6463 2.71783   5
  11   5   4 9.64637 2.39352   3
 -11   5  -4 15.3525 2.51984   2
 -11   5  -4 13.7079 2.95923   1
 -12  -6   4 84.5639 5.27205   4
 -12  -6   4 86.1801 5.27357   2
  12   6  -4 84.1729 4.64236   5
  12   6  -4 88.0795 6.40627   3
 -12   6   4 86.9949 6.49095   1
 -12   6   4 88.6634 4.91843   5
  10  -6  -4 66.4883 4.12609   3
 -10  -6   4 56.6368 4.00032   2
 -10  -6   4 67.7974 4.27959   4
 -10   6   4 66.4840 3.81189   5
  10   6  -4 57.0640 4.89174   3
  10   6  -4 63.3038 3.62665   5
 -10   6   4 57.8400 5.00285   1
  -8  -6   4 10.8671 1.86456   4
  -8  -6   4 10.5707 2.01860   2
   8  -6  -4 11.9635 2.10628   3
  -8   6   4 11.4105 2.60695   1
  -8   6   4 14.2123 1.89478   5
   8   6  -4 12.0650 1.69930   5
   8   6  -4 12.4123 2.59346   3
  -6  -6   4 -0.4668 0.76147   2
  -6  -6   4 1.04599 0.68355   4
   6  -6  -4 1.88085 1.00670   3
  -6   6   4 1.88829 0.78628   5
  -6   6   4 1.75400 1.30690   1
   6   6  -4 1.04460 0.58895   5
   6   6  -4 -0.0688 0.92108   3
   4  -6  -4 34.7716 2.82814   3
  -4  -6   4 35.5018 2.64011   2
  -4  -6   4 37.7576 1.97778   4
  -4   6   4 40.5756 3.52634   1
   4   6  -4 31.9102 3.67419   3
   4   6  -4 35.9214 1.58322   5
  -4   6   4 36.1305 2.05581   5
  -2  -6   4 151.490 5.43984   1
   2  -6  -4 154.990 6.24576   3
  -2  -6   4 158.657 5.64526   2
   2   6  -4 154.539 5.52311   2
  -2   6   4 162.249 6.62899   3
   2   6  -4 164.847 5.67261   1
  -2   6   4 163.210 4.47051   5
   2   6  -4 164.719 6.62233   3
  -2   6   4 153.802 6.50038   1
   0  -6   4 78.4161 4.17989   3
   0  -6  -4 68.5463 4.18516   3
   0  -6   4 73.0354 3.59711   2
   0   6   4 63.3497 3.77836   1
   0   6  -4 64.6757 3.87600   3
   0   6  -4 67.9768 3.89960   1
   0   6   4 68.7876 2.68914   5
   0   6  -4 72.3161 3.52734   2
   0   6   4 64.7683 4.18307   3
   2  -6   4 161.413 3.39027   4
  -2  -6  -4 143.822 6.52314   3
   2  -6   4 163.536 5.90555   3
  -2   6  -4 160.586 5.58814   2
  -2   6  -4 157.358 6.01522   3
   2   6   4 167.474 4.81507   5
   2   6   4 160.624 6.88486   3
  -2   6  -4 159.749 6.69982   1
  -4  -6  -4 21.6985 3.21954   3
   4  -6   4 25.8340 2.16874   3
   4   6   4 19.6861 3.02062   3
  -4   6  -4 21.1741 2.40287   2
  -4   6  -4 20.4283 3.08906   1
  -4   6  -4 21.1829 1.23430   5
   4   6   4 22.9475 1.88128   5
  -6  -6  -4 1.46173 1.04119   4
   6   6   4 0.09359 0.94090   3
  -6   6  -4 0.11071 0.55080   5
  -6   6  -4 -0.2639 1.12782   1
   6   6   4 0.88678 0.77405   5
  -8  -6  -4 87.2870 5.13848   4
   8  -6   4 95.1763 6.07225   1
   8   6   4 69.9523 5.18097   3
  -8   6  -4 81.7053 5.75654   1
  -8   6  -4 86.3003 3.92764   5
   8   6   4 84.0022 4.34641   5
  10  -6   4 29.6432 4.27543   1
 -10  -6  -4 34.0407 4.15769   4
  10   6   4 35.6336 3.71142   5
 -10   6  -4 28.2395 4.20362   1
 -10   6  -4 28.1417 3.11640   5
  10   6   4 25.6882 4.00199   3
  -9  -7   4 11.3568 2.34984   2
   9  -7  -4 12.3168 2.33529   3
  -9  -7   4 12.7316 2.17307   4
  -9   7   4 13.3087 3.01119   1
  -9   7   4 13.6384 2.07278   5
   9   7  -4 14.2569 2.00000   5
   9   7  -4 12.1711 2.84919   3
  -7  -7   4 25.0530 3.04345   2
  -7  -7   4 27.0665 2.31210   4
   7  -7  -4 26.3983 3.19380   3
   7   7  -4 23.4052 1.96747   5
   7   7  -4 29.3721 4.10254   3
  -7   7   4 28.1041 2.30377   5
  -7   7   4 30.1877 4.21608   1
   5  -7  -4 9.80622 2.03483   3
  -5  -7   4 11.2930 1.53222   4
  -5  -7   4 9.65042 1.88032   2
  -5   7   4 6.94550 1.26280   5
  -5   7   4 10.1027 2.48672   1
   5   7  -4 9.82818 2.32307   3
   5   7  -4 9.78078 1.24463   5
  -3  -7   4 11.2230 2.31252   3
   3  -7  -4 10.1888 2.12945   3
   3   7  -4 8.74831 2.19336   3
  -3   7   4 11.9953 2.50964   1
  -3   7   4 12.3547 1.54314   5
  -1  -7   4 88.8427 5.00473   3
   1  -7  -4 82.6460 4.94329   3
  -1   7   4 99.4611 5.55167   3
  -1   7   4 88.8211 5.04153   1
  -1   7   4 90.4941 3.42393   5
   1   7  -4 85.2303 4.99350   3
   1  -7   4 58.6111 3.83659   3
  -1  -7  -4 55.7944 4.22503   3
   1  -7   4 58.8818 4.08926   1
   1   7   4 58.7920 2.81030   5
  -1   7  -4 60.4404 4.16498   1
   1   7   4 71.4932 4.84637   3
  -1   7  -4 66.2231 4.24100   3
  -3  -7  -4 45.7337 4.02848   3
   3  -7   4 47.8922 3.28883   3
   3   7   4 46.5789 4.07726   3
  -3   7  -4 46.9353 1.60449   5
  -3   7  -4 45.2214 3.94275   1
   3   7   4 42.4478 2.59739   5
  -5  -7  -4 14.9962 3.01859   3
   5   7   4 16.9746 2.21395   5
   5   7   4 15.8260 3.02200   3
  -5   7  -4 13.8889 1.46902   5
  -5   7  -4 14.2063 2.99701   1
   7  -7   4 5.24641 2.16340   1
  -7   7  -4 2.30010 0.94261   5
   7   7   4 4.25094 1.92633   3
   7   7   4 4.90243 1.46466   5
  -7   7  -4 2.60977 1.84296   1
   9   7   4 73.7014 4.63357   5
   9   7   4 66.9765 5.74911   3
   8  -8  -4 1.47072 1.39588   3
   6  -8  -4 18.3220 2.94189   3
   6   8  -4 17.9715 3.47264   3
  -6   8   4 20.4207 2.33610   5
   6   8  -4 25.7006 2.01058   5
  -6   8   4 21.7519 3.69586   1
   4  -8  -4 52.2494 4.07200   3
  -4  -8   4 47.3970 4.29380   3
   4   8  -4 61.0324 2.49645   5
  -4   8   4 59.0812 4.84619   1
  -4   8   4 61.2475 3.11791   5
   4   8  -4 55.7492 4.71796   3
   2  -8  -4 2.78553 1.38365   3
  -2  -8   4 2.82756 1.62786   3
   2   8  -4 3.01810 1.57466   3
   2   8  -4 3.71000 0.59895   5
  -2   8   4 4.72419 1.18623   5
   0  -8  -4 11.4288 2.51879   3
   0  -8   4 12.4422 2.55689   3
   0   8   4 17.4754 3.15746   3
   0   8  -4 14.4332 2.79692   3
   0   8   4 14.9303 1.87208   5
   2  -8   4 11.8928 2.20438   3
  -2  -8  -4 15.5317 3.04197   3
   2  -8   4 10.1738 2.44396   1
   2   8   4 14.4574 1.91725   5
  -2   8  -4 11.3293 0.97692   5
   2   8   4 9.90444 2.53364   3
  -2   8  -4 12.2055 2.61771   1
  -4  -8  -4 17.9021 3.44884   3
   4  -8   4 18.8176 3.37745   1
   4   8   4 22.7755 2.53407   5
   4   8   4 19.9014 3.53222   3
  -4   8  -4 18.9594 3.28615   1
  -4   8  -4 21.3344 1.51947   5
   6  -8   4 20.1231 3.76476   1
  -6   8  -4 24.0334 1.97902   5
  -6   8  -4 19.0281 3.64918   1
  -1  -9   4 15.9186 3.06096   3
   1   9  -4 13.5795 2.92736   3
 -16   0   5 -0.4327 1.24667   2
  16   0  -5 0.48780 1.20149   3
 -14   0   5 0.07136 1.06325   2
  14   0  -5 0.82110 1.09448   3
 -12   0   5 -1.0419 0.64632   2
  12   0  -5 -0.0997 0.70727   3
  10   0  -5 1.88579 0.79851   3
 -10   0   5 0.91732 0.82242   2
 -10   0   5 0.50156 0.63311   1
 -10   0   5 0.04787 0.52890   5
 -10   0   5 -0.2165 0.59705   4
  10   0  -5 0.60136 0.57736   5
   8   0  -5 0.36526 0.47274   3
  -8   0   5 -0.0576 0.51357   2
   8   0  -5 0.88197 0.52994   5
  -8   0   5 0.78815 0.67233   4
  -8   0   5 -0.1331 0.45483   1
  -8   0   5 0.74644 0.57086   5
  -6   0   5 0.31320 0.36550   5
  -6   0   5 0.04987 0.28905   2
   6   0  -5 0.82080 0.49572   3
  -6   0   5 0.45561 0.47505   4
  -6   0   5 0.35150 0.38741   1
   6   0  -5 -0.1547 0.32119   5
   4   0  -5 -0.0463 0.31365   3
  -4   0   5 0.20678 0.27053   2
   4   0  -5 0.26581 0.28546   5
  -4   0   5 0.36039 0.33474   1
  -4   0   5 -0.0139 0.22675   5
  -4   0   5 -0.3971 0.25254   4
  -2   0   5 0.72557 0.33514   4
  -2   0   5 0.41737 0.25559   2
  -2   0   5 1.03436 0.31208   5
   2   0  -5 0.48106 0.26383   2
   2   0  -5 0.20708 0.24507   5
   2   0  -5 0.16695 0.24111   3
  -2   0   5 0.34159 0.24095   1
   0   0  -5 0.21938 0.24172   2
   0   0   5 0.13632 0.28574   1
   0   0   5 0.34374 0.23488   5
   0   0  -5 0.28192 0.25433   5
   2   0   5 0.61920 0.32146   5
   2   0   5 0.67464 0.23702   3
  -2   0  -5 0.68614 0.36309   5
   2   0   5 0.16672 0.29599   1
  -2   0  -5 0.52629 0.37042   2
  -2   0  -5 1.02347 0.43293   4
   4   0   5 -0.0225 0.33086   1
  -4   0  -5 0.46074 0.43322   4
  -4   0  -5 -0.1790 0.28636   2
   4   0   5 0.47091 0.40517   5
   4   0   5 0.22617 0.29510   3
  -4   0  -5 0.65691 0.41877   1
  -4   0  -5 -0.0608 0.34418   5
  -6   0  -5 0.55618 0.58252   2
  -6   0  -5 0.68656 0.52577   1
   6   0   5 0.20761 0.34726   3
  -6   0  -5 0.51603 0.52704   5
   6   0   5 0.20857 0.39944   5
  -6   0  -5 -0.0422 0.46759   4
   6   0   5 -0.0955 0.39719   1
   8   0   5 -0.2000 0.45047   1
  -8   0  -5 0.95915 0.68250   5
   8   0   5 1.15371 0.62485   3
  -8   0  -5 0.15588 0.55418   1
  -8   0  -5 0.60126 0.63331   2
 -10   0  -5 0.54246 0.83389   1
 -10   0  -5 1.49000 0.98393   5
 -10   0  -5 0.12248 0.83317   2
 -12   0  -5 1.67955 1.05931   2
 -14   0  -5 0.00701 0.99243   2
  15  -1  -5 17.2144 2.90650   3
 -15  -1   5 20.1164 3.04049   2
  15   1  -5 12.4322 2.57517   3
 -15   1   5 16.2119 2.68591   2
 -13  -1   5 8.59359 1.94060   2
  13  -1  -5 14.1866 2.37180   3
 -13   1   5 10.7481 1.98520   2
  13   1  -5 9.87894 2.16554   3
  11  -1  -5 9.54661 1.80859   3
 -11  -1   5 8.70995 1.86209   4
 -11  -1   5 5.02270 1.33242   2
  11   1  -5 10.5395 1.95171   3
 -11   1   5 11.5512 1.80598   2
 -11   1   5 9.65014 1.63570   5
  11   1  -5 6.79781 1.35484   5
 -11   1   5 8.44430 1.70445   1
   9  -1  -5 87.6781 3.87406   3
   9  -1  -5 72.4370 3.47030   5
  -9  -1   5 80.7329 3.96655   4
  -9  -1   5 88.9540 3.85168   2
  -9  -1   5 89.0818 3.08264   1
   9   1  -5 92.4956 3.66080   5
   9   1  -5 85.4906 4.13095   3
  -9   1   5 85.7917 3.49659   2
  -9   1   5 86.8772 3.59781   5
  -9   1   5 89.4446 4.07616   1
  -9   1   5 83.8888 4.06799   4
   7  -1  -5 8.51418 1.28528   3
  -7  -1   5 10.2965 1.41195   2
  -7  -1   5 7.17959 1.25097   4
  -7  -1   5 9.78396 1.05579   1
  -7  -1   5 9.84462 1.21037   5
   7  -1  -5 6.40815 0.96707   5
  -7   1   5 9.28365 1.41242   4
  -7   1   5 9.22175 1.25897   2
   7   1  -5 11.4409 1.61817   3
  -7   1   5 11.3479 1.36473   5
   7   1  -5 9.19574 1.23125   5
  -7   1   5 10.8573 1.56641   1
  -5  -1   5 186.791 4.31952   5
  -5  -1   5 184.270 4.92921   2
  -5  -1   5 182.493 4.93694   4
   5  -1  -5 191.275 4.86073   3
  -5  -1   5 187.170 4.22356   1
   5   1  -5 186.117 4.53402   5
  -5   1   5 190.380 4.35077   2
  -5   1   5 189.789 4.64714   5
   5   1  -5 184.671 5.11917   3
  -5   1   5 203.688 5.18495   4
  -5   1   5 185.838 5.29383   1
  -3  -1   5 2402.04 38.3568   1
  -3  -1   5 2432.90 38.6547   4
  -3  -1   5 2416.68 39.0748   2
   3  -1  -5 2422.67 38.4709   5
   3  -1  -5 2347.42 38.6285   3
   3   1  -5 2351.60 38.9092   3
   3   1  -5 2451.43 38.1272   5
  -3   1   5 2430.67 38.9840   4
  -3   1   5 2433.88 37.8922   2
   3   1  -5 2387.20 38.1556   5
   3   1  -5 2415.66 39.0127   2
  -3   1   5 2449.28 38.5668   5
  -3   1   5 2445.16 39.4848   1
   1  -1  -5 799.812 13.6841   3
  -1  -1   5 786.245 13.4198   4
  -1  -1   5 803.067 13.9662   1
   1  -1  -5 800.809 12.8935   2
   1  -1  -5 798.319 13.5675   5
   1   1  -5 809.278 12.9562   5
   1   1  -5 798.824 13.0158   5
  -1   1   5 816.025 13.6938   5
   1   1  -5 806.055 13.9559   2
  -1   1   5 809.381 14.1735   1
  -1   1   5 799.153 13.9342   4
   1   1  -5 814.079 13.4213   3
  -1  -1  -5 272.256 5.64639   5
  -1  -1  -5 274.208 5.31705   2
  -1  -1  -5 274.487 5.64966   3
   1  -1   5 282.777 6.19625   1
   1  -1   5 269.658 5.60156   4
   1  -1   5 266.984 4.38317   3
  -1   1  -5 269.117 5.16876   5
  -1   1  -5 268.658 6.15027   1
   1   1   5 277.837 5.81341   1
   1   1   5 286.777 5.68170   5
  -1   1  -5 269.836 5.20096   5
  -1   1  -5 274.774 5.82294   2
   1   1   5 278.118 5.66905   3
   3  -1   5 629.534 10.3330   3
  -3  -1  -5 610.328 12.2191   4
   3  -1   5 623.772 12.3033   1
   3  -1   5 612.078 11.8784   4
  -3  -1  -5 628.385 11.7651   5
  -3  -1  -5 627.108 11.5481   2
   3   1   5 627.694 11.5038   1
   3   1   5 643.253 11.6050   5
  -3   1  -5 610.881 11.6704   4
  -3   1  -5 627.987 11.4328   5
  -3   1  -5 628.821 12.4219   1
   3   1   5 635.403 11.7029   3
  -3   1  -5 614.399 11.8372   2
  -5  -1  -5 609.030 12.2009   5
   5  -1   5 611.217 12.7136   1
  -5  -1  -5 603.577 12.1106   2
  -5  -1  -5 624.689 12.9892   4
   5  -1   5 603.022 10.9541   3
   5  -1   5 596.094 11.2748   5
   5   1   5 625.300 11.7184   1
   5   1   5 628.649 12.0631   5
  -5   1  -5 615.083 12.8411   1
  -5   1  -5 577.545 11.9210   5
  -5   1  -5 614.907 12.3403   2
  -5   1  -5 584.087 12.3076   4
   5   1   5 636.476 12.2629   3
  -7  -1  -5 39.4470 2.51091   2
  -7  -1  -5 34.9592 2.31998   5
  -7  -1  -5 38.5586 2.73972   4
   7  -1   5 39.8992 2.58993   1
   7  -1   5 40.5410 2.05443   3
  -7   1  -5 37.4843 2.56840   1
  -7   1  -5 39.9793 2.43588   5
  -7   1  -5 39.7421 2.51304   2
   7   1   5 36.3150 2.26369   5
   7   1   5 38.1783 2.39521   3
   7   1   5 40.1220 2.14518   1
   9  -1   5 30.4821 3.08877   1
  -9  -1  -5 29.5563 2.51775   2
  -9   1  -5 30.9109 2.60393   1
  -9   1  -5 33.4031 2.63674   2
  -9   1  -5 35.2037 2.64908   5
   9   1   5 32.0669 2.51530   3
  11  -1   5 103.328 4.97498   1
 -11  -1  -5 99.3380 5.01919   2
 -11   1  -5 94.4679 4.86231   1
 -11   1  -5 105.372 5.16222   2
 -11   1  -5 108.459 5.23108   5
 -13  -1  -5 60.4349 4.39094   2
 -13   1  -5 63.6181 4.40763   2
 -16  -2   5 20.0110 3.20192   2
  16  -2  -5 22.5357 3.34445   3
  16   2  -5 22.4966 3.74271   3
 -16   2   5 22.9527 3.23678   2
  14  -2  -5 15.6901 2.55560   3
 -14  -2   5 11.3321 2.23646   2
  14   2  -5 12.1377 2.63409   3
 -14   2   5 12.3950 2.21722   2
 -12  -2   5 82.4561 4.48206   2
  12  -2  -5 80.9569 4.35628   3
 -12  -2   5 81.8647 4.82962   4
 -12   2   5 86.0323 4.35943   5
  12   2  -5 81.4366 4.14559   5
  12   2  -5 74.8000 4.74514   3
 -12   2   5 83.9278 4.11429   2
 -12   2   5 93.6630 5.09907   1
 -10  -2   5 17.4433 2.42048   4
  10  -2  -5 16.9608 2.16959   3
 -10  -2   5 16.9405 2.24094   2
 -10   2   5 16.2477 2.38084   1
 -10   2   5 13.9873 1.85008   2
  10   2  -5 13.1852 1.79456   5
 -10   2   5 14.2005 1.80813   5
  10   2  -5 20.1742 2.71767   3
  -8  -2   5 4.33451 1.14525   2
  -8  -2   5 3.09246 0.93880   4
   8  -2  -5 3.97275 1.00317   3
   8   2  -5 3.04775 1.05819   3
   8   2  -5 4.89708 1.04560   5
  -8   2   5 4.43297 0.97520   2
  -8   2   5 3.14084 0.86063   5
  -8   2   5 3.31979 1.15329   1
   6  -2  -5 646.681 12.7352   3
  -6  -2   5 635.122 13.0685   2
  -6  -2   5 660.356 10.9520   1
  -6  -2   5 662.278 13.0122   4
   6  -2  -5 626.814 11.7712   5
  -6   2   5 657.766 12.9901   4
   6   2  -5 669.443 13.7583   3
  -6   2   5 648.067 11.7192   2
   6   2  -5 619.728 12.1232   5
  -6   2   5 636.237 13.9821   1
  -6   2   5 651.482 12.4138   5
   4  -2  -5 616.381 11.3443   5
   4  -2  -5 618.359 11.8544   3
  -4  -2   5 632.624 11.6061   4
  -4  -2   5 617.719 12.2340   2
  -4  -2   5 626.632 10.8159   1
  -4   2   5 632.863 10.5552   2
  -4   2   5 612.056 11.8658   4
   4   2  -5 617.911 12.5030   3
   4   2  -5 623.530 10.9338   5
   4   2  -5 651.842 10.9900   5
  -4   2   5 624.872 12.9699   1
  -4   2   5 610.859 11.4354   5
   2  -2  -5 58.9239 2.19599   4
  -2  -2   5 59.5738 1.74814   4
  -2  -2   5 57.7293 2.09011   1
   2  -2  -5 58.7382 2.30063   3
  -2  -2   5 59.8122 2.39196   2
  -2   2   5 58.4110 1.99782   5
  -2   2   5 58.8420 2.58094   1
   2   2  -5 59.7407 2.35051   2
   2   2  -5 56.8385 2.31761   3
  -2   2   5 58.5131 2.14668   4
   0  -2  -5 315.403 6.03255   5
   0  -2   5 320.843 7.02303   1
   0  -2  -5 309.568 5.42805   2
   0  -2  -5 313.439 6.92521   3
   0   2  -5 316.399 6.78714   2
   0   2   5 301.600 6.56223   4
   0   2  -5 308.933 6.25880   3
   0   2  -5 319.188 7.07927   1
   0   2   5 309.440 6.84005   1
   0   2   5 310.632 6.25260   5
   0   2   5 321.390 7.04535   3
   2  -2   5 20.7503 1.57581   1
  -2  -2  -5 17.5909 1.38391   4
   2  -2   5 19.3469 1.13880   4
   2  -2   5 18.7653 0.87468   3
  -2  -2  -5 21.8681 1.15764   2
  -2   2  -5 19.9065 0.87950   5
   2   2   5 18.6552 1.19401   5
  -2   2  -5 17.9139 0.85071   5
   2   2   5 18.6051 1.19781   1
  -2   2  -5 19.3895 1.32492   2
  -2   2  -5 16.8453 1.45874   1
   2   2   5 21.4001 1.51158   3
  -4  -2  -5 139.145 3.96134   2
   4  -2   5 132.314 3.13590   3
   4  -2   5 132.472 4.09378   4
  -4  -2  -5 136.326 3.97382   5
   4  -2   5 134.296 4.76833   1
  -4  -2  -5 138.270 4.64268   4
  -4   2  -5 133.370 4.23478   2
   4   2   5 141.011 3.64730   1
   4   2   5 136.124 4.54599   3
  -4   2  -5 135.289 3.71055   5
  -4   2  -5 128.544 3.49277   5
   4   2   5 128.018 3.94138   5
  -4   2  -5 130.624 4.80564   1
   6  -2   5 18.9851 1.24286   3
  -6  -2  -5 19.7497 1.97967   2
   6  -2   5 20.4478 2.38489   1
  -6  -2  -5 16.1772 2.05718   4
  -6   2  -5 19.8697 2.30348   1
   6   2   5 16.7731 1.80149   5
  -6   2  -5 17.5844 1.79343   5
   6   2   5 17.3812 1.23210   1
  -6   2  -5 20.0486 2.07426   2
   6   2   5 22.0401 2.32577   3
   8  -2   5 111.503 5.06965   1
  -8  -2  -5 104.694 4.97952   4
  -8  -2  -5 111.906 4.58882   2
  -8   2  -5 103.147 4.97187   1
  -8   2  -5 99.2141 4.44635   2
   8   2   5 109.335 4.38284   5
  -8   2  -5 110.873 4.46868   5
   8   2   5 111.588 4.79891   3
  10  -2   5 4.02464 1.47143   1
 -10  -2  -5 1.16170 1.11583   2
  10   2   5 2.55712 1.25129   3
 -10   2  -5 4.83708 1.42848   5
 -10   2  -5 4.25196 1.34411   2
 -10   2  -5 4.73824 1.43626   1
 -12  -2  -5 3.57801 1.42730   2
  12  -2   5 5.95911 1.79027   1
 -12   2  -5 5.65462 1.75538   5
 -12   2  -5 6.94164 1.75807   2
 -12   2  -5 8.42371 2.04886   1
 -14  -2  -5 19.4176 3.21049   2
 -14   2  -5 22.7209 3.30985   2
 -15  -3   5 52.2075 4.28037   2
  15  -3  -5 55.7130 4.27731   3
 -15   3   5 56.4754 4.75226   1
  15   3  -5 41.3673 5.05630   3
 -13  -3   5 99.8043 5.65835   4
  13  -3  -5 98.4718 5.11076   3
 -13  -3   5 100.414 5.25289   2
  13   3  -5 93.2939 4.71719   5
 -13   3   5 99.7198 5.85670   1
  13   3  -5 94.7008 5.88964   3
 -13   3   5 121.798 5.13643   2
 -13   3   5 104.827 5.17175   5
 -11  -3   5 189.493 7.28809   4
 -11  -3   5 174.761 6.71923   2
  11  -3  -5 195.639 6.80334   3
  11   3  -5 190.719 6.36885   5
  11   3  -5 172.207 7.46405   3
 -11   3   5 185.773 7.71248   1
 -11   3   5 184.965 6.00302   2
 -11   3   5 204.113 6.70298   5
   9  -3  -5 49.5945 3.00052   3
  -9  -3   5 52.7727 3.29890   4
  -9  -3   5 52.4861 3.24429   2
  -9   3   5 44.7082 3.49896   1
  -9   3   5 54.6662 2.94317   5
   9   3  -5 46.9340 2.70987   5
   9   3  -5 48.3754 3.51964   3
  -9   3   5 49.8968 2.58221   2
  -7  -3   5 266.611 7.48336   2
   7  -3  -5 262.453 7.09810   3
  -7  -3   5 265.970 7.22327   4
   7   3  -5 282.820 8.39640   3
  -7   3   5 272.517 6.19306   2
  -7   3   5 256.756 6.67027   5
  -7   3   5 270.645 8.53714   1
   7   3  -5 286.732 6.72313   5
   5  -3  -5 147.116 4.56795   4
  -5  -3   5 156.169 4.39446   4
  -5  -3   5 147.887 4.88270   2
   5  -3  -5 150.022 4.66153   3
  -5  -3   5 146.351 3.29727   1
   5   3  -5 144.893 3.81444   5
  -5   3   5 151.502 5.65774   1
  -5   3   5 148.951 4.20417   5
   5   3  -5 159.614 5.49774   3
   5   3  -5 153.591 3.84445   5
  -5   3   5 156.201 3.56956   2
   3  -3  -5 23.3786 1.48681   4
   3  -3  -5 22.7077 1.64939   3
  -3  -3   5 18.4119 1.53432   2
  -3  -3   5 20.9241 1.13903   4
  -3  -3   5 24.5013 1.36388   1
  -3   3   5 24.4657 1.99045   1
  -3   3   5 22.8265 0.70071   2
   3   3  -5 22.9019 1.33861   1
  -3   3   5 21.9885 1.30492   5
   3   3  -5 24.8146 1.86389   3
   3   3  -5 23.7650 0.63221   5
  -3   3   5 20.7686 1.24734   5
   3   3  -5 23.8751 0.62326   5
   3   3  -5 24.9121 1.73213   2
   1  -3  -5 563.299 11.7104   3
   1  -3  -5 565.658 8.93075   2
  -1  -3   5 569.215 9.34571   4
  -1  -3   5 564.391 11.3233   1
  -1   3   5 565.875 11.9222   1
   1   3  -5 576.228 11.4194   2
   1   3  -5 574.459 11.4919   3
  -1   3   5 571.188 10.3951   5
  -1   3   5 568.083 11.9204   3
  -1   3   5 571.271 10.4152   5
   1   3  -5 580.504 11.4559   1
   1  -3   5 255.281 4.88602   4
   1  -3   5 257.190 5.84180   3
  -1  -3  -5 261.175 6.85670   3
  -1  -3  -5 255.361 5.00457   2
   1  -3   5 248.525 6.70438   1
   1   3   5 249.354 5.54265   5
   1   3   5 251.486 6.75718   3
  -1   3  -5 255.506 5.86286   3
  -1   3  -5 240.199 6.12671   2
  -1   3  -5 254.052 6.82388   1
   1   3   5 245.877 6.16062   1
  -3  -3  -5 17.7117 1.23248   2
  -3  -3  -5 16.2619 1.79298   4
   3  -3   5 17.4995 2.07046   1
   3  -3   5 16.8941 1.21028   4
   3  -3   5 18.6401 1.14770   3
  -3   3  -5 17.0569 0.90211   5
   3   3   5 20.3324 1.41316   5
  -3   3  -5 16.4974 2.03054   1
   3   3   5 18.3349 2.05049   3
  -3   3  -5 16.8044 0.91442   5
  -3   3  -5 17.9248 1.49095   2
   3   3   5 19.8542 1.32023   1
  -5  -3  -5 12.2915 1.49630   2
   5  -3   5 14.3572 1.08504   3
  -5  -3  -5 14.4367 1.93325   4
   5  -3   5 12.5550 1.89624   1
   5   3   5 18.1495 2.28714   3
  -5   3  -5 12.7103 1.68510   2
  -5   3  -5 13.7050 1.37995   5
   5   3   5 13.5646 1.57244   5
   5   3   5 13.7545 1.06572   1
  -5   3  -5 11.8053 1.89697   1
   7  -3   5 17.3285 2.47269   1
  -7  -3  -5 13.6422 2.11538   4
  -7  -3  -5 17.1313 2.01720   2
  -7   3  -5 16.3076 2.02801   2
   7   3   5 17.6922 2.39398   3
   7   3   5 18.8510 2.11364   5
  -7   3  -5 15.1618 1.73707   5
  -7   3  -5 17.6185 2.54433   1
  -9  -3  -5 83.5922 4.22999   2
  -9  -3  -5 96.2604 5.13919   4
   9  -3   5 91.3648 5.08145   1
  -9   3  -5 95.1207 4.54520   2
  -9   3  -5 87.7950 4.19626   5
  -9   3  -5 84.3178 4.99888   1
   9   3   5 83.4497 4.11247   5
   9   3   5 85.4186 4.79371   3
 -11  -3  -5 12.6501 2.28786   2
  11  -3   5 11.0753 2.44072   1
 -11   3  -5 15.0017 2.73854   1
 -11   3  -5 13.9506 2.30271   5
 -11   3  -5 15.4435 2.45312   2
  11   3   5 12.4958 2.41132   3
  13  -3   5 0.17911 1.33070   1
 -13  -3  -5 1.20489 1.41079   2
 -13   3  -5 0.20231 1.40629   1
 -13   3  -5 0.26956 1.24824   5
 -13   3  -5 2.42928 1.30730   2
 -14  -4   5 7.25435 2.18111   4
  14  -4  -5 6.03680 1.73495   3
 -14  -4   5 5.12801 1.96539   2
 -14   4   5 5.93795 2.36088   1
 -14   4   5 8.30393 2.11448   5
  14   4  -5 9.62632 2.68756   3
  14   4  -5 2.70368 1.33283   5
 -12  -4   5 58.5354 4.06225   2
 -12  -4   5 60.6666 4.28857   4
  12  -4  -5 63.3308 3.99758   3
 -12   4   5 61.9424 4.72766   1
 -12   4   5 58.5717 3.70475   5
  12   4  -5 68.3797 5.01499   3
  12   4  -5 57.1982 3.56197   5
  10  -4  -5 51.2696 3.28758   3
 -10  -4   5 42.4493 3.23311   2
 -10  -4   5 49.1456 3.42447   4
  10   4  -5 48.6527 3.96141   3
  10   4  -5 48.5160 2.95219   5
 -10   4   5 52.5301 3.15501   5
 -10   4   5 46.6089 3.84611   1
   8  -4  -5 248.374 7.33577   3
  -8  -4   5 241.066 7.38857   4
  -8  -4   5 245.487 7.63753   2
  -8   4   5 260.351 6.98718   5
  -8   4   5 258.970 9.07203   1
   8   4  -5 236.192 8.52956   3
  -6  -4   5 196.669 6.25570   2
  -6  -4   5 180.365 5.47367   4
   6  -4  -5 193.878 5.99908   3
  -6   4   5 192.583 5.33807   5
   6   4  -5 196.000 7.03834   3
  -6   4   5 188.733 7.20479   1
   6   4  -5 195.237 4.97688   5
  -4  -4   5 26.4448 1.48830   1
  -4  -4   5 29.0707 1.56965   4
  -4  -4   5 29.1176 2.10755   2
   4  -4  -5 31.4178 2.18954   3
   4   4  -5 29.2232 1.16351   5
   4   4  -5 30.8691 2.46433   3
  -4   4   5 24.8288 2.73161   1
  -4   4   5 26.4620 1.59380   5
   4   4  -5 29.5724 1.18986   5
  -2  -4   5 34.3600 2.17703   2
  -2  -4   5 32.7268 1.95318   1
   2  -4  -5 26.8907 0.87714   2
  -2  -4   5 30.2986 1.12142   4
   2  -4  -5 33.4725 1.86393   4
   2  -4  -5 29.8979 2.18810   3
  -2   4   5 30.5172 1.76472   5
   2   4  -5 31.5323 2.27862   3
   2   4  -5 36.2818 2.07558   1
  -2   4   5 35.0989 2.44432   3
   2   4  -5 34.5588 2.16307   2
  -2   4   5 29.9332 1.56695   5
  -2   4   5 31.3396 2.39961   1
   0  -4   5 140.793 2.53225   4
   0  -4   5 140.037 4.88690   1
   0  -4  -5 142.139 3.11592   2
   0  -4   5 144.142 4.74675   3
   0  -4  -5 152.160 5.27069   3
   0   4  -5 139.806 4.61553   2
   0   4   5 146.347 5.27658   3
   0   4   5 147.020 4.99481   1
   0   4  -5 149.506 4.79469   3
   0   4   5 144.166 3.83340   5
   0   4  -5 146.995 5.03396   1
  -2  -4  -5 4.26385 0.75580   2
   2  -4   5 4.30948 0.61006   4
  -2  -4  -5 4.74137 1.25224   3
   2  -4   5 3.69040 0.84087   3
  -2   4  -5 3.69273 0.90155   2
   2   4   5 4.43045 0.86639   5
  -2   4  -5 4.07275 1.19952   1
   2   4   5 4.69931 1.01623   1
   2   4   5 4.22221 1.14414   3
  -2   4  -5 3.26984 0.82539   3
  -4  -4  -5 20.2876 1.58457   2
  -4  -4  -5 18.7074 2.18447   4
   4  -4   5 23.2507 1.53809   3
   4   4   5 19.9046 2.50962   3
   4   4   5 16.3364 1.70370   5
  -4   4  -5 16.6437 2.44693   1
  -4   4  -5 19.1767 2.06580   2
  -4   4  -5 17.4938 1.11051   5
  -6  -4  -5 14.0567 2.16287   4
   6  -4   5 12.3794 2.22714   1
  -6  -4  -5 14.9236 1.78864   2
   6   4   5 12.0796 1.64717   5
   6   4   5 16.4394 2.47651   3
  -6   4  -5 16.6345 2.15210   2
  -6   4  -5 12.5189 2.26169   1
  -6   4  -5 14.4335 1.55438   5
  -8  -4  -5 6.38934 1.69625   4
   8  -4   5 5.18601 1.68870   1
  -8  -4  -5 3.13027 1.18684   2
  -8   4  -5 6.32460 1.45526   2
  -8   4  -5 4.83652 1.14875   5
   8   4   5 4.01646 1.19867   5
   8   4   5 3.83880 1.45985   3
  -8   4  -5 4.40463 1.58775   1
 -10  -4  -5 75.9155 5.03587   4
 -10  -4  -5 85.7374 4.49268   2
  10  -4   5 68.6580 4.96326   1
 -10   4  -5 66.4117 4.93177   1
 -10   4  -5 74.6983 4.16248   5
  10   4   5 78.5184 5.05347   3
  10   4   5 74.3693 4.24057   5
 -10   4  -5 72.8461 4.32297   2
 -12  -4  -5 14.2625 2.56059   2
  12  -4   5 17.0204 3.21645   1
 -12   4  -5 9.71216 2.10551   2
 -12   4  -5 11.5136 2.24077   5
  12   4   5 11.6368 2.60680   3
 -12   4  -5 8.31480 2.39736   1
  13  -5  -5 5.28304 1.84781   3
 -13  -5   5 6.80975 1.95604   4
 -13  -5   5 4.71903 1.88414   2
 -13   5   5 5.14230 1.55599   5
  13   5  -5 6.54001 1.80895   5
 -13   5   5 5.26591 2.12735   1
  13   5  -5 6.73218 2.33457   3
 -11  -5   5 116.327 5.71620   2
 -11  -5   5 132.293 6.12140   4
  11  -5  -5 120.712 5.55247   3
 -11   5   5 113.798 6.71087   1
 -11   5   5 117.352 5.24584   5
  11   5  -5 114.030 6.64902   3
  11   5  -5 120.457 5.15378   5
  -9  -5   5 1.88242 0.92121   4
  -9  -5   5 1.35033 1.03744   2
   9  -5  -5 4.37293 1.39423   3
  -9   5   5 2.51507 0.97651   5
   9   5  -5 2.71959 0.89623   5
  -9   5   5 4.35324 1.71834   1
   9   5  -5 2.60590 1.25645   3
  -7  -5   5 17.9356 2.06622   4
   7  -5  -5 19.6255 2.40652   3
  -7  -5   5 15.8235 2.21630   2
  -7   5   5 22.1093 1.82258   5
   7   5  -5 19.6919 3.00118   3
   7   5  -5 18.4039 1.57350   5
  -7   5   5 20.2452 3.09362   1
   5  -5  -5 25.0518 2.68800   3
  -5  -5   5 20.7959 2.34924   2
  -5  -5   5 21.0862 1.55575   4
   5   5  -5 18.5033 1.21281   5
  -5   5   5 19.2129 2.77386   1
   5   5  -5 21.1111 2.78760   3
  -5   5   5 19.5262 1.56314   5
  -3  -5   5 15.4491 1.70619   1
  -3  -5   5 15.1619 1.01402   4
  -3  -5   5 15.6660 1.98405   2
   3  -5  -5 17.6624 2.22257   3
   3   5  -5 14.5338 1.90598   2
  -3   5   5 18.3113 2.57337   1
   3   5  -5 15.3415 1.74891   1
   3   5  -5 19.2768 2.52351   3
  -3   5   5 15.2930 1.28426   5
   1  -5  -5 225.796 7.23010   3
  -1  -5   5 220.865 6.62736   1
  -1  -5   5 217.464 6.55081   2
  -1   5   5 218.329 7.16490   1
   1   5  -5 226.920 6.54858   2
  -1   5   5 215.004 7.30770   3
   1   5  -5 214.650 6.91096   3
  -1   5   5 218.351 5.33314   5
   1   5  -5 219.290 6.68073   1
  -1  -5  -5 4.60614 1.29754   3
   1  -5   5 4.60876 0.35752   4
   1  -5   5 6.30661 1.25492   3
   1  -5   5 4.14359 1.24249   1
  -1   5  -5 6.78741 1.50345   1
   1   5   5 4.49590 0.84897   5
   1   5   5 3.54827 1.20247   3
   1   5   5 6.33501 1.30546   1
  -1   5  -5 4.65553 1.09139   2
  -1   5  -5 6.06175 1.28494   3
   3  -5   5 42.3158 2.46015   3
   3  -5   5 38.5200 1.73095   4
  -3  -5  -5 46.7043 3.37044   3
  -3   5  -5 38.8187 1.17999   5
   3   5   5 40.2116 3.17783   3
   3   5   5 38.9489 2.24434   5
  -3   5  -5 41.3695 1.20611   5
  -3   5  -5 37.8041 2.51061   2
  -3   5  -5 44.6268 3.37437   1
  -5  -5  -5 192.066 5.61260   2
  -5  -5  -5 188.783 6.65929   4
  -5   5  -5 184.695 7.59288   1
  -5   5  -5 186.484 6.22138   2
   5   5   5 178.974 7.31076   3
   5   5   5 188.304 5.82693   5
  -5   5  -5 185.903 4.81428   5
   7  -5   5 76.2398 4.91498   1
  -7  -5  -5 72.9949 3.71247   2
  -7  -5  -5 75.7110 4.45128   4
   7   5   5 70.8458 4.71808   3
  -7   5  -5 68.9593 3.23534   5
  -7   5  -5 68.8108 4.81730   1
   7   5   5 75.7595 3.80948   5
  -7   5  -5 72.2866 3.89967   2
   9  -5   5 30.4121 4.07420   1
  -9  -5  -5 39.9274 3.12960   2
  -9  -5  -5 45.0481 3.78416   4
  -9   5  -5 33.2658 3.45191   2
   9   5   5 37.9199 3.07544   5
   9   5   5 35.4369 4.24805   3
  -9   5  -5 39.4745 2.92351   5
  -9   5  -5 34.7646 4.36490   1
  11  -5   5 119.095 7.14752   1
 -11  -5  -5 118.613 5.83324   2
 -11  -5  -5 134.897 7.17931   4
  11   5   5 114.031 6.80009   3
 -11   5  -5 117.565 5.94051   2
 -11   5  -5 123.596 5.82414   5
 -11   5  -5 138.960 7.74456   1
  11   5   5 123.981 6.01138   5
  12  -6  -5 1.81468 1.26534   3
 -12  -6   5 0.00137 1.49262   2
 -12  -6   5 2.68201 1.42724   4
 -12   6   5 0.75249 1.33544   1
  12   6  -5 1.70144 1.63706   3
  12   6  -5 1.39732 1.18642   5
 -12   6   5 2.48070 1.38035   5
 -10  -6   5 10.9045 2.23274   2
 -10  -6   5 10.9032 2.13922   4
  10  -6  -5 8.95874 1.99362   3
 -10   6   5 12.1047 1.98895   5
  10   6  -5 9.77030 2.53257   3
 -10   6   5 8.21983 2.41660   1
  10   6  -5 13.2872 2.04342   5
  -8  -6   5 35.8428 2.72477   4
   8  -6  -5 33.6825 2.90091   3
  -8  -6   5 30.3112 3.29126   2
   8   6  -5 36.3994 2.42605   5
   8   6  -5 34.3115 4.28885   3
  -8   6   5 33.1038 2.51764   5
  -8   6   5 43.4389 4.93118   1
  -6  -6   5 18.3123 2.44793   2
  -6  -6   5 16.9429 1.88455   4
   6  -6  -5 19.9833 2.64054   3
  -6   6   5 18.6106 3.11204   1
   6   6  -5 19.3044 3.05764   3
  -6   6   5 13.8057 1.70279   5
   4  -6  -5 51.5902 3.46301   3
  -4  -6   5 59.9414 2.41519   4
  -4  -6   5 55.7570 3.35846   2
   4   6  -5 61.5023 1.98267   5
   4   6  -5 54.7493 3.95499   3
  -4   6   5 61.3264 2.77413   5
  -4   6   5 57.6313 4.19069   1
  -2  -6   5 469.038 11.5985   2
   2  -6  -5 483.825 12.5001   3
  -2  -6   5 480.109 11.4371   1
  -2   6   5 473.881 9.96702   5
  -2   6   5 473.502 12.8290   3
  -2   6   5 493.218 12.9886   1
   2   6  -5 479.793 11.4795   1
   2   6  -5 476.294 11.5422   2
   2   6  -5 477.868 12.6575   3
   0  -6   5 255.997 8.05567   1
   0  -6   5 225.118 7.18874   2
   0  -6  -5 250.722 8.46625   3
   0  -6   5 242.379 7.82495   3
   0   6  -5 240.869 7.26760   2
   0   6   5 236.003 8.47036   3
   0   6   5 240.689 6.12278   5
   0   6  -5 252.323 8.04851   1
   0   6   5 246.556 7.99085   1
   0   6  -5 241.604 7.88827   3
   2  -6   5 88.9661 2.12928   4
  -2  -6  -5 84.8480 4.89701   3
   2  -6   5 83.9573 4.74922   1
   2  -6   5 83.6207 4.08905   3
  -2   6  -5 88.0390 4.90327   1
   2   6   5 85.1393 4.95750   3
  -2   6  -5 97.4332 4.52596   3
  -2   6  -5 88.7792 4.15393   2
   2   6   5 84.6146 3.40793   5
   4  -6   5 14.0641 2.55890   1
  -4  -6  -5 12.6353 2.38973   3
  -4   6  -5 14.8034 2.69862   1
   4   6   5 14.1073 1.86054   5
  -4   6  -5 14.7052 1.06265   5
   4   6   5 14.3452 2.59590   3
  -4   6  -5 12.7252 2.00399   2
   6  -6   5 0.61319 0.97638   1
  -6   6  -5 1.43926 1.00703   2
   6   6   5 0.23163 1.00999   3
  -6   6  -5 0.14557 0.84710   1
  -6   6  -5 0.35935 0.62432   5
   6   6   5 1.64337 0.84603   5
   8  -6   5 86.8462 5.94943   1
  -8  -6  -5 101.602 5.58409   4
   8   6   5 90.2234 4.66949   5
   8   6   5 92.1404 5.93250   3
  -8   6  -5 91.3086 4.14854   5
  -8   6  -5 94.2000 6.08503   1
 -10  -6  -5 1.16562 1.40986   4
  10  -6   5 -0.6309 1.57285   1
 -10   6  -5 2.81790 1.87449   1
  10   6   5 1.90555 1.39388   5
  10   6   5 2.38959 1.60654   3
 -10   6  -5 3.19526 1.32892   5
  -9  -7   5 3.03198 1.40885   2
  -9  -7   5 2.94269 1.27664   4
   9  -7  -5 5.43112 1.79436   3
   9   7  -5 5.98168 1.99264   3
   9   7  -5 5.04774 1.30426   5
  -9   7   5 3.58552 1.24935   5
  -9   7   5 2.61948 1.76218   1
   7  -7  -5 41.7674 3.40472   3
  -7  -7   5 42.6064 2.82182   4
  -7  -7   5 55.9125 3.82051   2
  -7   7   5 56.1951 3.22557   5
   7   7  -5 49.6415 2.69892   5
   7   7  -5 51.1482 4.57673   3
  -7   7   5 51.2626 5.49004   1
  -5  -7   5 35.5423 2.08428   4
  -5  -7   5 34.2054 3.44362   2
   5  -7  -5 38.2263 3.25265   3
  -5   7   5 37.4201 2.44580   5
   5   7  -5 30.8147 4.02918   3
  -5   7   5 36.2073 4.38731   1
  -3  -7   5 22.9647 2.71871   2
  -3  -7   5 23.2708 3.27455   3
   3  -7  -5 25.7631 3.30934   3
   3   7  -5 22.5905 1.02924   5
   3   7  -5 19.7495 3.02869   3
  -3   7   5 19.3307 3.12501   1
  -3   7   5 24.8340 1.92647   5
  -1  -7   5 52.2572 3.78565   3
   1  -7  -5 49.4606 3.84302   3
  -1   7   5 51.0954 4.09322   3
  -1   7   5 53.5478 3.98527   1
  -1   7   5 53.6169 2.72850   5
   1   7  -5 43.3177 3.63415   3
   1  -7   5 10.0849 2.19363   1
   1  -7   5 6.33535 1.58445   3
  -1  -7  -5 8.31164 2.03892   3
  -1   7  -5 8.10080 2.00722   1
  -1   7  -5 10.9335 2.07268   3
   1   7   5 10.7364 2.37197   3
   1   7   5 10.5166 1.54817   5
   3  -7   5 20.4922 3.17978   1
  -3  -7  -5 15.8404 2.98396   3
   3   7   5 21.2404 3.32084   3
   3   7   5 18.4211 2.11856   5
  -3   7  -5 13.3996 2.62530   1
  -3   7  -5 20.1035 1.01626   5
  -5  -7  -5 45.2360 4.97038   3
   5  -7   5 39.3671 4.65827   1
  -5   7  -5 27.2120 3.85871   1
   5   7   5 39.8775 2.84847   5
   5   7   5 36.2263 4.50741   3
  -5   7  -5 39.6417 2.10114   5
   7  -7   5 77.1282 5.75773   1
  -7  -7  -5 68.8251 5.35760   3
   7   7   5 60.9423 5.10428   3
  -7   7  -5 64.1949 5.32452   1
   7   7   5 69.9671 4.10413   5
  -7   7  -5 69.3066 3.39314   5
   8  -8  -5 17.3645 3.00125   3
   6  -8  -5 12.5942 2.52898   3
  -6   8   5 15.1887 3.22906   1
  -6   8   5 16.8571 2.20637   5
   6   8  -5 16.8531 1.87953   5
   6   8  -5 7.91657 2.49074   3
   4  -8  -5 93.5160 5.43786   3
  -4  -8   5 90.4638 5.80640   3
   4   8  -5 89.7263 5.86746   3
  -4   8   5 89.7188 3.95710   5
  -4   8   5 86.5824 5.84490   1
   4   8  -5 87.3799 2.96401   5
   2  -8  -5 1.15013 1.28242   3
  -2  -8   5 1.72477 1.31982   3
   2   8  -5 2.02915 1.34232   3
  -2   8   5 2.24209 1.04126   5
   0  -8  -5 13.9717 2.74972   3
   0  -8   5 14.4603 2.61999   3
   0   8  -5 14.9053 2.77066   3
   0   8   5 14.7440 2.89094   3
   0   8   5 12.6905 1.75472   5
   2  -8   5 5.51647 1.95410   1
  -2  -8  -5 12.1338 2.66817   3
  -2   8  -5 11.2269 2.55150   1
   2   8   5 10.6689 1.75380   5
   2   8   5 11.9626 2.74809   3
  -4  -8  -5 10.8372 2.85255   3
   4  -8   5 7.91411 2.46690   1
   4   8   5 8.10397 1.63518   5
  -4   8  -5 5.69265 0.96141   5
  -4   8  -5 3.85722 1.87988   1
   4   8   5 10.5306 2.69145   3
   6  -8   5 21.0193 3.95841   1
  -6   8  -5 21.6808 2.27758   5
  16   0  -6 6.18163 2.09758   3
 -16   0   6 6.14103 1.99624   2
  14   0  -6 114.099 5.96920   3
 -14   0   6 103.373 5.22518   2
  12   0  -6 3.55192 1.26879   3
 -12   0   6 1.65477 1.07843   2
 -10   0   6 210.386 6.28786   1
  10   0  -6 207.351 6.11721   5
 -10   0   6 196.351 6.20774   2
  10   0  -6 202.361 6.84121   3
 -10   0   6 200.431 6.15718   5
 -10   0   6 207.096 7.00411   4
  -8   0   6 665.904 14.3314   4
   8   0  -6 670.706 14.1779   3
  -8   0   6 663.924 13.3324   5
  -8   0   6 700.521 13.6499   2
  -8   0   6 696.991 13.7956   1
  -6   0   6 385.867 8.03489   2
   6   0  -6 369.230 7.90235   5
  -6   0   6 362.185 7.75423   5
  -6   0   6 364.041 8.44694   4
  -6   0   6 362.606 8.09850   1
   6   0  -6 373.867 8.36773   3
  -4   0   6 86.0607 2.95751   4
   4   0  -6 92.6327 2.75843   5
   4   0  -6 93.0614 2.92385   3
  -4   0   6 93.5481 2.67551   5
  -4   0   6 93.9507 2.81480   2
  -4   0   6 89.9495 2.93013   1
   2   0  -6 820.214 13.8759   5
  -2   0   6 825.009 14.2348   4
   2   0  -6 792.198 13.8534   2
  -2   0   6 810.594 13.9293   2
  -2   0   6 812.761 14.3212   1
   2   0  -6 826.149 13.7550   3
  -2   0   6 822.557 13.7803   5
   0   0   6 1061.76 17.5128   5
   0   0   6 1037.35 18.1442   1
   0   0  -6 1047.62 17.6614   5
   0   0  -6 1068.88 17.6347   2
   0   0  -6 1065.18 16.7971   3
  -2   0  -6 2004.40 32.5234   2
  -2   0  -6 2010.55 32.5337   5
  -2   0  -6 1980.98 32.9045   4
   2   0   6 2003.50 31.3168   3
   2   0   6 1970.62 32.8672   1
   2   0   6 1966.38 32.2217   5
   4   0   6 1807.60 29.1898   3
  -4   0  -6 1797.39 30.2611   5
   4   0   6 1783.03 30.4097   1
   4   0   6 1781.94 29.7975   5
  -4   0  -6 1815.63 30.8089   4
  -4   0  -6 1766.71 30.2353   2
  -6   0  -6 175.785 5.44556   2
   6   0   6 178.770 4.82558   3
   6   0   6 173.255 4.99857   5
   6   0   6 190.209 5.51721   1
  -6   0  -6 181.097 5.48885   5
  -6   0  -6 174.882 5.79266   4
  -8   0  -6 548.792 12.6294   2
   8   0   6 552.313 11.7851   3
   8   0   6 552.583 12.2787   1
  -8   0  -6 555.705 12.6505   5
 -10   0  -6 247.861 8.07617   2
 -12   0  -6 29.6602 3.44785   2
 -14   0  -6 37.5319 4.29743   2
 -15  -1   6 11.9113 2.53425   2
  15  -1  -6 11.6443 2.54149   3
  15   1  -6 10.6851 2.56650   3
 -15   1   6 12.5640 2.32876   2
  13  -1  -6 23.1292 2.99857   3
 -13  -1   6 24.0003 2.96767   2
 -13   1   6 31.6665 2.70627   2
  13   1  -6 33.9883 3.94538   3
  11  -1  -6 1.94230 0.93601   3
 -11  -1   6 -0.0590 0.83726   4
 -11  -1   6 1.37148 1.01322   2
 -11   1   6 0.69336 0.79614   2
  11   1  -6 0.66759 0.83256   3
  11   1  -6 0.31981 0.61516   5
 -11   1   6 1.30892 0.85474   5
 -11   1   6 0.46840 0.76953   1
  -9  -1   6 10.6473 1.76712   4
   9  -1  -6 10.8123 1.41413   5
  -9  -1   6 14.5858 1.88531   2
   9  -1  -6 10.4467 1.67142   3
  -9  -1   6 10.7303 1.30459   1
  -9   1   6 8.56745 1.60175   4
  -9   1   6 9.14927 1.37746   2
   9   1  -6 11.3737 1.83740   3
  -9   1   6 7.89538 1.50255   1
  -9   1   6 7.94342 1.28754   5
  -7  -1   6 146.498 4.67938   2
  -7  -1   6 152.655 4.08976   1
  -7  -1   6 150.358 4.92084   4
   7  -1  -6 149.881 4.75389   3
  -7  -1   6 147.952 4.17656   5
  -7   1   6 147.204 4.42710   5
  -7   1   6 148.907 4.20781   2
  -7   1   6 143.265 4.99292   1
   7   1  -6 147.846 4.40813   5
  -7   1   6 145.344 4.87320   4
   7   1  -6 148.500 5.02000   3
  -5  -1   6 247.816 6.04433   2
  -5  -1   6 249.601 6.03469   4
   5  -1  -6 239.087 5.82497   3
  -5  -1   6 243.928 5.23448   5
  -5  -1   6 246.498 5.38847   1
   5  -1  -6 254.905 5.66635   5
  -5   1   6 251.130 5.30814   2
  -5   1   6 234.249 5.57997   5
  -5   1   6 238.874 6.35179   1
   5   1  -6 245.461 5.54511   5
  -5   1   6 245.511 6.13265   4
   5   1  -6 251.655 6.22537   3
   3  -1  -6 1070.48 18.2580   3
   3  -1  -6 1096.83 18.1920   5
  -3  -1   6 1062.02 18.2741   4
  -3  -1   6 1061.13 18.1522   1
  -3  -1   6 1070.92 18.6467   2
  -3   1   6 1107.89 18.7204   4
   3   1  -6 1056.67 17.7706   5
  -3   1   6 1069.88 18.1917   5
   3   1  -6 1071.29 18.4460   3
   3   1  -6 1082.73 18.6482   2
  -3   1   6 1062.48 18.9721   1
   3   1  -6 1090.22 17.7549   5
  -3   1   6 1080.40 17.5263   2
  -1  -1   6 374.624 7.05278   4
  -1  -1   6 370.577 7.56600   1
   1  -1  -6 363.568 6.47438   2
   1  -1  -6 363.964 7.08813   5
   1  -1  -6 368.998 7.08767   3
  -1   1   6 366.231 7.16688   5
   1   1  -6 382.019 6.60282   5
   1   1  -6 377.291 7.47575   2
  -1   1   6 369.285 7.48288   4
   1   1  -6 371.983 6.77183   3
  -1   1   6 373.744 7.66314   1
   1   1  -6 365.745 6.64395   5
   1  -1   6 194.462 5.11484   1
  -1  -1  -6 202.833 4.71431   5
   1  -1   6 207.451 4.75148   4
  -1  -1  -6 213.356 4.62727   3
  -1  -1  -6 203.580 4.36898   2
  -1   1  -6 204.830 4.29834   5
  -1   1  -6 206.230 4.37202   5
  -1   1  -6 209.176 5.26477   1
  -1   1  -6 203.539 4.87509   2
   1   1   6 201.452 4.87787   1
   1   1   6 207.468 4.70626   5
   1   1   6 200.914 4.56864   3
  -3  -1  -6 1742.60 29.4685   5
   3  -1   6 1780.58 30.2236   1
   3  -1   6 1759.92 27.5479   3
  -3  -1  -6 1712.54 30.0732   4
  -3  -1  -6 1761.64 29.1934   2
  -3   1  -6 1792.10 29.5407   4
  -3   1  -6 1758.93 30.2331   1
  -3   1  -6 1751.48 29.1150   5
   3   1   6 1763.92 29.3255   1
   3   1   6 1761.20 29.1960   3
   3   1   6 1791.41 29.3213   5
  -3   1  -6 1743.72 29.6065   2
   5  -1   6 136.160 3.89580   5
   5  -1   6 148.464 3.61135   3
   5  -1   6 155.442 5.09973   1
  -5  -1  -6 153.859 4.71852   5
  -5  -1  -6 153.270 5.17115   4
  -5  -1  -6 147.497 4.55900   2
  -5   1  -6 149.584 5.09487   1
  -5   1  -6 148.927 4.54762   5
   5   1   6 145.992 4.45524   3
   5   1   6 152.237 4.38917   1
   5   1   6 156.301 4.54646   5
  -5   1  -6 148.616 4.75502   2
  -5   1  -6 151.056 4.81651   4
  -7  -1  -6 289.865 7.67051   5
  -7  -1  -6 286.018 8.38018   4
  -7  -1  -6 283.599 7.64796   2
   7  -1   6 279.251 6.47152   3
   7  -1   6 261.639 7.75739   1
  -7   1  -6 274.478 7.65510   2
   7   1   6 293.204 7.10614   1
  -7   1  -6 264.129 7.39737   5
  -7   1  -6 272.703 7.96635   1
   7   1   6 273.106 7.37268   3
   7   1   6 279.342 7.30627   5
  -9  -1  -6 34.4454 2.72867   2
   9  -1   6 27.4662 2.87482   1
  -9   1  -6 36.6800 2.76851   5
  -9   1  -6 36.4216 2.79135   2
  -9   1  -6 33.8456 2.74054   1
   9   1   6 37.1950 2.70431   3
  11  -1   6 11.9082 2.13360   1
 -11  -1  -6 11.1676 2.17383   2
 -11   1  -6 10.1128 2.07695   1
 -11   1  -6 10.5242 2.08294   5
 -11   1  -6 9.43576 2.02911   2
 -13  -1  -6 9.16790 2.18792   2
 -13   1  -6 6.49063 1.88714   2
  16  -2  -6 4.13534 1.60847   3
 -16  -2   6 3.35717 1.81964   2
 -16   2   6 4.95559 1.66598   2
  16   2  -6 5.25059 2.04419   3
  14  -2  -6 5.65951 1.68040   3
 -14  -2   6 5.26741 1.80128   2
 -14   2   6 6.27922 1.70794   2
 -14   2   6 3.57008 1.56407   1
  14   2  -6 5.02310 1.80382   3
  12  -2  -6 93.3958 4.74360   3
 -12  -2   6 100.751 4.92307   2
 -12  -2   6 91.5471 5.14171   4
 -12   2   6 99.2720 5.24892   1
 -12   2   6 96.7906 4.36624   2
  12   2  -6 94.6959 4.43092   5
  12   2  -6 87.2517 5.14707   3
 -12   2   6 98.3198 4.61089   5
 -10  -2   6 6.94195 1.57518   4
 -10  -2   6 6.09899 1.51270   2
  10  -2  -6 6.11291 1.48450   3
  10   2  -6 4.16911 1.34042   3
 -10   2   6 4.70249 1.15357   5
 -10   2   6 5.59264 1.48443   1
 -10   2   6 7.30729 1.38120   2
  10   2  -6 5.88929 1.24370   5
  -8  -2   6 159.484 5.39338   4
   8  -2  -6 152.571 5.11126   3
  -8  -2   6 150.812 5.22567   2
  -8   2   6 155.877 5.85491   1
  -8   2   6 151.622 4.39685   2
  -8   2   6 148.175 4.79299   5
   8   2  -6 155.079 5.75032   3
   8   2  -6 153.023 4.77728   5
  -6  -2   6 947.780 17.8035   4
  -6  -2   6 952.648 18.1403   2
   6  -2  -6 951.440 16.8262   5
  -6  -2   6 992.040 16.1806   1
   6  -2  -6 955.231 17.7327   3
  -6   2   6 940.464 17.3365   5
   6   2  -6 956.846 17.0730   5
  -6   2   6 969.949 16.4830   2
  -6   2   6 966.853 18.0169   4
   6   2  -6 968.240 18.6626   3
  -6   2   6 963.068 19.0989   1
  -4  -2   6 52.9792 2.47340   2
  -4  -2   6 51.3280 1.87265   1
  -4  -2   6 55.6228 2.18499   4
   4  -2  -6 56.9428 2.37668   3
   4   2  -6 53.0629 2.54807   3
  -4   2   6 53.7757 1.51196   2
   4   2  -6 51.6327 1.79673   5
  -4   2   6 48.7825 2.70175   1
   4   2  -6 47.9699 2.35118   2
  -4   2   6 54.8923 2.16699   5
  -4   2   6 56.9928 2.41164   4
  -2  -2   6 661.121 12.1420   1
  -2  -2   6 643.444 11.3248   4
   2  -2  -6 654.688 12.3234   3
   2  -2  -6 653.585 11.4904   5
  -2  -2   6 649.379 12.5553   2
  -2   2   6 663.598 11.8918   5
  -2   2   6 660.148 12.9911   1
  -2   2   6 669.353 12.2252   4
   2   2  -6 658.787 10.5160   5
   2   2  -6 646.973 10.4839   5
   2   2  -6 659.026 12.5221   2
   2   2  -6 663.840 12.3332   3
   0  -2  -6 37.8699 1.90994   3
   0  -2  -6 40.3267 1.21606   2
   0  -2  -6 40.2134 1.59131   5
   0  -2   6 38.2346 1.99655   1
   0   2   6 40.4941 1.99622   1
   0   2  -6 38.5336 1.91074   2
   0   2   6 41.1974 2.02533   3
   0   2  -6 40.6193 2.08783   1
   0   2   6 37.2946 1.83317   4
   0   2  -6 38.3753 1.53156   3
   0   2   6 41.4999 1.76796   5
   2  -2   6 156.340 4.04814   4
  -2  -2  -6 151.528 3.81801   2
   2  -2   6 165.707 5.03521   1
   2  -2   6 159.240 3.22390   3
   2   2   6 166.854 4.31465   1
   2   2   6 162.796 4.67176   3
  -2   2  -6 162.953 4.56525   2
  -2   2  -6 156.390 3.53975   5
  -2   2  -6 152.722 4.94301   1
  -2   2  -6 161.441 3.58365   5
   2   2   6 160.611 4.25857   5
   4  -2   6 265.182 6.60929   4
  -4  -2  -6 271.244 6.51576   5
   4  -2   6 267.316 5.23048   3
  -4  -2  -6 275.446 7.33805   4
   4  -2   6 273.942 7.55642   1
  -4  -2  -6 268.997 6.41254   2
  -4   2  -6 280.044 6.26180   5
   4   2   6 279.037 6.21836   1
  -4   2  -6 271.876 5.99984   5
   4   2   6 270.947 6.59260   5
   4   2   6 266.090 7.02966   3
  -4   2  -6 275.845 6.90992   2
  -4   2  -6 269.171 7.59552   1
   6  -2   6 247.326 5.47133   3
  -6  -2  -6 239.493 6.62788   2
  -6  -2  -6 243.282 7.50959   4
   6  -2   6 250.656 7.61550   1
  -6   2  -6 254.011 6.65045   5
   6   2   6 246.066 7.14183   3
   6   2   6 248.613 6.72759   5
  -6   2  -6 242.164 7.62547   1
   6   2   6 254.512 5.99142   1
  -6   2  -6 251.700 7.06408   2
   8  -2   6 42.9210 3.16935   1
  -8  -2  -6 42.5006 3.24540   4
  -8  -2  -6 41.1647 2.82568   2
  -8   2  -6 43.0334 3.21842   1
   8   2   6 52.0780 3.22375   3
  -8   2  -6 40.6762 2.72887   5
   8   2   6 47.2166 2.91420   5
  -8   2  -6 44.7049 2.97015   2
  10  -2   6 1.98256 1.19841   1
 -10  -2  -6 1.42289 1.04982   2
 -10   2  -6 1.60351 1.04294   2
 -10   2  -6 -0.0128 0.87502   1
  10   2   6 1.25518 1.03617   3
 -10   2  -6 0.09588 0.84488   5
 -12  -2  -6 4.35977 1.54844   2
  12  -2   6 5.01127 1.77299   1
 -12   2  -6 3.66872 1.56441   5
 -12   2  -6 3.76120 1.51187   1
 -12   2  -6 4.28173 1.58159   2
  15  -3  -6 37.0846 4.08955   3
 -15  -3   6 36.8504 4.21032   2
  15   3  -6 39.7429 4.89291   3
 -15   3   6 33.5935 4.32282   1
 -13  -3   6 53.8451 4.14646   4
 -13  -3   6 43.6664 3.63230   2
  13  -3  -6 60.9298 3.96571   3
 -13   3   6 52.1948 4.27913   1
 -13   3   6 53.1729 3.33513   2
  13   3  -6 47.3341 4.21012   3
  13   3  -6 53.1506 3.59169   5
 -13   3   6 56.1623 3.72036   5
  11  -3  -6 93.4940 4.58864   3
 -11  -3   6 88.2377 4.56165   2
 -11  -3   6 97.1561 5.05879   4
 -11   3   6 88.6524 4.27616   5
 -11   3   6 101.445 5.54673   1
  11   3  -6 92.1310 5.32237   3
 -11   3   6 91.2614 3.94359   2
  11   3  -6 92.5906 4.23839   5
  -9  -3   6 464.703 11.4144   2
  -9  -3   6 454.289 11.3784   4
   9  -3  -6 470.780 11.0971   3
  -9   3   6 449.504 9.78948   2
   9   3  -6 452.768 12.3328   3
  -9   3   6 463.596 12.6121   1
  -9   3   6 437.095 10.4669   5
  -7  -3   6 124.664 4.76556   2
  -7  -3   6 126.646 4.51371   4
   7  -3  -6 130.307 4.57747   3
   7   3  -6 124.486 3.99715   5
  -7   3   6 123.822 3.56918   2
   7   3  -6 129.089 5.31509   3
  -7   3   6 129.364 5.55705   1
  -7   3   6 116.258 4.08469   5
  -5  -3   6 48.1858 2.64452   2
  -5  -3   6 49.2852 1.77526   1
   5  -3  -6 49.9109 2.54495   3
  -5  -3   6 49.0266 2.26079   4
   5  -3  -6 43.1385 2.34438   4
   5   3  -6 50.8596 1.94601   5
  -5   3   6 53.0567 1.65713   2
   5   3  -6 49.2446 1.91555   5
  -5   3   6 50.6954 3.10874   1
  -5   3   6 51.6396 2.29993   5
   5   3  -6 46.5204 2.80144   3
  -3  -3   6 270.945 6.06997   1
  -3  -3   6 266.270 5.51548   4
  -3  -3   6 256.296 6.75718   2
   3  -3  -6 269.016 6.74146   3
   3  -3  -6 263.486 6.37494   4
  -3   3   6 256.524 5.94708   5
   3   3  -6 261.486 6.76821   2
   3   3  -6 267.850 7.03677   3
  -3   3   6 256.341 7.35119   1
   3   3  -6 265.002 4.45825   5
   3   3  -6 271.717 4.47334   5
   1  -3  -6 42.4685 2.31910   3
  -1  -3   6 40.6362 2.16395   1
  -1  -3   6 41.8259 1.27913   4
   1   3  -6 35.7632 2.08524   2
  -1   3   6 41.8779 2.38435   1
   1   3  -6 40.3704 2.19776   1
  -1   3   6 41.8501 1.83748   5
  -1   3   6 37.1163 2.26809   3
   1   3  -6 47.1424 2.25718   3
  -1  -3  -6 98.7480 3.84028   3
   1  -3   6 95.4992 3.87029   1
   1  -3   6 97.3598 2.59004   4
   1  -3   6 98.6136 3.05490   3
  -1  -3  -6 96.5698 2.50780   2
   1   3   6 104.590 3.62325   1
   1   3   6 99.8284 3.13467   5
  -1   3  -6 100.462 3.57709   2
  -1   3  -6 93.4356 3.87175   1
   1   3   6 98.1572 3.83499   3
  -1   3  -6 97.3975 3.06678   3
  -3  -3  -6 11.3998 1.16635   2
   3  -3   6 11.9744 1.25078   4
   3  -3   6 12.0363 1.75492   1
  -3  -3  -6 14.7142 1.77866   4
   3  -3   6 11.5869 0.89341   3
   3   3   6 14.1138 1.83209   3
   3   3   6 13.6053 1.42113   1
  -3   3  -6 11.5965 0.82018   5
  -3   3  -6 12.4159 1.81635   1
  -3   3  -6 11.0749 1.45654   2
   3   3   6 10.6051 1.27770   5
  -3   3  -6 12.4918 0.85970   5
  -5  -3  -6 109.775 4.63475   4
   5  -3   6 116.395 3.18951   3
  -5  -3  -6 115.600 3.94248   2
   5  -3   6 121.585 5.14828   1
  -5   3  -6 114.779 4.34825   2
  -5   3  -6 119.602 5.20991   1
   5   3   6 107.366 4.02318   5
  -5   3  -6 111.256 3.66804   5
   5   3   6 111.573 3.47672   1
   5   3   6 114.578 4.77369   3
   7  -3   6 6.77246 1.69182   1
  -7  -3  -6 12.1331 1.71812   2
  -7  -3  -6 5.69271 1.45738   4
  -7   3  -6 7.67260 1.34260   5
  -7   3  -6 8.51145 1.55105   2
  -7   3  -6 10.1494 2.01327   1
   7   3   6 12.2328 2.01115   3
   7   3   6 10.3074 1.70103   5
  -9  -3  -6 16.1640 2.31313   2
  -9  -3  -6 20.6257 2.98107   4
   9  -3   6 16.5193 2.68590   1
  -9   3  -6 20.4677 2.96004   1
   9   3   6 13.7454 2.28027   3
  -9   3  -6 20.1673 2.60271   2
  -9   3  -6 16.3483 2.20573   5
   9   3   6 14.6652 2.12445   5
 -11  -3  -6 -0.6842 0.85573   2
  11  -3   6 0.08607 1.03391   1
 -11   3  -6 -0.3867 1.02635   1
 -11   3  -6 0.66309 0.93390   5
 -11   3  -6 0.08957 0.81017   2
  11   3   6 1.61187 1.31782   3
  13  -3   6 8.10645 2.28008   1
 -13  -3  -6 6.36635 1.93713   2
 -13   3  -6 6.85945 2.10644   1
 -13   3  -6 10.0216 2.25404   5
 -13   3  -6 10.3118 2.26982   2
 -14  -4   6 37.8830 4.57023   4
 -14  -4   6 28.6849 3.63773   2
  14  -4  -6 26.7461 3.41226   3
  14   4  -6 32.0856 4.51146   3
  14   4  -6 26.6506 3.21646   5
 -14   4   6 31.3619 3.63325   5
 -14   4   6 29.3751 4.18689   1
 -12  -4   6 11.5876 2.33935   2
 -12  -4   6 13.7842 2.47024   4
  12  -4  -6 14.1939 2.29322   3
 -12   4   6 13.5374 2.24235   5
 -12   4   6 15.1458 2.91692   1
  12   4  -6 11.9076 2.56918   3
  12   4  -6 15.9797 2.29460   5
 -10  -4   6 9.61537 1.87950   4
  10  -4  -6 12.2904 2.03565   3
 -10  -4   6 10.3648 2.02196   2
 -10   4   6 9.12997 1.61717   5
  10   4  -6 7.65283 1.93568   3
  10   4  -6 10.8303 1.72635   5
 -10   4   6 7.88912 1.99410   1
  -8  -4   6 32.3821 2.64513   2
   8  -4  -6 32.2454 2.51217   3
  -8  -4   6 36.7955 2.60801   4
   8   4  -6 34.0178 2.16250   5
   8   4  -6 32.2213 3.52779   3
  -8   4   6 37.4810 2.40666   5
  -8   4   6 35.2548 3.86551   1
   6  -4  -6 72.7434 3.51950   3
  -6  -4   6 82.1798 3.86801   2
  -6  -4   6 82.8657 3.31906   4
   6   4  -6 74.7781 4.15948   3
   6   4  -6 74.6575 2.74577   5
  -6   4   6 75.8700 4.35649   1
  -6   4   6 74.7776 3.12319   5
  -4  -4   6 8.38380 1.00001   4
  -4  -4   6 9.06468 1.10904   1
   4  -4  -6 10.1229 1.54836   3
  -4  -4   6 9.85160 1.54904   2
   4   4  -6 9.54529 0.66448   5
   4   4  -6 8.07956 1.57365   3
   4   4  -6 8.88009 1.42367   2
  -4   4   6 8.98819 1.13170   5
   4   4  -6 9.55013 0.64855   5
  -4   4   6 5.82372 1.41231   1
  -2  -4   6 46.6802 2.43397   1
   2  -4  -6 44.8129 2.65107   4
  -2  -4   6 47.7203 1.46354   4
  -2  -4   6 45.4870 2.60797   2
   2  -4  -6 46.3284 2.71670   3
  -2   4   6 40.6137 2.78008   1
   2   4  -6 46.0872 2.72907   3
   2   4  -6 44.6322 2.41345   1
  -2   4   6 44.4933 2.80859   3
   2   4  -6 43.8544 2.49313   2
  -2   4   6 43.1410 2.02035   5
   0  -4   6 308.810 5.41332   4
   0  -4   6 320.164 7.74492   3
   0  -4  -6 313.125 8.40072   3
   0  -4  -6 303.186 5.57844   2
   0  -4   6 308.160 8.16139   1
   0   4   6 316.983 6.91055   5
   0   4  -6 317.939 7.89023   2
   0   4  -6 304.133 7.61179   3
   0   4   6 322.203 8.27280   1
   0   4   6 293.932 8.35843   3
   0   4  -6 304.201 8.17880   1
  -2  -4  -6 440.863 10.8897   3
   2  -4   6 425.697 8.14287   4
   2  -4   6 430.888 9.10856   3
   2  -4   6 426.016 10.7549   1
  -2  -4  -6 421.296 8.26500   2
   2   4   6 418.489 8.99714   5
  -2   4  -6 421.529 10.8327   1
  -2   4  -6 431.078 9.88706   2
  -2   4  -6 424.174 9.24914   3
   2   4   6 422.447 9.62650   1
   2   4   6 427.350 10.7704   3
   4  -4   6 105.526 3.33284   3
   4  -4   6 105.012 4.98656   1
  -4  -4  -6 107.830 3.64246   2
  -4  -4  -6 106.843 4.54978   4
  -4   4  -6 102.612 4.18240   2
   4   4   6 102.812 3.88715   5
   4   4   6 103.532 4.81759   3
  -4   4  -6 110.807 3.13181   5
  -4   4  -6 105.132 5.04151   1
  -6  -4  -6 36.3678 2.91735   4
  -6  -4  -6 36.2201 2.37283   2
  -6   4  -6 34.7590 2.58672   2
   6   4   6 46.5922 3.37053   3
   6   4   6 42.2105 2.69345   5
  -6   4  -6 37.9347 3.26450   1
  -6   4  -6 38.8470 2.22751   5
   8  -4   6 12.0352 2.47957   1
  -8  -4  -6 12.5103 1.94853   2
  -8  -4  -6 13.0748 2.35171   4
  -8   4  -6 13.7468 2.62635   1
   8   4   6 15.2139 2.52965   3
  -8   4  -6 13.2943 2.11070   2
  -8   4  -6 10.1084 1.65868   5
   8   4   6 9.60607 1.73778   5
 -10  -4  -6 18.2184 3.01918   4
 -10  -4  -6 19.6512 2.70862   2
  10  -4   6 13.7931 2.76825   1
 -10   4  -6 19.0888 2.55809   5
 -10   4  -6 18.4984 2.72340   2
 -10   4  -6 20.4514 3.24226   1
  10   4   6 16.9947 3.01705   3
  10   4   6 19.3711 2.69462   5
 -12  -4  -6 2.64155 1.57928   2
  12  -4   6 5.54029 2.08069   1
 -12   4  -6 5.62347 2.07832   1
 -12   4  -6 3.36351 1.54067   5
 -12   4  -6 8.83682 2.12688   2
 -13  -5   6 1.58258 1.51400   2
  13  -5  -6 6.48674 1.91485   3
 -13  -5   6 5.84708 1.96831   4
  13   5  -6 3.75990 1.49861   5
 -13   5   6 1.81817 1.42438   1
  13   5  -6 5.83963 2.14103   3
 -13   5   6 7.24492 1.95915   5
 -11  -5   6 10.7365 2.25029   2
 -11  -5   6 10.2389 2.13296   4
  11  -5  -6 14.5295 2.30099   3
  11   5  -6 12.3484 2.66941   3
 -11   5   6 13.5464 2.89872   1
 -11   5   6 16.2926 2.36313   5
  11   5  -6 14.5509 2.05283   5
   9  -5  -6 8.94062 1.84496   3
  -9  -5   6 9.76026 1.81706   4
  -9  -5   6 11.5269 2.03817   2
  -9   5   6 14.8257 2.84547   1
   9   5  -6 13.5849 1.79988   5
   9   5  -6 14.8885 2.75352   3
  -9   5   6 13.8196 1.98742   5
  -7  -5   6 27.5846 2.88201   2
   7  -5  -6 34.3045 2.66037   3
  -7  -5   6 30.1428 2.20468   4
   7   5  -6 27.9759 3.45096   3
  -7   5   6 30.0899 3.72094   1
  -7   5   6 27.7978 2.08266   5
   7   5  -6 28.7615 1.87974   5
  -5  -5   6 71.8345 3.73457   2
  -5  -5   6 69.5991 2.82613   4
   5  -5  -6 68.2019 3.69243   3
   5   5  -6 67.0651 2.31764   5
   5   5  -6 66.9611 4.13683   3
  -5   5   6 67.1909 4.36024   1
  -5   5   6 65.9632 2.92361   5
  -3  -5   6 1.17824 0.38711   4
   3  -5  -6 1.24606 0.85201   3
  -3  -5   6 0.13024 0.56445   1
  -3  -5   6 1.54028 0.80168   2
  -3   5   6 1.45939 0.92116   1
   3   5  -6 0.65249 0.69085   2
   3   5  -6 1.35327 0.68617   1
   3   5  -6 1.34833 0.88746   3
  -3   5   6 1.05587 0.59119   5
  -1  -5   6 45.8487 2.81173   2
  -1  -5   6 41.4584 2.69914   1
   1  -5  -6 38.9534 2.80935   3
  -1   5   6 44.4867 3.10065   3
   1   5  -6 44.2242 2.83961   1
  -1   5   6 48.4541 2.25726   5
  -1   5   6 43.1114 3.04766   1
   1   5  -6 50.3051 3.02954   3
   1   5  -6 42.7638 2.67637   2
   1  -5   6 11.7970 1.65053   3
  -1  -5  -6 18.4449 2.48584   3
   1  -5   6 17.1000 0.72386   4
   1  -5   6 18.0057 2.34033   1
   1   5   6 16.7752 2.34723   3
  -1   5  -6 13.9101 1.83774   3
   1   5   6 17.6199 1.46852   5
  -1   5  -6 16.2012 2.26192   1
  -1   5  -6 15.3113 1.93548   2
   1   5   6 12.2221 1.83056   1
  -3  -5  -6 13.8929 2.32184   3
   3  -5   6 12.1113 1.53854   3
   3  -5   6 9.91098 1.96094   1
   3  -5   6 10.5409 1.10036   4
  -3   5  -6 10.1990 0.67467   5
  -3   5  -6 9.72812 1.62588   2
   3   5   6 14.3213 1.67471   5
  -3   5  -6 10.9929 2.06998   1
   3   5   6 9.98707 1.96099   3
   5  -5   6 161.594 6.99177   1
   5   5   6 154.219 5.39417   5
  -5   5  -6 163.205 7.10510   1
  -5   5  -6 151.695 5.71842   2
   5   5   6 170.278 7.04038   3
  -5   5  -6 161.274 4.47431   5
  -7  -5  -6 46.9944 3.62820   4
  -7  -5  -6 51.0329 3.12096   2
   7  -5   6 53.9427 4.18498   1
  -7   5  -6 42.6245 4.59836   1
   7   5   6 54.1932 4.08754   3
  -7   5  -6 50.6624 3.36028   2
  -7   5  -6 48.5037 2.76969   5
   7   5   6 50.6060 3.25237   5
  -9  -5  -6 73.2277 4.94930   4
  -9  -5  -6 74.2668 4.15382   2
   9  -5   6 72.3018 5.33980   1
  -9   5  -6 81.6187 5.64679   1
  -9   5  -6 76.6777 4.05865   5
   9   5   6 78.8834 5.27080   3
  -9   5  -6 66.5832 4.17311   2
   9   5   6 74.6215 4.31424   5
 -11  -5  -6 5.05843 1.72476   2
  11  -5   6 5.08858 2.23750   1
 -11  -5  -6 4.48250 2.08576   4
 -11   5  -6 3.19019 1.47186   2
  11   5   6 2.87269 1.58202   3
 -11   5  -6 3.96690 2.02626   1
  11   5   6 2.34065 2.31797   5
 -11   5  -6 5.29831 1.61061   5
 -12  -6   6 8.39358 2.07380   4
  12  -6  -6 2.68279 1.44025   3
 -12  -6   6 5.81726 1.98025   2
 -12   6   6 4.69775 1.62012   5
 -12   6   6 8.94797 2.74745   1
  12   6  -6 3.14269 1.90463   3
  12   6  -6 4.73792 1.53602   5
  10  -6  -6 26.5963 3.23789   3
 -10  -6   6 33.6763 2.96310   4
 -10  -6   6 28.3746 3.35649   2
 -10   6   6 28.4324 3.01382   5
  10   6  -6 29.7991 2.50719   5
 -10   6   6 26.4763 4.01725   1
  10   6  -6 30.9692 4.38297   3
  -8  -6   6 57.7142 3.34930   4
   8  -6  -6 57.1821 3.74074   3
  -8  -6   6 50.1561 3.60656   2
  -8   6   6 54.4781 4.64714   1
  -8   6   6 52.8459 3.17296   5
   8   6  -6 57.8789 4.62559   3
   8   6  -6 57.1144 2.97402   5
  -6  -6   6 26.8853 2.97348   2
   6  -6  -6 29.9577 3.20837   3
  -6  -6   6 27.9699 1.98795   4
   6   6  -6 34.6373 4.13070   3
   6   6  -6 27.0690 1.72652   5
  -6   6   6 24.9220 3.57700   1
  -6   6   6 24.5550 2.00722   5
   4  -6  -6 1.80309 1.04881   3
  -4  -6   6 2.95998 1.11140   2
  -4  -6   6 3.56551 0.68732   4
   4   6  -6 6.18583 1.78450   3
  -4   6   6 3.60751 0.93732   5
  -4   6   6 2.69080 1.40574   1
   4   6  -6 2.70716 0.48684   5
  -2  -6   6 32.6355 2.59105   2
  -2  -6   6 29.9002 2.40431   1
   2  -6  -6 31.0545 2.79566   3
   2   6  -6 32.4719 2.61140   2
   2   6  -6 35.5762 2.98762   3
   2   6  -6 27.6468 2.32870   1
  -2   6   6 28.8317 1.94127   5
  -2   6   6 33.3996 3.55786   1
  -2   6   6 34.0929 3.64815   3
   0  -6   6 65.5716 3.63039   2
   0  -6   6 62.1201 3.67303   3
   0  -6  -6 61.7369 4.00597   3
   0  -6   6 53.8227 3.55760   1
   0   6   6 65.3540 2.90615   5
   0   6  -6 60.7743 3.68881   3
   0   6   6 68.8274 3.98718   1
   0   6  -6 59.9529 3.78065   1
   0   6  -6 58.6182 3.41610   2
   0   6   6 59.7723 4.07892   3
   2  -6   6 45.8031 1.38846   4
   2  -6   6 47.3606 3.59364   1
   2  -6   6 42.4605 2.86210   3
  -2  -6  -6 43.7534 3.47944   3
  -2   6  -6 43.7699 3.50517   1
  -2   6  -6 44.3843 2.99349   3
   2   6   6 43.1065 2.51999   5
   2   6   6 41.9968 3.45711   3
  -2   6  -6 46.1200 3.09273   2
  -4  -6  -6 9.05650 2.15182   3
   4  -6   6 7.27452 1.97692   1
   4   6   6 7.97789 1.46531   5
   4   6   6 8.02157 2.02347   3
  -4   6  -6 6.80274 0.88339   5
  -4   6  -6 9.11723 1.75653   2
  -4   6  -6 5.49644 1.76019   1
   6  -6   6 53.3192 4.45465   1
  -6   6  -6 54.5715 2.69992   5
   6   6   6 51.5097 4.25995   3
  -6   6  -6 43.3243 3.20854   2
   6   6   6 52.3726 3.32402   5
  -6   6  -6 57.1505 4.60986   1
   8  -6   6 14.1853 3.09278   1
  -8  -6  -6 13.2617 2.61173   4
  -8   6  -6 19.7673 3.51863   1
  -8   6  -6 17.0441 2.18236   5
   8   6   6 17.1492 2.53423   5
  -8   6  -6 12.5569 2.17122   2
   8   6   6 17.4803 3.16949   3
  10  -6   6 6.71639 2.23220   1
 -10  -6  -6 7.24680 2.34881   4
 -10   6  -6 7.64765 2.34454   1
  10   6   6 7.51894 2.34046   3
  10   6   6 7.00513 1.97478   5
  -9  -7   6 4.08683 1.30866   4
   9  -7  -6 3.58582 1.54241   3
  -9  -7   6 5.68471 1.86936   2
   9   7  -6 6.15638 1.36781   5
  -9   7   6 4.35171 1.40082   5
   9   7  -6 4.68109 1.94947   3
  -9   7   6 4.16044 2.06631   1
  -7  -7   6 61.5211 4.03502   2
  -7  -7   6 61.8746 3.24321   4
   7  -7  -6 59.2444 4.03387   3
   7   7  -6 65.5355 5.08996   3
  -7   7   6 56.0474 3.30933   5
   7   7  -6 57.1265 2.91156   5
  -7   7   6 61.8006 5.14023   1
  -5  -7   6 9.97257 1.28058   4
  -5  -7   6 10.7193 2.05555   2
   5  -7  -6 13.1576 2.40257   3
   5   7  -6 9.82164 1.16851   5
  -5   7   6 12.4938 2.78202   1
   5   7  -6 8.22914 2.21328   3
  -5   7   6 14.6395 1.85016   5
   3  -7  -6 31.5378 3.56784   3
  -3  -7   6 30.4763 3.21822   2
  -3  -7   6 31.1546 3.83107   3
  -3   7   6 39.2129 4.25955   1
  -3   7   6 34.8873 2.34563   5
   3   7  -6 30.6322 3.75211   3
   3   7  -6 33.3196 1.08120   5
  -1  -7   6 73.1171 4.14311   2
   1  -7  -6 75.6262 4.76195   3
  -1  -7   6 76.6240 4.98117   1
  -1  -7   6 69.5372 4.35784   3
   1   7  -6 78.7069 4.28892   2
  -1   7   6 71.2264 4.55207   1
  -1   7   6 77.5098 5.05108   3
  -1   7   6 74.5196 3.40015   5
   1   7  -6 72.3570 4.53420   3
   1  -7   6 23.6478 2.92538   3
   1  -7   6 20.9397 2.95341   1
  -1  -7  -6 19.0619 3.00910   3
   1   7   6 24.7031 3.61333   3
  -1   7  -6 22.0855 2.88250   3
  -1   7  -6 27.0916 3.42713   1
   1   7   6 21.7175 2.23001   5
  -3  -7  -6 3.60008 1.75716   3
   3  -7   6 4.30519 1.69663   1
   3   7   6 4.03511 1.63176   3
  -3   7  -6 2.89123 1.61883   1
   3   7   6 4.66451 1.24259   5
  -3   7  -6 4.40166 0.61369   5
  -5  -7  -6 1.94586 1.48086   3
   5  -7   6 1.44627 1.30860   1
   5   7   6 1.68334 1.41916   3
  -5   7  -6 1.16944 1.36559   1
   5   7   6 1.28015 1.00625   5
  -5   7  -6 2.08856 0.76244   5
  -7  -7  -6 14.6161 3.09405   3
   7  -7   6 14.8869 3.29863   1
   7   7   6 13.9768 2.32820   5
  -7   7  -6 13.5634 1.81708   5
   7   7   6 12.2199 2.82217   3
  -7   7  -6 10.0440 2.79296   1
   8  -8  -6 7.14091 2.10119   3
   6  -8  -6 13.6300 2.67894   3
   6   8  -6 17.0100 3.46383   3
   6   8  -6 20.1829 1.71896   5
  -6   8   6 15.0856 3.31293   1
  -6   8   6 16.9181 2.19407   5
   4  -8  -6 9.82925 2.29698   3
  -4  -8   6 12.7486 2.72039   3
  -4   8   6 5.58656 1.89242   1
   4   8  -6 11.0789 2.60194   3
  -4   8   6 11.2974 1.79134   5
  -2  -8   6 21.2083 3.20868   3
   2  -8  -6 24.7179 3.44428   3
  -2   8   6 22.4005 2.43677   5
   2   8  -6 19.0358 3.11115   3
   0  -8   6 16.5738 2.72833   3
   0  -8  -6 20.1157 3.34402   3
   0   8   6 14.6904 3.03780   3
   0   8  -6 13.5904 2.54582   3
   0   8   6 13.5870 1.93293   5
   2  -8   6 62.2948 4.75351   1
  -2  -8  -6 71.8711 5.23843   3
  -2   8  -6 61.4810 4.79220   1
   2   8   6 65.9744 3.67624   5
   2   8   6 67.1936 5.26238   3
   4  -8   6 4.54010 2.15429   1
  -4  -8  -6 3.37908 1.88652   3
   4   8   6 5.92407 2.14973   3
  -4   8  -6 7.30036 1.03503   5
  -4   8  -6 4.67903 2.07504   1
   4   8   6 5.07585 1.41786   5
 -16   0   7 0.88326 1.24742   2
  16   0  -7 0.91650 1.01029   3
 -14   0   7 1.65088 1.26043   2
  14   0  -7 0.45909 0.92436   3
  12   0  -7 0.85462 0.77327   3
 -12   0   7 0.03965 0.86009   2
 -10   0   7 -0.0085 0.68432   2
  10   0  -7 0.93544 0.63906   5
 -10   0   7 -0.1320 0.46659   5
  10   0  -7 0.61755 0.57585   3
 -10   0   7 -0.0228 0.50061   1
 -10   0   7 0.42372 0.74166   4
   8   0  -7 -0.1204 0.42011   5
  -8   0   7 0.64239 0.51708   1
  -8   0   7 -0.3695 0.49004   2
  -8   0   7 -0.0977 0.38879   4
   8   0  -7 -0.2233 0.43127   3
  -8   0   7 -0.1181 0.38428   5
  -6   0   7 -0.0503 0.34268   1
  -6   0   7 0.25109 0.38261   5
   6   0  -7 -0.1767 0.36489   3
  -6   0   7 -0.0330 0.26535   2
   6   0  -7 -0.0750 0.35385   5
  -6   0   7 0.10772 0.37729   4
  -4   0   7 0.28811 0.32919   4
   4   0  -7 0.20102 0.33445   3
  -4   0   7 0.30193 0.29963   2
  -4   0   7 -0.1279 0.21511   5
  -4   0   7 -0.0857 0.30634   1
   4   0  -7 0.25700 0.31483   5
   2   0  -7 0.61135 0.31495   2
  -2   0   7 0.43406 0.34773   4
  -2   0   7 -0.1123 0.20789   1
   2   0  -7 0.36838 0.26139   3
  -2   0   7 3.69713 0.55783   5
   2   0  -7 -0.2586 0.17334   5
   0   0   7 0.45401 0.28129   5
   0   0  -7 0.15231 0.27773   5
   0   0  -7 0.06009 0.15154   3
   0   0   7 0.15393 0.28510   1
   0   0  -7 0.36547 0.25924   2
  -2   0  -7 0.39231 0.19817   3
   2   0   7 0.01360 0.25013   1
   2   0   7 2.28639 0.55678   5
  -2   0  -7 0.18818 0.33065   2
  -2   0  -7 1.04251 0.46367   5
   2   0   7 0.32692 0.20209   3
   4   0   7 0.51648 0.33011   3
  -4   0  -7 1.12152 0.53539   2
  -4   0  -7 0.42301 0.43336   4
   4   0   7 0.36765 0.38875   5
  -4   0  -7 0.81603 0.50970   5
   4   0   7 1.22726 0.55845   1
   6   0   7 0.20197 0.40414   3
  -6   0  -7 -0.1592 0.51342   4
   6   0   7 0.51511 0.55564   1
  -6   0  -7 0.86424 0.70053   2
  -6   0  -7 -0.0439 0.48436   5
  -8   0  -7 0.22514 0.77774   2
  -8   0  -7 0.17701 0.59078   5
   8   0   7 1.65622 0.77770   1
 -10   0  -7 1.58479 1.04797   2
 -12   0  -7 0.39124 0.74868   2
 -15  -1   7 43.9955 3.74095   2
  15  -1  -7 51.9740 4.08142   3
  15   1  -7 45.7363 4.94340   3
 -15   1   7 39.7098 3.40984   2
 -13  -1   7 24.5832 2.92348   2
  13  -1  -7 24.0793 3.11666   3
  13   1  -7 24.5055 3.33400   3
 -13   1   7 24.3601 2.77046   2
  11  -1  -7 75.8726 4.04191   3
 -11  -1   7 62.9314 3.91154   4
 -11  -1   7 67.3691 3.70494   2
 -11   1   7 70.6239 3.59054   5
 -11   1   7 70.2878 3.95246   1
 -11   1   7 67.9059 3.45325   2
  11   1  -7 65.0104 4.05687   3
  11   1  -7 65.8430 3.42065   5
  -9  -1   7 41.3935 2.21330   1
   9  -1  -7 39.0152 2.29772   5
  -9  -1   7 38.4934 2.72073   4
  -9  -1   7 39.6738 2.56538   2
   9  -1  -7 46.7031 2.85796   3
  -9   1   7 45.5070 2.96257   1
  -9   1   7 40.7728 2.43846   5
   9   1  -7 43.1194 2.91324   3
  -9   1   7 34.3163 2.59095   4
  -9   1   7 43.7897 2.42835   2
  -7  -1   7 35.0267 1.82551   1
  -7  -1   7 34.5321 1.81682   5
  -7  -1   7 35.5090 2.17748   2
   7  -1  -7 37.7817 2.21657   3
  -7  -1   7 34.0571 2.21693   4
   7  -1  -7 35.1907 1.94533   5
  -7   1   7 33.0375 1.92970   5
  -7   1   7 35.5009 1.86534   2
  -7   1   7 35.9616 2.30760   4
  -7   1   7 31.0996 2.24376   1
   7   1  -7 34.1750 2.27365   3
   7   1  -7 37.0299 2.02795   5
   5  -1  -7 349.285 7.74006   3
  -5  -1   7 356.038 7.93270   4
   5  -1  -7 353.883 7.49484   5
  -5  -1   7 376.794 7.46117   1
  -5  -1   7 360.608 7.06818   5
  -5  -1   7 367.222 8.04113   2
  -5   1   7 357.451 7.10811   2
  -5   1   7 353.835 8.08181   4
  -5   1   7 333.604 8.23005   1
  -5   1   7 352.318 7.53306   5
   5   1  -7 367.356 8.14774   3
   5   1  -7 356.217 7.42249   5
   3  -1  -7 143.073 3.71614   3
   3  -1  -7 142.070 3.66653   5
  -3  -1   7 146.073 3.78222   4
  -3  -1   7 143.601 4.02009   2
  -3  -1   7 144.481 3.81342   1
   3   1  -7 142.894 3.79259   3
  -3   1   7 142.962 3.70986   5
   3   1  -7 146.157 3.44902   5
  -3   1   7 135.467 3.93678   4
   3   1  -7 144.974 4.00144   2
  -3   1   7 141.164 3.22473   2
  -3   1   7 134.816 4.17272   1
   1  -1  -7 283.570 5.88180   5
  -1  -1   7 272.121 6.27953   1
   1  -1  -7 274.480 5.69347   3
  -1  -1   7 281.108 5.85710   4
   1  -1  -7 276.672 5.26706   2
  -1   1   7 279.292 6.22914   4
   1   1  -7 278.525 6.14270   2
   1   1  -7 279.365 5.34515   3
  -1   1   7 274.621 5.89078   5
   1   1  -7 275.334 5.44517   5
   1   1  -7 281.576 5.38431   5
  -1   1   7 274.942 6.32331   1
  -1  -1  -7 444.335 8.21978   2
   1  -1   7 441.366 8.71481   4
  -1  -1  -7 439.759 8.64932   5
   1  -1   7 437.458 9.24906   1
  -1  -1  -7 437.133 8.28422   3
  -1   1  -7 436.619 8.16082   5
  -1   1  -7 424.041 8.19917   5
   1   1   7 441.006 8.91913   1
   1   1   7 423.740 8.56499   5
  -1   1  -7 423.176 8.75712   2
   1   1   7 429.513 8.32856   3
   3  -1   7 254.122 6.68860   1
  -3  -1  -7 250.967 5.95680   2
   3  -1   7 254.695 4.16764   3
  -3  -1  -7 256.580 6.70486   4
  -3  -1  -7 259.547 6.24482   5
  -3   1  -7 253.833 5.96728   5
   3   1   7 255.421 5.83137   3
   3   1   7 258.891 6.10283   5
  -3   1  -7 255.884 6.76803   1
  -3   1  -7 242.527 6.18620   2
   3   1   7 259.596 6.19499   1
   5  -1   7 472.823 8.51931   3
   5  -1   7 465.090 10.7309   1
  -5  -1  -7 441.041 10.1056   5
  -5  -1  -7 480.360 10.9926   4
  -5  -1  -7 446.879 10.0065   2
   5   1   7 476.936 9.96508   1
   5   1   7 468.740 9.98037   5
  -5   1  -7 454.226 10.0267   5
   5   1   7 460.580 9.79326   3
  -5   1  -7 454.891 10.3306   2
  -5   1  -7 461.355 10.7984   1
  -7  -1  -7 95.1022 4.59381   4
  -7  -1  -7 107.021 4.34738   2
   7  -1   7 100.865 4.43826   1
  -7  -1  -7 100.208 4.22225   5
   7   1   7 107.878 4.08368   3
  -7   1  -7 95.6480 4.12898   5
   7   1   7 98.8041 4.01721   5
  -7   1  -7 103.522 4.38433   2
   7   1   7 98.2866 3.82758   1
  -7   1  -7 100.544 4.50233   1
   9  -1   7 20.5375 2.55989   1
  -9  -1  -7 23.2452 2.64620   2
  -9   1  -7 21.7599 2.67116   1
  -9   1  -7 18.9029 2.46556   2
  -9   1  -7 20.3794 2.49302   5
  11  -1   7 24.6706 3.49017   1
 -11  -1  -7 24.8477 3.13216   2
 -11   1  -7 25.0081 3.08843   1
 -11   1  -7 25.8309 3.12480   5
 -11   1  -7 21.3536 2.89252   2
 -13  -1  -7 6.08082 1.90385   2
 -13   1  -7 6.33428 1.86919   2
 -16  -2   7 8.80900 2.40405   2
  16  -2  -7 11.7575 2.70143   3
 -16   2   7 14.4020 2.53781   2
  16   2  -7 13.2712 3.03287   3
 -14  -2   7 8.95538 2.05647   2
  14  -2  -7 10.8291 2.20483   3
 -14   2   7 9.14439 1.91223   2
  14   2  -7 11.9228 2.57271   3
 -14   2   7 9.55406 2.29391   1
 -12  -2   7 62.4880 3.91085   2
  12  -2  -7 64.7931 3.94892   3
 -12  -2   7 59.5279 4.08987   4
  12   2  -7 60.4285 4.25322   3
  12   2  -7 61.6559 3.54372   5
 -12   2   7 56.5787 4.00581   1
 -12   2   7 56.9224 3.49445   5
 -12   2   7 55.9928 3.30342   2
 -10  -2   7 81.6397 4.24655   4
 -10  -2   7 82.8811 4.05550   2
  10  -2  -7 82.3380 4.07739   3
 -10   2   7 83.0157 3.46198   2
 -10   2   7 81.6128 4.51115   1
 -10   2   7 81.3593 3.77168   5
  10   2  -7 80.1422 4.45790   3
  -8  -2   7 95.3596 4.07048   2
  -8  -2   7 84.7402 3.88164   1
  -8  -2   7 99.8817 4.16849   4
   8  -2  -7 94.8593 3.90369   3
   8   2  -7 98.0114 3.66335   5
  -8   2   7 86.2087 4.36413   1
  -8   2   7 99.9590 3.77901   5
   8   2  -7 99.2483 4.48342   3
  -8   2   7 93.8345 3.26921   2
  -6  -2   7 989.405 18.2267   4
  -6  -2   7 987.767 18.6223   2
   6  -2  -7 974.399 18.1484   3
  -6  -2   7 990.101 16.8111   1
   6  -2  -7 963.247 17.3147   5
  -6   2   7 997.860 18.4909   4
   6   2  -7 973.537 18.9437   3
   6   2  -7 981.764 17.4412   5
  -6   2   7 975.920 17.8251   5
  -6   2   7 984.198 19.5443   1
  -6   2   7 970.188 16.6941   2
  -4  -2   7 1476.64 25.7142   2
   4  -2  -7 1433.42 24.3267   5
  -4  -2   7 1481.77 24.4717   1
  -4  -2   7 1511.60 24.7586   4
   4  -2  -7 1423.85 25.0386   3
   4   2  -7 1450.54 23.9862   5
   4   2  -7 1498.25 25.6640   2
   4   2  -7 1441.75 23.9168   5
  -4   2   7 1459.93 26.3201   1
  -4   2   7 1468.51 24.7998   5
   4   2  -7 1471.27 25.6198   3
  -4   2   7 1463.87 23.2833   2
  -4   2   7 1475.87 25.2938   4
  -2  -2   7 281.661 5.76217   4
  -2  -2   7 282.658 6.47006   1
   2  -2  -7 289.168 5.96486   5
   2  -2  -7 294.812 6.56144   3
  -2   2   7 277.212 6.48217   4
  -2   2   7 285.904 4.64069   2
  -2   2   7 284.913 6.23718   5
   2   2  -7 273.383 5.12207   5
   2   2  -7 283.233 5.09153   5
   2   2  -7 289.927 6.75899   2
  -2   2   7 293.471 7.10546   1
   2   2  -7 289.183 6.41916   3
   0  -2  -7 122.114 3.32005   5
   0  -2  -7 121.592 3.72067   3
   0  -2   7 121.682 3.98414   1
   0  -2  -7 120.156 2.70812   2
   0   2   7 123.226 3.84073   3
   0   2  -7 119.845 3.02498   3
   0   2   7 118.465 3.47436   5
   0   2  -7 120.659 3.78788   2
   0   2  -7 122.849 4.04635   1
   0   2   7 114.198 3.68600   4
   0   2   7 122.203 3.87521   1
   0   2  -7 120.919 2.53829   5
   0   2  -7 123.410 2.59104   5
  -2  -2  -7 21.3818 1.37110   5
   2  -2   7 18.3465 1.94381   1
   2  -2   7 18.3090 1.27653   4
   2  -2   7 19.5396 0.72461   3
  -2  -2  -7 18.4858 1.17892   2
  -2   2  -7 20.1181 1.69417   1
  -2   2  -7 18.0580 1.04168   5
   2   2   7 20.2820 1.40471   1
   2   2   7 18.9512 1.35563   5
  -2   2  -7 19.0338 1.09602   5
  -2   2  -7 19.0569 1.44724   2
   2   2   7 19.2226 1.50156   3
  -4  -2  -7 259.696 6.48521   2
   4  -2   7 270.896 5.09527   3
  -4  -2  -7 284.017 7.66407   4
   4  -2   7 252.748 7.09985   4
   4  -2   7 279.800 7.76086   1
  -4  -2  -7 281.209 6.78479   5
   4   2   7 280.276 6.54129   1
   4   2   7 275.639 6.83078   5
  -4   2  -7 274.743 6.45990   5
   4   2   7 279.467 7.17468   3
  -4   2  -7 272.611 7.09669   2
  -4   2  -7 279.791 7.88157   1
  -6  -2  -7 318.531 9.05755   4
   6  -2   7 323.869 9.11721   1
  -6  -2  -7 321.656 8.12579   2
   6   2   7 346.241 8.29669   5
  -6   2  -7 315.921 8.00225   5
  -6   2  -7 318.119 8.46473   2
   6   2   7 322.952 7.45870   1
  -6   2  -7 308.063 9.11479   1
   6   2   7 318.381 8.46486   3
  -8  -2  -7 58.7581 3.35768   2
  -8  -2  -7 42.0032 3.32762   4
   8  -2   7 47.6966 3.41316   1
  -8   2  -7 54.3791 3.34681   2
   8   2   7 54.4713 3.34024   3
   8   2   7 57.9411 3.27981   5
  -8   2  -7 51.2801 3.13912   5
  -8   2  -7 50.1071 3.55431   1
  10  -2   7 0.70450 0.94949   1
 -10  -2  -7 2.94728 1.21738   2
 -10   2  -7 0.72729 0.96385   1
 -10   2  -7 0.32998 0.84732   5
 -10   2  -7 -0.2391 0.73830   2
 -12  -2  -7 11.1140 2.31363   2
  12  -2   7 8.17173 2.05678   1
 -12   2  -7 12.4567 2.46350   5
 -12   2  -7 10.1878 2.19507   2
 -12   2  -7 10.7936 2.39096   1
 -15  -3   7 11.7114 2.54005   2
  15  -3  -7 8.82446 2.19648   3
 -15   3   7 11.2576 2.71521   1
  15   3  -7 8.52648 2.49430   3
  13  -3  -7 51.3402 3.71022   3
 -13  -3   7 53.9735 4.18014   4
 -13  -3   7 51.7987 3.86712   2
 -13   3   7 51.2090 3.56109   5
 -13   3   7 49.3777 4.16569   1
  13   3  -7 52.4590 4.36732   3
  13   3  -7 48.8875 3.43748   5
 -11  -3   7 273.654 8.97746   4
 -11  -3   7 268.609 8.63281   2
  11  -3  -7 268.465 8.47825   3
 -11   3   7 275.568 8.19421   5
  11   3  -7 288.134 8.14628   5
  11   3  -7 266.545 9.57735   3
 -11   3   7 274.642 7.42077   2
 -11   3   7 277.821 9.75686   1
  -9  -3   7 545.892 12.7949   4
  -9  -3   7 529.728 12.8186   2
   9  -3  -7 558.304 12.6323   3
  -9   3   7 534.453 12.0760   5
  -9   3   7 526.571 11.0241   2
  -9   3   7 560.760 14.3658   1
   9   3  -7 542.394 13.8867   3
   9   3  -7 557.946 11.9462   5
   7  -3  -7 25.0635 2.02958   3
  -7  -3   7 23.7716 1.89508   4
  -7  -3   7 25.2085 2.14151   2
  -7   3   7 21.9090 2.77490   1
  -7   3   7 23.0168 1.39129   2
   7   3  -7 26.1508 1.71365   5
   7   3  -7 23.2932 2.69012   3
  -7   3   7 25.6783 1.87564   5
  -5  -3   7 135.617 4.72008   2
  -5  -3   7 124.274 3.85498   4
  -5  -3   7 122.890 3.37736   1
   5  -3  -7 126.139 4.30230   3
   5   3  -7 117.933 3.28771   5
   5   3  -7 123.914 3.34494   5
  -5   3   7 129.028 5.16585   1
  -5   3   7 121.883 2.75774   2
  -5   3   7 121.793 3.89093   5
   5   3  -7 117.753 4.67638   3
   3  -3  -7 493.246 10.5424   3
  -3  -3   7 519.671 10.0231   1
  -3  -3   7 472.147 9.08945   4
  -3  -3   7 477.872 10.6746   2
   3  -3  -7 484.949 10.2352   4
  -3   3   7 472.225 9.73197   5
  -3   3   7 477.843 11.3313   1
   3   3  -7 489.661 8.12369   5
   3   3  -7 500.849 10.7441   2
   3   3  -7 498.889 8.14352   5
   3   3  -7 495.369 10.8072   3
   1  -3  -7 102.082 3.78226   3
  -1  -3   7 101.344 2.54010   4
  -1  -3   7 111.492 3.85336   1
   1   3  -7 106.933 3.81849   1
  -1   3   7 107.140 4.01899   1
  -1   3   7 96.0117 3.81047   3
   1   3  -7 100.020 3.72673   2
   1   3  -7 98.7740 3.42739   3
  -1   3   7 99.6817 3.22561   5
  -1  -3  -7 840.441 14.3533   2
   1  -3   7 866.667 14.7155   4
  -1  -3  -7 875.004 16.6905   3
   1  -3   7 856.230 15.0077   3
   1  -3   7 836.583 16.8056   1
  -1   3  -7 859.123 13.3956   5
   1   3   7 844.096 16.1061   1
   1   3   7 843.959 15.5291   5
  -1   3  -7 836.936 13.3735   5
   1   3   7 850.654 16.0672   4
   1   3   7 832.589 16.6109   3
  -1   3  -7 870.280 15.0968   3
  -1   3  -7 857.360 16.2716   2
  -1   3  -7 833.543 16.9073   1
  -3  -3  -7 135.139 3.83605   2
   3  -3   7 137.557 5.19164   1
   3  -3   7 134.279 3.97853   4
   3  -3   7 127.261 3.16215   3
  -3   3  -7 129.915 3.42991   5
  -3   3  -7 134.523 4.57541   2
   3   3   7 126.275 4.15649   5
   3   3   7 120.835 4.67386   3
  -3   3  -7 129.129 5.12243   1
   3   3   7 134.785 4.16832   1
  -3   3  -7 131.269 3.35822   5
   5  -3   7 74.4014 4.07157   1
  -5  -3  -7 73.2709 3.83369   4
  -5  -3  -7 71.1453 3.10026   2
   5   3   7 68.5901 2.81464   1
  -5   3  -7 72.3371 4.06696   1
  -5   3  -7 73.0459 2.95186   5
   5   3   7 72.3196 3.30123   5
   5   3   7 66.8542 3.62858   3
  -5   3  -7 70.9967 3.47094   2
  -7  -3  -7 39.4204 3.12360   4
  -7  -3  -7 42.9576 2.74612   2
   7  -3   7 41.8549 3.32418   1
  -7   3  -7 46.9202 3.53852   1
  -7   3  -7 42.5848 2.91012   2
   7   3   7 43.2372 2.81506   5
  -7   3  -7 45.8179 2.74582   5
   7   3   7 37.1801 2.91035   3
  -9  -3  -7 15.9647 2.33677   2
   9  -3   7 19.3867 2.93501   1
  -9  -3  -7 17.7620 2.74030   4
  -9   3  -7 14.6425 2.30349   2
  -9   3  -7 17.1194 2.78889   1
   9   3   7 17.8741 2.64899   3
  -9   3  -7 14.6528 2.19846   5
   9   3   7 19.1054 2.48930   5
  11  -3   7 28.8906 3.82031   1
 -11  -3  -7 27.7058 3.28332   2
 -11   3  -7 19.7139 2.86808   2
 -11   3  -7 17.4296 2.96371   1
 -11   3  -7 19.9022 2.84336   5
 -13  -3  -7 11.7569 2.45148   2
  13  -3   7 8.91900 2.53763   1
 -13   3  -7 10.2497 2.26524   2
 -13   3  -7 9.83865 2.36430   5
 -13   3  -7 8.91160 2.58876   1
  14  -4  -7 17.1450 2.82565   3
 -14  -4   7 17.4631 3.16363   4
 -14  -4   7 10.6259 2.45191   2
 -14   4   7 20.5924 3.47311   1
  14   4  -7 13.2969 2.21969   5
 -14   4   7 16.8540 2.69941   5
  14   4  -7 10.2582 2.68193   3
 -12  -4   7 15.7826 2.61620   2
 -12  -4   7 20.3661 3.00734   4
  12  -4  -7 15.9635 2.45624   3
  12   4  -7 15.6737 2.87997   3
 -12   4   7 12.6600 2.17216   5
  12   4  -7 14.3370 2.09312   5
 -12   4   7 16.6316 3.04412   1
 -10  -4   7 15.4559 2.34000   4
  10  -4  -7 15.3974 2.24372   3
 -10  -4   7 8.35380 1.74968   2
  10   4  -7 12.7477 2.47915   3
 -10   4   7 10.7466 1.77158   5
 -10   4   7 13.4096 2.59592   1
  -8  -4   7 141.680 5.26471   4
   8  -4  -7 141.152 5.37558   3
  -8  -4   7 151.938 5.81629   2
   8   4  -7 146.389 6.43440   3
  -8   4   7 157.309 5.20979   5
  -8   4   7 135.818 6.49188   1
   8   4  -7 146.102 4.75700   5
  -6  -4   7 288.647 8.27483   2
   6  -4  -7 296.504 8.01887   3
  -6  -4   7 283.840 7.19342   4
   6   4  -7 306.302 9.13820   3
  -6   4   7 299.105 7.36829   5
   6   4  -7 290.092 6.56209   5
  -6   4   7 282.877 9.32598   1
  -4  -4   7 34.7296 2.43198   2
  -4  -4   7 33.9808 1.89040   1
   4  -4  -7 33.6286 2.36140   3
  -4  -4   7 36.3716 1.74805   4
   4   4  -7 34.7438 2.41504   2
   4   4  -7 36.1210 2.62043   3
  -4   4   7 32.8414 2.73656   1
  -4   4   7 39.5869 2.09836   5
   4   4  -7 35.9150 1.28762   5
   4   4  -7 35.5628 1.26616   5
  -2  -4   7 131.404 4.42556   1
  -2  -4   7 125.875 4.67254   2
  -2  -4   7 125.024 2.92238   4
   2  -4  -7 128.259 4.76343   3
  -2   4   7 127.089 5.11975   1
   2   4  -7 130.809 4.44455   1
   2   4  -7 121.103 4.54249   2
  -2   4   7 123.689 3.87313   5
   2   4  -7 131.932 4.78934   3
   0  -4   7 18.8163 1.61096   3
   0  -4   7 19.3821 2.22049   1
   0  -4   7 18.0905 0.86242   4
   0  -4  -7 22.6774 2.02132   3
   0   4  -7 19.7657 1.61713   3
   0   4   7 18.7207 2.21081   3
   0   4   7 17.7771 2.10282   1
   0   4  -7 16.5740 1.89585   2
   0   4  -7 18.6244 2.17578   1
   0   4   7 16.5896 1.38608   5
   2  -4   7 256.110 6.15917   3
   2  -4   7 260.753 5.64370   4
  -2  -4  -7 258.143 5.62541   2
  -2  -4  -7 255.531 7.76402   3
   2  -4   7 259.772 7.95521   1
  -2   4  -7 249.688 7.08288   2
   2   4   7 265.942 6.57117   5
  -2   4  -7 250.097 4.52805   5
   2   4   7 251.286 7.71519   3
  -2   4  -7 266.877 8.09003   1
  -2   4  -7 253.709 6.31929   3
   2   4   7 260.200 6.95767   1
  -2   4  -7 258.986 4.57430   5
  -4  -4  -7 15.3152 1.59302   2
   4  -4   7 16.0323 2.39369   1
   4   4   7 14.1880 2.14310   3
  -4   4  -7 14.5589 2.30181   1
   4   4   7 13.9310 1.76144   5
  -4   4  -7 10.6932 1.13631   5
  -4   4  -7 12.6263 1.82052   2
  -6  -4  -7 45.0548 3.32486   4
   6  -4   7 47.9781 3.63328   1
  -6  -4  -7 47.2785 2.76330   2
  -6   4  -7 49.0245 3.13338   2
  -6   4  -7 45.6472 2.51901   5
   6   4   7 47.6871 3.42989   3
   6   4   7 46.8461 2.92423   5
  -6   4  -7 40.9859 3.40505   1
  -8  -4  -7 12.4627 1.95988   2
   8  -4   7 15.3176 2.64761   1
  -8  -4  -7 18.2042 2.87006   4
  -8   4  -7 9.68378 1.70256   5
   8   4   7 15.1576 2.58821   3
  -8   4  -7 14.0347 2.56528   1
  -8   4  -7 16.0459 2.42414   2
   8   4   7 13.1410 2.06386   5
 -10  -4  -7 17.6069 2.56620   2
  10  -4   7 19.8948 3.27646   1
  10   4   7 23.7891 3.39495   3
 -10   4  -7 14.1877 2.34494   5
 -10   4  -7 16.5451 2.65759   2
 -10   4  -7 12.4983 2.67369   1
 -12  -4  -7 13.5856 2.65192   2
  12  -4   7 17.0871 3.24269   1
 -12   4  -7 17.1276 3.38137   1
 -12   4  -7 14.4602 2.63714   5
 -12   4  -7 15.0619 2.74662   2
 -13  -5   7 5.36351 1.76508   2
  13  -5  -7 8.06568 2.18597   3
 -13  -5   7 3.63227 1.63506   4
 -13   5   7 2.94856 1.81979   1
 -13   5   7 7.51132 1.89613   5
  13   5  -7 4.10436 1.93055   3
  13   5  -7 4.82367 1.56525   5
 -11  -5   7 41.5640 3.49697   2
 -11  -5   7 48.8921 3.62498   4
  11  -5  -7 44.7725 3.45554   3
 -11   5   7 45.4850 3.26496   5
  11   5  -7 48.5396 3.16567   5
  11   5  -7 53.4571 4.56696   3
 -11   5   7 50.6536 4.45341   1
   9  -5  -7 13.7763 2.20096   3
  -9  -5   7 11.1884 1.94577   4
  -9  -5   7 10.2713 1.94451   2
  -9   5   7 10.2926 1.69752   5
   9   5  -7 9.04255 2.18058   3
  -9   5   7 10.8045 2.48163   1
  -7  -5   7 104.310 4.19404   4
   7  -5  -7 102.455 4.63397   3
  -7  -5   7 111.943 5.02775   2
   7   5  -7 106.638 3.71855   5
   7   5  -7 98.5525 5.33763   3
  -7   5   7 101.862 5.76122   1
  -7   5   7 99.2581 4.07697   5
  -5  -5   7 34.3528 1.93833   4
  -5  -5   7 39.1414 2.80450   2
   5  -5  -7 33.1369 2.62233   3
   5   5  -7 38.4007 1.66408   5
  -5   5   7 33.8551 3.72474   1
  -5   5   7 35.8970 2.19717   5
   5   5  -7 40.4961 3.20789   3
  -3  -5   7 37.6059 1.51395   4
   3  -5  -7 32.9483 2.59386   3
  -3  -5   7 36.0911 2.63392   2
  -3  -5   7 39.0572 2.39534   1
  -3   5   7 37.2752 2.15441   5
   3   5  -7 41.7638 2.49465   1
  -3   5   7 40.2747 3.18213   1
   3   5  -7 38.0946 2.66665   2
   3   5  -7 37.1150 2.85464   3
  -1  -5   7 73.6771 3.66673   1
  -1  -5   7 73.1386 3.71018   2
   1  -5  -7 82.5530 4.16597   3
   1   5  -7 76.9717 3.79907   1
   1   5  -7 73.4509 3.68942   3
  -1   5   7 77.1704 3.10823   5
   1   5  -7 78.4954 3.77405   2
  -1   5   7 75.4382 4.06950   1
  -1   5   7 76.5464 4.16976   3
   1  -5   7 121.565 4.49254   3
  -1  -5  -7 123.823 5.40514   3
   1  -5   7 123.868 5.33165   1
   1  -5   7 122.944 2.76012   4
   1   5   7 120.988 5.46281   3
   1   5   7 119.533 4.14177   5
  -1   5  -7 126.267 4.64931   3
  -1   5  -7 121.624 5.34144   1
  -1   5  -7 132.676 5.01224   2
   1   5   7 121.603 4.90814   1
   3  -5   7 61.6608 3.97414   1
  -3  -5  -7 57.2296 3.81045   3
  -3   5  -7 50.3419 3.71715   1
   3   5   7 61.8897 3.95319   3
  -3   5  -7 53.8876 3.21932   2
   3   5   7 51.7156 2.84822   5
  -3   5  -7 53.0292 1.75063   5
   5  -5   7 84.5271 5.04868   1
   5   5   7 83.2100 4.85595   3
  -5   5  -7 84.5922 3.11182   5
   5   5   7 79.5252 3.81970   5
  -5   5  -7 86.7229 4.25735   2
  -5   5  -7 81.6820 5.04659   1
   7  -5   7 59.5238 4.49299   1
  -7  -5  -7 52.7827 3.98632   4
  -7   5  -7 65.2560 3.93656   2
   7   5   7 56.9467 3.54289   5
  -7   5  -7 46.4979 4.05086   1
   7   5   7 61.6337 4.40474   3
  -7   5  -7 61.5295 3.22220   5
  -9  -5  -7 4.23667 1.86923   4
   9  -5   7 5.48822 2.01690   1
   9   5   7 2.34441 1.62244   3
   9   5   7 7.20103 1.78557   5
  -9   5  -7 2.52581 1.14817   5
  -9   5  -7 1.94761 1.18894   2
  -9   5  -7 3.87549 1.73781   1
  11  -5   7 42.1154 5.16730   1
 -11   5  -7 42.0616 4.33251   2
 -11   5  -7 31.5450 4.43858   1
  11   5   7 40.6154 4.86464   3
 -11   5  -7 38.0431 3.99041   5
  12  -6  -7 0.05064 1.22688   3
 -12  -6   7 0.17229 1.25944   2
 -12  -6   7 -0.3842 0.90439   4
 -12   6   7 2.34937 1.89843   1
 -12   6   7 0.80186 1.06631   5
  12   6  -7 0.75864 1.06093   5
  12   6  -7 -0.6706 1.11920   3
  10  -6  -7 40.2174 3.38782   3
 -10  -6   7 39.2726 4.03474   2
 -10  -6   7 40.4406 3.22917   4
  10   6  -7 47.4458 3.03312   5
  10   6  -7 39.6877 4.92991   3
 -10   6   7 37.3840 4.78377   1
 -10   6   7 39.6143 3.08812   5
  -8  -6   7 28.4772 3.28190   2
  -8  -6   7 35.6901 2.61178   4
   8  -6  -7 34.5978 3.58860   3
  -8   6   7 34.8356 2.62205   5
   8   6  -7 31.3272 4.04597   3
  -8   6   7 33.7013 4.39797   1
  -6  -6   7 19.3900 1.65023   4
  -6  -6   7 19.8746 2.62327   2
   6  -6  -7 22.2289 2.89488   3
  -6   6   7 21.4483 3.29442   1
  -6   6   7 18.4431 2.05837   5
   6   6  -7 25.8116 3.48790   3
   6   6  -7 19.9197 1.47936   5
  -4  -6   7 3.92148 1.23698   2
  -4  -6   7 4.10351 0.72605   4
   4  -6  -7 5.00514 1.43524   3
  -4   6   7 3.45529 1.55176   1
   4   6  -7 5.01289 0.60035   5
   4   6  -7 4.46199 1.48021   3
  -4   6   7 6.75888 1.25441   5
  -2  -6   7 11.3185 1.89636   2
  -2  -6   7 7.57174 1.59519   1
   2  -6  -7 11.3574 2.09426   3
  -2   6   7 6.99025 1.84978   1
  -2   6   7 7.89704 1.27820   5
   2   6  -7 8.17801 1.60285   1
   2   6  -7 11.0507 2.02777   3
   2   6  -7 7.51068 1.60194   2
   0  -6   7 185.385 6.56541   3
   0  -6  -7 181.944 7.22178   3
   0  -6   7 187.316 6.96235   1
   0  -6   7 187.047 6.68130   2
   0   6  -7 202.206 7.24306   1
   0   6   7 202.353 5.79951   5
   0   6  -7 202.425 6.89231   3
   0   6   7 186.819 7.52620   3
   0   6   7 204.344 7.25294   1
   0   6  -7 192.476 6.66240   2
   2  -6   7 14.7652 2.49442   1
  -2  -6  -7 14.4681 2.50725   3
   2  -6   7 15.9240 0.83753   4
   2   6   7 11.4826 2.30810   3
  -2   6  -7 13.7361 2.46434   1
  -2   6  -7 11.1602 1.88790   2
   2   6   7 13.0896 1.76004   5
  -4  -6  -7 0.04366 0.97724   3
   4  -6   7 1.33995 1.01957   1
  -4   6  -7 2.41934 0.61471   5
   4   6   7 1.49526 0.84391   5
  -4   6  -7 1.85809 1.04174   2
  -4   6  -7 0.05467 0.79134   1
   4   6   7 0.19412 0.96716   3
   6  -6   7 20.2746 3.35748   1
  -6  -6  -7 24.4605 3.49258   3
   6   6   7 24.7077 2.78637   5
  -6   6  -7 26.0718 1.96703   5
  -6   6  -7 28.9154 3.22846   2
   6   6   7 27.8955 3.78456   3
  -6   6  -7 23.1201 3.60085   1
   8  -6   7 87.0554 5.92349   1
  -8   6  -7 87.4916 4.94408   2
   8   6   7 82.4808 4.67836   5
  -8   6  -7 77.1599 5.76868   1
   8   6   7 81.1757 5.65085   3
  -8   6  -7 78.0197 4.01406   5
  -9  -7   7 2.10415 1.00526   4
  -9  -7   7 0.38771 1.14990   2
   9  -7  -7 0.57527 1.11207   3
   9   7  -7 0.01406 0.71568   5
  -9   7   7 1.29672 1.63069   1
   9   7  -7 0.91108 1.36123   3
  -9   7   7 1.07562 1.08153   5
   7  -7  -7 1.38657 1.13184   3
  -7  -7   7 3.19390 1.38974   2
  -7  -7   7 3.82910 1.04729   4
  -7   7   7 1.42815 0.96594   5
  -7   7   7 3.40198 1.83978   1
   7   7  -7 2.66948 1.55644   3
  -5  -7   7 47.5799 3.53501   2
  -5  -7   7 48.5365 2.25066   4
   5  -7  -7 51.5966 3.83892   3
   5   7  -7 49.3520 2.14290   5
  -5   7   7 48.0287 2.91965   5
  -5   7   7 51.9380 5.37223   1
   5   7  -7 50.3019 4.18696   3
  -3  -7   7 31.3793 3.37541   2
   3  -7  -7 30.8225 3.58277   3
  -3  -7   7 21.6385 3.10391   3
  -3   7   7 27.4417 2.17221   5
   3   7  -7 22.2676 3.18492   3
  -3   7   7 25.6848 3.51233   1
  -1  -7   7 225.876 8.12589   3
  -1  -7   7 216.731 7.93409   1
  -1  -7   7 227.335 7.80701   2
   1  -7  -7 230.913 8.64586   3
  -1   7   7 238.709 9.15886   3
  -1   7   7 210.231 8.21852   1
  -1   7   7 220.875 6.59655   5
   1   7  -7 229.759 7.77621   2
   1   7  -7 220.834 8.13026   3
   1  -7   7 18.1361 2.82355   1
  -1  -7  -7 16.9493 2.90898   3
   1  -7   7 17.9476 2.59714   2
   1   7   7 16.8123 2.09621   5
  -1   7  -7 15.9762 2.36189   2
  -1   7  -7 20.7084 3.01814   1
   1   7   7 11.2396 2.41798   3
  -3  -7  -7 37.4683 4.32603   3
   3  -7   7 29.8359 3.84258   1
   3   7   7 40.5889 2.86337   5
  -3   7  -7 38.3336 1.51416   5
   3   7   7 31.9892 4.12178   3
  -3   7  -7 40.0178 4.48319   1
  -5  -7  -7 4.46199 1.91174   3
   5  -7   7 5.40099 2.09016   1
  -5   7  -7 8.51527 1.21499   5
   5   7   7 5.50209 1.43748   5
  -5   7  -7 9.12644 2.51144   1
   5   7   7 11.3456 2.50405   3
  -7  -7  -7 2.45750 1.66203   3
   7  -7   7 5.43030 2.19391   1
   7   7   7 1.95050 1.75518   3
   7   7   7 2.49932 1.35352   5
  -7   7  -7 3.83785 1.10254   5
  -7   7  -7 2.75222 1.78922   1
   8  -8  -7 -0.5001 1.25226   3
   6  -8  -7 14.2003 2.73102   3
  -6   8   7 22.7014 3.87473   1
  -6   8   7 20.7118 2.51363   5
   6   8  -7 18.6683 1.85738   5
   6   8  -7 18.5841 3.49719   3
  -4  -8   7 6.13505 1.97097   3
   4  -8  -7 4.08366 1.68199   3
   4   8  -7 3.32411 0.70596   5
  -4   8   7 4.45826 2.00850   1
   4   8  -7 3.13425 1.55807   3
  -4   8   7 3.02951 1.14737   5
   2  -8  -7 8.45177 2.24262   3
  -2  -8   7 5.19892 1.90598   3
  -2   8   7 7.23940 1.56117   5
   2   8  -7 7.38637 2.05325   3
   0  -8  -7 3.41869 1.65031   3
   0   8   7 2.57271 1.70358   3
   0   8   7 4.15791 1.26898   5
  -2  -8  -7 1.35618 1.35962   3
   2  -8   7 0.08500 1.22409   1
   2   8   7 1.46884 1.08925   5
  -2   8  -7 2.01610 1.51112   1
   2   8   7 0.90002 1.33733   3
   4  -8   7 19.1098 3.49912   1
  -4  -8  -7 27.4633 4.07553   3
   4   8   7 18.6352 2.48151   5
  -4   8  -7 26.6057 1.65604   5
  -4   8  -7 25.2217 3.96775   1
   4   8   7 21.1761 3.70608   3
  16   0  -8 49.9617 4.35033   3
 -16   0   8 39.9232 4.16121   2
  14   0  -8 23.3787 3.37641   3
 -14   0   8 26.0059 3.16479   2
  12   0  -8 28.9544 3.31263   3
 -12   0   8 34.1923 2.74879   2
 -10   0   8 147.324 5.80362   4
 -10   0   8 145.638 5.27262   1
 -10   0   8 150.288 5.21283   2
  10   0  -8 143.826 5.68116   3
   8   0  -8 -0.4841 0.31817   5
  -8   0   8 0.05390 0.39617   5
   8   0  -8 -0.0971 0.44977   3
  -8   0   8 0.15979 0.47691   1
  -8   0   8 -0.8405 0.31361   2
  -8   0   8 -0.0587 0.49243   4
  -6   0   8 56.4233 2.44920   2
   6   0  -8 56.4006 2.65500   3
  -6   0   8 55.7741 2.33488   5
   6   0  -8 56.8939 2.43587   5
  -6   0   8 56.7794 2.63009   1
  -6   0   8 55.2111 2.71125   4
   4   0  -8 256.965 5.83841   3
  -4   0   8 257.238 5.54459   5
  -4   0   8 248.714 5.72375   2
   4   0  -8 248.881 5.67058   5
   4   0  -8 248.139 5.69072   2
  -4   0   8 248.163 6.08441   4
  -4   0   8 243.682 6.01825   1
  -2   0   8 29.1607 1.67850   1
   2   0  -8 27.9918 1.40448   2
   2   0  -8 29.6590 1.43317   5
  -2   0   8 24.0314 1.24853   5
   2   0  -8 27.5780 1.25787   3
  -2   0   8 29.7561 1.59654   4
   0   0   8 1362.85 22.4950   5
   0   0  -8 1352.57 22.7547   5
   0   0  -8 1341.12 22.6370   2
   0   0   8 1352.74 23.4369   1
   0   0  -8 1357.30 21.5326   3
   2   0   8 782.551 14.9049   1
   2   0   8 758.138 13.9904   5
  -2   0  -8 771.584 14.2852   2
  -2   0  -8 780.325 12.7347   3
  -2   0  -8 785.496 14.4289   5
   2   0   8 788.596 12.8079   3
   4   0   8 730.996 13.9366   5
  -4   0  -8 739.271 14.4319   5
  -4   0  -8 735.666 14.4363   2
   4   0   8 744.914 14.7219   1
  -4   0  -8 743.693 14.9619   4
   4   0   8 745.608 12.8968   3
  -6   0  -8 23.8793 1.99507   5
   6   0   8 23.9978 2.01653   1
  -6   0  -8 25.4518 2.04961   2
   6   0   8 24.2119 1.54680   3
  -8   0  -8 316.364 8.87015   5
  -8   0  -8 322.745 9.03535   2
   8   0   8 319.182 8.76643   1
 -10   0  -8 24.5988 3.03213   2
 -12   0  -8 10.1669 2.22743   2
 -15  -1   8 2.47184 1.52434   2
  15  -1  -8 5.72841 1.80144   3
  15   1  -8 3.87198 1.76394   3
 -15   1   8 4.88679 1.62624   2
 -13  -1   8 74.0934 4.30054   2
  13  -1  -8 87.6361 4.89278   3
 -13   1   8 76.2415 5.12455   1
 -13   1   8 73.9410 4.03543   2
  13   1  -8 75.6736 4.83547   3
  11  -1  -8 121.912 5.28321   3
 -11  -1   8 125.124 5.54936   4
 -11  -1   8 122.722 5.09305   2
 -11   1   8 113.019 4.68301   5
  11   1  -8 123.856 4.83826   5
 -11   1   8 119.738 4.64891   2
  11   1  -8 121.272 5.60112   3
 -11   1   8 120.075 5.30832   1
  -9  -1   8 -0.1111 0.53471   2
  -9  -1   8 -0.0252 0.45971   1
  -9  -1   8 0.93200 0.70671   4
   9  -1  -8 -0.0592 0.55884   3
  -9   1   8 -0.3831 0.53258   2
   9   1  -8 0.05757 0.55734   3
  -9   1   8 -0.2906 0.53951   1
   9   1  -8 0.08288 0.55395   5
  -9   1   8 0.14180 0.58831   4
  -9   1   8 0.31489 0.49313   5
  -7  -1   8 66.0028 2.70447   1
  -7  -1   8 65.8350 2.56608   5
  -7  -1   8 61.5325 2.95684   2
  -7  -1   8 69.1386 3.21592   4
   7  -1  -8 69.4366 2.85365   5
   7  -1  -8 69.9806 3.14894   3
  -7   1   8 68.1324 3.34918   1
   7   1  -8 71.0358 3.34583   3
   7   1  -8 65.4710 2.78276   5
  -7   1   8 70.0614 2.67800   2
  -7   1   8 72.0207 3.32769   4
  -7   1   8 73.9223 2.95719   5
   5  -1  -8 147.884 4.19033   5
  -5  -1   8 158.872 4.26765   1
  -5  -1   8 154.570 4.51856   4
  -5  -1   8 146.927 4.52250   2
  -5  -1   8 159.949 3.79447   5
   5  -1  -8 151.825 4.40080   3
  -5   1   8 145.240 4.81922   1
  -5   1   8 156.404 4.72400   4
   5   1  -8 159.196 4.16530   5
  -5   1   8 154.440 3.87701   2
   5   1  -8 153.221 4.61759   3
  -5   1   8 155.338 4.28793   5
  -3  -1   8 649.345 11.9736   4
   3  -1  -8 652.409 11.8259   3
   3  -1  -8 631.107 11.1790   2
   3  -1  -8 636.472 11.8351   5
  -3  -1   8 644.018 12.1351   1
  -3  -1   8 654.559 12.3742   2
   3   1  -8 656.058 11.9146   3
  -3   1   8 652.221 12.7683   1
   3   1  -8 636.927 12.2388   2
   3   1  -8 635.283 11.4744   5
  -3   1   8 637.852 12.3205   4
  -3   1   8 636.594 11.2148   2
  -3   1   8 636.549 11.8527   5
  -1  -1   8 177.124 4.79519   1
   1  -1  -8 166.926 4.02874   3
  -1  -1   8 172.000 4.33353   4
   1  -1  -8 174.254 3.80723   2
   1  -1  -8 169.250 4.28421   5
   1   1  -8 187.512 3.77088   3
  -1   1   8 167.262 4.32551   5
   1   1  -8 164.050 3.93343   5
   1   1  -8 180.708 4.61025   2
  -1   1   8 166.285 4.60797   4
  -1   1   8 168.181 4.71266   1
   1   1  -8 174.096 3.90555   5
  -1  -1  -8 380.886 7.35079   3
   1  -1   8 367.608 8.43279   1
   1  -1   8 365.328 7.90477   4
  -1  -1  -8 368.926 7.36295   2
   1   1   8 375.370 7.82218   5
  -1   1  -8 363.948 7.44374   5
  -1   1  -8 374.644 8.00306   2
   1   1   8 366.477 8.11536   1
   1   1   8 369.709 7.42303   3
   3  -1   8 59.6184 2.94636   1
  -3  -1  -8 60.1919 2.50228   2
  -3  -1  -8 60.2601 2.66806   5
   3   1   8 63.3570 2.38166   3
   3   1   8 60.9866 2.68156   1
  -3   1  -8 53.7589 2.41266   5
   3   1   8 61.7975 2.59552   5
  -3   1  -8 62.0811 2.73679   2
  -5  -1  -8 103.118 4.01781   5
  -5  -1  -8 111.078 4.05164   2
   5  -1   8 115.460 4.51908   1
  -5  -1  -8 100.128 4.36562   4
   5   1   8 104.331 3.65205   3
  -5   1  -8 105.046 4.12426   2
   5   1   8 114.638 4.01376   1
   5   1   8 102.733 3.84580   5
  -5   1  -8 111.789 4.03944   5
  -5   1  -8 107.348 4.43188   1
   7  -1   8 131.826 5.30912   1
  -7  -1  -8 135.765 5.11239   5
  -7  -1  -8 143.481 5.22079   2
   7   1   8 133.616 4.75407   1
  -7   1  -8 131.717 5.17283   2
   7   1   8 135.179 4.71477   3
  -7   1  -8 138.555 5.47077   1
  -7   1  -8 139.035 5.12330   5
   9  -1   8 103.585 4.92389   1
  -9  -1  -8 94.8820 4.59941   2
  -9   1  -8 99.0094 4.87440   1
  -9   1  -8 100.363 4.76571   5
  -9   1  -8 97.2866 4.80514   2
 -11  -1  -8 6.06421 1.66377   2
 -11   1  -8 7.43826 2.12693   5
 -11   1  -8 9.48660 2.12282   2
 -13  -1  -8 16.8212 2.93316   2
 -13   1  -8 13.3627 2.63179   2
 -16  -2   8 6.45994 2.09082   2
  16  -2  -8 5.09271 1.75018   3
  16   2  -8 4.35124 2.03543   3
 -16   2   8 4.19032 1.67234   2
 -14  -2   8 15.7929 2.64587   2
  14  -2  -8 10.3430 2.06125   3
 -14   2   8 13.0064 2.15085   2
  14   2  -8 13.9117 2.74093   3
 -14   2   8 13.0172 2.62616   1
 -12  -2   8 31.8968 3.52586   4
  12  -2  -8 37.1647 3.04066   3
 -12  -2   8 28.1731 3.15162   2
 -12   2   8 32.0479 2.64734   5
  12   2  -8 36.4432 2.71769   5
  12   2  -8 40.2064 4.24671   3
 -12   2   8 28.3265 3.43073   1
 -12   2   8 30.0789 2.40686   2
 -10  -2   8 244.283 7.52932   2
 -10  -2   8 231.845 7.60366   4
  10  -2  -8 228.763 7.34724   3
  10   2  -8 231.480 8.06000   3
 -10   2   8 241.982 6.44596   2
 -10   2   8 234.137 8.10548   1
 -10   2   8 230.904 6.96165   5
   8  -2  -8 46.9306 2.76684   3
  -8  -2   8 51.3261 2.94644   2
  -8  -2   8 45.5276 1.98319   1
  -8  -2   8 39.1928 2.59592   4
   8   2  -8 44.8014 2.41419   5
  -8   2   8 45.3888 2.13804   2
  -8   2   8 44.3339 3.08214   1
   8   2  -8 43.4101 2.95409   3
  -8   2   8 42.4225 2.44353   5
  -6  -2   8 832.490 14.7485   1
   6  -2  -8 808.549 15.7973   3
   6  -2  -8 821.148 15.1296   5
  -6  -2   8 829.607 16.3442   2
  -6  -2   8 830.888 15.8618   4
  -6   2   8 834.629 15.5846   5
  -6   2   8 826.987 14.3125   2
   6   2  -8 830.852 16.6038   3
  -6   2   8 833.615 16.2157   4
   6   2  -8 812.644 15.0520   5
  -6   2   8 832.505 17.2268   1
   4  -2  -8 890.717 16.3591   3
  -4  -2   8 877.256 15.9448   4
  -4  -2   8 906.600 16.9711   2
  -4  -2   8 913.031 16.0173   1
   4  -2  -8 901.412 15.8114   5
   4   2  -8 887.126 16.8692   2
   4   2  -8 896.054 15.3299   5
  -4   2   8 877.028 16.1085   5
   4   2  -8 896.669 15.2649   5
   4   2  -8 886.032 16.7030   3
  -4   2   8 875.075 17.4759   1
  -4   2   8 883.905 14.5302   2
  -4   2   8 905.083 16.6808   4
   2  -2  -8 222.945 5.60159   3
  -2  -2   8 225.381 5.77922   1
  -2  -2   8 228.350 5.10770   4
   2  -2  -8 226.772 4.08436   2
   2  -2  -8 230.168 5.25533   5
  -2   2   8 234.964 5.56014   5
  -2   2   8 228.030 4.10083   2
   2   2  -8 221.167 5.87621   2
   2   2  -8 228.158 4.54987   5
   2   2  -8 237.071 5.51653   3
   2   2  -8 231.376 4.48739   5
  -2   2   8 225.430 6.20519   1
  -2   2   8 235.433 5.82441   4
   0  -2  -8 20.9081 1.43751   3
   0  -2   8 18.8098 1.55668   1
   0  -2  -8 18.5571 1.24108   5
   0  -2  -8 17.0237 0.90432   2
   0   2   8 19.8188 1.46655   3
   0   2  -8 19.9700 0.94321   5
   0   2   8 18.5218 1.45426   4
   0   2  -8 18.5168 1.51406   1
   0   2  -8 17.2025 1.37021   2
   0   2  -8 18.2330 0.98974   3
   0   2   8 21.0574 1.43371   5
   0   2  -8 19.1504 0.95940   5
   0   2   8 20.1435 1.53615   1
   2  -2   8 15.2038 1.25360   4
  -2  -2  -8 15.5560 1.12633   2
  -2  -2  -8 13.0917 1.39347   5
   2  -2   8 13.0976 1.73887   1
  -2  -2  -8 15.8878 1.35686   3
   2   2   8 13.6119 1.48213   3
  -2   2  -8 15.7694 1.88414   1
   2   2   8 15.8841 1.37722   1
  -2   2  -8 15.8994 1.09524   5
  -2   2  -8 13.7524 0.99327   5
  -2   2  -8 17.0239 1.42481   2
   2   2   8 13.7231 1.51374   5
  -4  -2  -8 66.9366 2.99063   5
  -4  -2  -8 74.5982 3.65402   4
  -4  -2  -8 80.4450 3.09932   2
   4  -2   8 76.1923 3.77646   1
   4   2   8 80.8725 3.38020   3
   4   2   8 73.2128 3.15889   5
  -4   2  -8 78.1393 3.85337   1
   4   2   8 73.1858 3.02631   1
  -4   2  -8 76.7690 2.99101   5
  -4   2  -8 80.7404 3.47502   2
  -6  -2  -8 177.614 6.49257   4
  -6  -2  -8 180.849 5.67743   2
   6  -2   8 174.042 6.45770   1
  -6   2  -8 178.476 5.99698   2
   6   2   8 172.570 5.65566   5
  -6   2  -8 174.527 5.58449   5
  -6   2  -8 187.675 6.72142   1
   6   2   8 183.029 5.91556   3
   6   2   8 180.942 5.26032   1
  -8  -2  -8 31.8595 2.55391   2
   8  -2   8 25.9974 3.09466   1
  -8   2  -8 26.4860 2.87528   2
  -8   2  -8 26.8918 3.14326   1
  -8   2  -8 27.7007 2.40994   5
   8   2   8 29.8585 2.47007   3
  10  -2   8 7.79829 1.92135   1
 -10  -2  -8 5.10999 1.57589   2
 -10   2  -8 7.48711 1.80404   5
 -10   2  -8 3.66987 1.37931   2
 -10   2  -8 4.40099 1.72033   1
 -12  -2  -8 21.3517 3.14139   2
  12  -2   8 16.5096 3.12844   1
 -12   2  -8 14.1627 2.68570   1
 -12   2  -8 19.6935 2.98416   2
 -12   2  -8 19.5154 3.04049   5
 -15  -3   8 6.20157 2.10023   2
  15  -3  -8 6.82105 1.90781   3
  15   3  -8 6.03730 2.09131   3
 -15   3   8 5.83807 1.97650   1
 -13  -3   8 16.6219 2.68100   2
  13  -3  -8 20.3872 2.91246   3
 -13  -3   8 22.5387 3.31089   4
 -13   3   8 20.1658 3.20394   1
 -13   3   8 24.7465 2.98976   5
  13   3  -8 25.5224 2.92192   5
  13   3  -8 20.4643 3.26379   3
 -11  -3   8 9.84025 2.00575   4
  11  -3  -8 8.87058 1.77894   3
 -11  -3   8 10.2541 1.93705   2
  11   3  -8 9.94335 2.15905   3
 -11   3   8 10.4608 2.21346   1
 -11   3   8 11.7869 1.91341   5
  -9  -3   8 1.85661 1.01830   2
   9  -3  -8 2.05927 0.96789   3
  -9  -3   8 1.15777 0.86770   4
   9   3  -8 2.89164 1.19476   3
   9   3  -8 1.51861 0.80749   5
  -9   3   8 1.32970 0.72835   2
  -9   3   8 4.37597 1.51808   1
  -9   3   8 1.57403 0.82195   5
  -7  -3   8 521.812 11.5603   4
   7  -3  -8 526.081 11.7364   3
  -7  -3   8 548.641 12.3649   2
   7   3  -8 540.751 12.9175   3
   7   3  -8 515.330 10.7518   5
  -7   3   8 546.779 13.5109   1
  -7   3   8 518.924 9.84048   2
  -7   3   8 514.959 11.2797   5
  -5  -3   8 71.0559 3.46459   2
  -5  -3   8 76.0429 2.92002   4
   5  -3  -8 75.7188 3.28863   3
  -5  -3   8 80.3960 2.74511   1
   5   3  -8 74.0186 2.44285   5
   5   3  -8 80.4914 3.61597   2
   5   3  -8 71.7907 3.55995   3
   5   3  -8 76.3387 2.51875   5
  -5   3   8 77.5025 1.85842   2
  -5   3   8 76.4440 3.04079   5
  -5   3   8 79.5732 4.03459   1
   3  -3  -8 16.7969 1.79768   3
  -3  -3   8 13.0462 1.64640   2
  -3  -3   8 13.9235 1.01541   4
  -3  -3   8 15.8873 1.31389   1
   3   3  -8 14.3636 0.71595   5
  -3   3   8 15.9555 1.30993   5
  -3   3   8 14.9986 2.00120   1
   3   3  -8 13.1625 1.62523   3
   3   3  -8 13.9329 1.65410   2
   3   3  -8 15.3536 0.74651   5
  -3   3   8 15.5266 1.60483   4
   1  -3  -8 251.243 6.70814   3
  -1  -3   8 256.670 5.30643   4
  -1  -3   8 252.637 6.74517   1
  -1   3   8 255.823 7.07127   1
  -1   3   8 246.687 6.87840   3
  -1   3   8 261.558 6.49619   4
  -1   3   8 249.114 6.12491   5
   1   3  -8 257.334 6.84844   1
   1   3  -8 261.129 6.24584   3
   1   3  -8 265.205 6.88154   2
   1  -3   8 205.608 4.83384   4
  -1  -3  -8 198.276 5.94652   3
   1  -3   8 199.722 4.68124   3
   1  -3   8 197.015 6.23493   1
  -1  -3  -8 200.567 4.41714   2
   1   3   8 212.942 5.92356   1
   1   3   8 206.521 5.93443   4
   1   3   8 208.453 5.46628   5
  -1   3  -8 199.139 3.99562   5
  -1   3  -8 209.497 4.05202   5
   1   3   8 199.981 6.04447   3
  -1   3  -8 199.353 6.33091   1
  -1   3  -8 204.471 5.89514   2
  -1   3  -8 211.100 4.80035   3
   3  -3   8 153.739 5.59779   1
   3  -3   8 135.695 4.23224   4
   3  -3   8 132.498 3.13382   3
  -3  -3  -8 136.538 3.97903   2
   3   3   8 142.400 4.54019   5
   3   3   8 130.203 4.87144   3
  -3   3  -8 139.484 5.46770   1
  -3   3  -8 130.131 4.70191   2
  -3   3  -8 133.162 3.71220   5
   3   3   8 134.099 4.38002   1
   5  -3   8 40.5889 3.03091   1
  -5  -3  -8 44.2488 3.06056   4
  -5  -3  -8 46.3564 2.59646   2
   5   3   8 39.7662 2.38941   1
   5   3   8 49.3615 3.03696   3
  -5   3  -8 42.6890 2.33171   5
   5   3   8 42.9742 2.66620   5
  -5   3  -8 49.3498 2.95630   2
  -5   3  -8 40.9053 3.08543   1
  -7  -3  -8 42.8772 3.35321   4
   7  -3   8 38.5480 3.26349   1
  -7  -3  -8 43.5870 2.79702   2
  -7   3  -8 39.9340 2.66029   5
  -7   3  -8 39.4548 3.36792   1
  -7   3  -8 43.3941 3.01907   2
   7   3   8 44.6152 2.95487   5
   7   3   8 39.5237 2.98190   3
  -9  -3  -8 44.1357 3.20660   2
   9  -3   8 39.2579 4.18977   1
  -9   3  -8 42.4029 3.12964   5
  -9   3  -8 39.2176 4.24437   1
   9   3   8 39.8064 3.34554   3
  -9   3  -8 38.5070 3.15228   2
 -11  -3  -8 0.75400 1.07742   2
  11  -3   8 -0.6998 1.01687   1
 -11   3  -8 1.92643 1.42125   1
 -11   3  -8 1.86124 1.21050   5
 -11   3  -8 0.04570 0.77096   2
 -14  -4   8 37.8300 4.43205   4
 -14  -4   8 31.9533 3.93013   2
  14  -4  -8 34.2456 3.91838   3
 -14   4   8 36.5723 4.77004   1
  14   4  -8 34.0820 3.56442   5
  14   4  -8 37.4029 4.73667   3
 -14   4   8 42.4555 4.22197   5
 -12  -4   8 25.6202 3.25224   2
  12  -4  -8 26.4953 3.24986   3
 -12  -4   8 23.3563 3.19252   4
 -12   4   8 22.9083 3.57488   1
  12   4  -8 24.9056 2.72901   5
  12   4  -8 20.9878 3.37515   3
 -12   4   8 19.9500 2.62354   5
 -10  -4   8 20.9478 2.73173   2
 -10  -4   8 21.8917 2.71475   4
  10  -4  -8 20.1222 2.58603   3
  10   4  -8 18.7425 2.21585   5
  10   4  -8 22.3777 3.31284   3
 -10   4   8 21.3928 3.34318   1
 -10   4   8 20.5786 2.45031   5
  -8  -4   8 85.8913 3.96763   4
  -8  -4   8 91.0831 4.50271   2
   8  -4  -8 101.912 4.44984   3
   8   4  -8 92.0288 4.99913   3
  -8   4   8 82.0076 4.98970   1
  -8   4   8 88.4383 3.91265   5
   8   4  -8 90.9934 3.60521   5
   6  -4  -8 131.750 4.96478   3
  -6  -4   8 121.697 4.23539   4
  -6  -4   8 132.348 5.21153   2
  -6   4   8 130.365 4.47040   5
   6   4  -8 127.616 5.54761   3
  -6   4   8 129.805 5.96669   1
   6   4  -8 133.476 3.81895   5
  -4  -4   8 59.2162 3.29583   2
   4  -4  -8 69.6683 3.37272   3
  -4  -4   8 63.2184 2.74147   1
  -4  -4   8 55.7166 2.27925   4
   4   4  -8 63.6037 1.86191   5
   4   4  -8 65.9139 1.87401   5
   4   4  -8 60.6792 3.43119   3
  -4   4   8 63.8818 2.82435   5
  -4   4   8 65.3767 3.81268   1
   4   4  -8 59.9376 3.28521   2
   2  -4  -8 89.1678 3.93610   3
  -2  -4   8 91.9923 3.71993   1
  -2  -4   8 90.7236 2.44020   4
  -2  -4   8 94.4878 4.04835   2
  -2   4   8 84.2942 3.25912   5
  -2   4   8 89.7026 4.28465   1
   2   4  -8 85.7854 3.65938   1
   2   4  -8 88.1949 3.87847   2
   2   4  -8 91.6268 3.86172   3
   0  -4   8 275.409 5.45269   4
   0  -4  -8 263.258 7.67296   3
   0  -4   8 271.026 6.85575   3
   0  -4   8 271.648 7.75870   1
   0   4  -8 283.147 7.97773   1
   0   4  -8 261.862 7.44124   2
   0   4   8 278.029 7.75505   1
   0   4  -8 273.375 6.86244   3
   0   4   8 270.138 6.70248   5
   0   4   8 276.637 8.00198   3
  -2  -4  -8 7.09301 1.48010   3
   2  -4   8 6.46105 1.48093   1
   2  -4   8 5.41247 0.84820   4
  -2  -4  -8 5.07834 0.83376   2
   2  -4   8 4.54124 0.81550   3
   2   4   8 6.31477 1.14190   5
  -2   4  -8 5.62086 1.20668   2
  -2   4  -8 5.23436 0.57712   5
   2   4   8 4.30150 1.09170   1
   2   4   8 5.76785 1.31374   3
  -2   4  -8 5.74111 0.63525   5
  -2   4  -8 4.87156 1.37054   1
  -4  -4  -8 174.535 4.97983   2
   4  -4   8 164.458 6.61336   1
  -4   4  -8 173.739 5.96517   2
  -4   4  -8 160.163 6.63160   1
  -4   4  -8 171.199 4.59415   5
   4   4   8 180.597 6.55185   3
   4   4   8 160.449 5.41403   5
   6  -4   8 15.2084 2.53989   1
  -6  -4  -8 20.8168 2.81738   4
  -6  -4  -8 16.5910 1.99130   2
  -6   4  -8 18.6450 1.97139   5
  -6   4  -8 19.5841 2.48932   2
  -6   4  -8 20.3337 2.96531   1
   6   4   8 17.0600 2.10956   5
   6   4   8 19.6322 2.66087   3
   8  -4   8 14.9199 2.69291   1
  -8  -4  -8 19.0323 2.96874   4
  -8  -4  -8 17.3414 2.33816   2
   8   4   8 18.7094 2.48786   5
   8   4   8 16.8957 2.68415   3
  -8   4  -8 16.6092 2.87670   1
  -8   4  -8 22.2199 2.51210   5
  -8   4  -8 22.3552 2.82509   2
  10  -4   8 15.7153 2.93878   1
 -10  -4  -8 14.4685 2.38228   2
 -10   4  -8 14.3367 2.92938   1
 -10   4  -8 13.7894 2.34787   5
  10   4   8 10.3187 2.43500   3
 -10   4  -8 14.5405 2.50832   2
  12  -4   8 -0.6897 1.31526   1
 -12  -4  -8 0.17173 1.09724   2
 -12   4  -8 0.54857 1.10967   2
 -12   4  -8 1.37195 1.31696   5
 -13  -5   8 11.3095 2.49477   2
 -13  -5   8 20.6599 3.20553   4
  13  -5  -8 16.6547 2.88728   3
 -13   5   8 16.2394 3.35618   1
 -13   5   8 15.8357 2.62550   5
  13   5  -8 15.3650 3.38815   3
  13   5  -8 15.0787 2.36808   5
 -11  -5   8 28.2831 3.22427   4
 -11  -5   8 37.0487 3.83644   2
  11  -5  -8 30.2994 3.45679   3
  11   5  -8 31.4827 2.61199   5
  11   5  -8 31.8951 4.26283   3
 -11   5   8 28.1037 4.12928   1
 -11   5   8 29.7072 3.13614   5
  -9  -5   8 3.80225 1.24345   4
   9  -5  -8 6.32036 1.62829   3
  -9  -5   8 3.97471 1.37326   2
  -9   5   8 6.87593 1.97448   1
  -9   5   8 3.22308 1.05846   5
   9   5  -8 5.06186 1.21199   5
   9   5  -8 1.96186 1.08326   3
  -7  -5   8 3.45281 0.96083   4
   7  -5  -8 3.94063 1.30561   3
  -7  -5   8 7.15585 1.65282   2
   7   5  -8 5.41648 1.64069   3
  -7   5   8 2.54449 1.36073   1
   7   5  -8 1.93626 0.67378   5
  -7   5   8 3.84451 1.03869   5
   5  -5  -8 11.6039 1.89627   3
  -5  -5   8 11.8755 1.95918   2
  -5  -5   8 12.4448 1.35483   4
   5   5  -8 10.7567 2.09304   3
  -5   5   8 9.76642 1.43871   5
  -5   5   8 12.6370 2.41312   1
   5   5  -8 12.4107 0.96511   5
  -3  -5   8 79.6108 2.36840   4
  -3  -5   8 77.5093 3.52179   1
   3  -5  -8 79.8728 4.01763   3
  -3  -5   8 84.8258 4.11148   2
   3   5  -8 79.8471 3.98872   2
   3   5  -8 80.6051 4.17648   3
   3   5  -8 73.6245 3.48747   1
  -3   5   8 74.5131 4.33008   1
  -3   5   8 76.8459 3.27524   5
  -1  -5   8 126.873 5.06443   2
  -1  -5   8 124.123 2.51520   4
   1  -5  -8 119.640 5.17715   3
  -1  -5   8 121.885 4.94335   1
  -1  -5   8 122.533 2.49202   4
  -1   5   8 122.867 5.34341   1
   1   5  -8 114.698 4.80843   2
  -1   5   8 126.924 4.27316   5
   1   5  -8 109.537 4.79281   1
   1   5  -8 110.725 4.60762   3
  -1   5   8 127.131 5.50927   3
   1  -5   8 134.995 5.68837   1
   1  -5   8 143.894 3.31775   4
   1  -5   8 133.406 4.69372   3
  -1  -5  -8 147.042 5.94609   3
   1   5   8 146.004 5.53905   1
  -1   5  -8 141.500 4.90368   3
   1   5   8 139.007 5.93185   3
  -1   5  -8 131.748 5.26428   2
   1   5   8 143.033 4.72954   5
  -1   5  -8 140.781 5.85502   1
   3  -5   8 131.429 5.95461   1
  -3  -5  -8 125.033 5.72926   3
  -3   5  -8 132.203 3.31917   5
   3   5   8 130.481 4.75442   5
   3   5   8 130.484 5.89146   3
  -3   5  -8 119.856 5.78862   1
  -3   5  -8 130.539 5.28471   2
   5  -5   8 13.1103 2.50621   1
  -5  -5  -8 10.7281 2.17738   3
   5   5   8 9.53089 2.02525   3
  -5   5  -8 16.2250 1.64069   5
  -5   5  -8 13.3791 2.48158   1
  -5   5  -8 14.0182 2.11002   2
   5   5   8 11.4389 1.82197   5
   7  -5   8 24.9795 3.64307   1
  -7   5  -8 30.3307 2.40209   5
  -7   5  -8 28.6106 3.72324   1
  -7   5  -8 30.7618 3.24322   2
   7   5   8 30.0078 3.76060   3
   7   5   8 30.0369 3.12488   5
   9  -5   8 7.90266 2.33017   1
  -9  -5  -8 3.29004 1.56124   4
  -9   5  -8 4.42733 1.39043   5
  -9   5  -8 6.17623 2.20260   1
   9   5   8 4.71465 1.81679   3
  -9   5  -8 3.77005 1.50131   2
   9   5   8 4.05390 1.52932   5
 -12  -6   8 2.26725 1.31655   4
 -12  -6   8 -0.8050 1.15424   2
  12  -6  -8 0.29748 1.15928   3
 -12   6   8 -0.8656 1.39392   1
 -12   6   8 0.43910 1.10152   5
  12   6  -8 1.22418 1.03106   5
  12   6  -8 -1.6459 1.11439   3
  10  -6  -8 42.5647 3.55000   3
 -10  -6   8 42.6414 4.25385   2
 -10  -6   8 44.4554 3.35284   4
  10   6  -8 39.0360 2.84431   5
 -10   6   8 43.9671 5.20845   1
  10   6  -8 45.4856 5.23404   3
 -10   6   8 45.7800 3.27130   5
   8  -6  -8 4.51276 1.54529   3
  -8  -6   8 3.60739 1.09893   4
  -8  -6   8 5.69362 1.56785   2
   8   6  -8 4.36917 1.06987   5
  -8   6   8 2.52170 1.04580   5
   8   6  -8 3.39095 1.60563   3
  -8   6   8 2.99461 1.74361   1
   6  -6  -8 19.1142 2.71118   3
  -6  -6   8 24.5982 2.95964   2
  -6  -6   8 19.6663 1.62742   4
   6   6  -8 21.5334 1.51840   5
  -6   6   8 19.2522 2.14904   5
  -6   6   8 13.0134 2.73843   1
   6   6  -8 22.5247 3.22061   3
  -4  -6   8 14.6050 1.07848   4
   4  -6  -8 14.3179 2.38439   3
  -4  -6   8 16.8372 2.44641   2
   4   6  -8 13.7048 2.35074   3
   4   6  -8 14.7606 2.24618   2
  -4   6   8 16.0180 1.91228   5
   4   6  -8 15.0319 0.83118   5
  -4   6   8 16.7639 2.80486   1
  -2  -6   8 39.7994 2.90188   1
  -2  -6   8 37.3981 2.89708   2
   2  -6  -8 37.9106 3.13247   3
   2   6  -8 48.0114 3.23326   2
  -2   6   8 43.4682 3.48220   1
   2   6  -8 43.6752 3.21422   3
   2   6  -8 42.9811 2.96767   1
  -2   6   8 40.4498 2.54137   5
   0  -6   8 0.98543 0.87082   3
   0  -6   8 0.24432 0.70561   2
   0  -6   8 0.46484 0.79184   1
   0  -6  -8 1.04990 1.03929   3
   0   6  -8 0.52586 0.86531   1
   0   6   8 -0.1617 0.89481   1
   0   6  -8 0.06552 0.78964   3
   0   6  -8 1.54390 0.97576   2
   0   6   8 0.29731 0.57199   5
   0   6   8 0.35726 0.89464   3
  -2  -6  -8 5.22836 1.61695   3
   2  -6   8 3.98422 0.56920   4
   2  -6   8 4.85442 1.67746   1
  -2   6  -8 3.58019 1.27920   2
  -2   6  -8 1.77002 1.24991   1
   2   6   8 2.91155 1.04532   5
   2   6   8 2.47927 1.16865   3
  -4  -6  -8 12.7807 2.49314   3
   4  -6   8 14.9494 2.65865   1
   4   6   8 10.3424 1.76605   5
   4   6   8 14.7159 2.65799   3
  -4   6  -8 15.1878 2.35855   2
  -4   6  -8 10.7147 2.36581   1
  -4   6  -8 12.2587 1.27285   5
   6  -6   8 4.50096 1.82820   1
  -6  -6  -8 2.37005 1.44645   3
   6   6   8 5.69815 1.49922   5
   6   6   8 3.09369 1.46666   3
  -6   6  -8 6.90766 2.28816   1
  -6   6  -8 3.54834 1.44495   2
  -6   6  -8 4.79749 1.14161   5
   8  -6   8 11.0412 2.73999   1
  -8   6  -8 9.14081 2.13184   2
   8   6   8 11.4817 2.32421   5
  -8   6  -8 13.2708 2.06339   5
   8   6   8 9.44894 2.42061   3
  -8   6  -8 9.75542 2.60159   1
   9  -7  -8 16.5412 2.94755   3
  -9  -7   8 18.2123 2.95897   2
  -9  -7   8 20.5245 2.55703   4
  -9   7   8 23.6225 2.91020   5
   9   7  -8 19.8865 3.62204   3
   9   7  -8 19.5991 2.27955   5
  -9   7   8 14.7098 3.24568   1
  -7  -7   8 28.4855 2.10589   4
  -7  -7   8 24.5560 3.17455   2
   7  -7  -8 30.8945 3.66547   3
  -7   7   8 22.7282 3.69502   1
  -7   7   8 26.0380 2.69920   5
   7   7  -8 26.8821 1.98376   5
   7   7  -8 22.9871 3.70535   3
  -5  -7   8 9.74006 1.14226   4
   5  -7  -8 14.6718 2.57292   3
  -5  -7   8 10.0437 2.06704   2
  -5   7   8 10.9362 2.55670   1
  -5   7   8 13.2678 1.93596   5
   5   7  -8 10.7583 1.14877   5
   5   7  -8 14.2244 2.70421   3
  -3  -7   8 10.0398 2.01064   2
  -3  -7   8 11.2410 2.28522   3
   3  -7  -8 10.0112 2.18456   3
  -3   7   8 8.37044 1.52215   5
   3   7  -8 8.06786 1.77960   2
  -3   7   8 6.73555 2.00343   1
   3   7  -8 10.5680 2.35812   3
  -1  -7   8 127.453 5.86866   1
   1  -7  -8 136.176 6.51858   3
  -1  -7   8 125.110 5.74290   2
   1   7  -8 129.158 5.80160   2
   1   7  -8 133.594 6.94831   1
  -1   7   8 142.805 6.97725   3
  -1   7   8 123.080 6.19598   1
  -1   7   8 134.142 5.04587   5
   1   7  -8 129.103 5.96872   3
   1  -7   8 39.1603 4.18548   1
  -1  -7  -8 39.1443 4.37578   3
   1  -7   8 31.1338 3.41167   2
  -1   7  -8 33.5865 3.48277   2
   1   7   8 41.7621 4.58989   3
   1   7   8 34.4449 2.59488   5
  -1   7  -8 32.1464 3.74750   1
  -3  -7  -8 16.5672 3.01508   3
   3  -7   8 18.7657 3.10275   1
  -3   7  -8 21.0928 3.19131   2
  -3   7  -8 18.2978 3.06602   1
   3   7   8 19.9866 2.41161   5
   3   7   8 21.3235 3.43329   3
  -3   7  -8 21.8659 1.21355   5
  -5  -7  -8 9.66599 2.50675   3
   5  -7   8 8.51323 2.47137   1
  -5   7  -8 9.80768 1.36012   5
  -5   7  -8 7.74629 2.27226   1
   5   7   8 9.93139 1.90107   5
   5   7   8 8.44737 2.50120   3
   7  -7   8 5.88332 2.24817   1
  -7  -7  -8 7.50561 2.39653   3
   7   7   8 4.30138 2.05543   3
  -7   7  -8 5.28640 1.39323   5
  -7   7  -8 2.84573 2.01234   1
   7   7   8 6.93020 1.89255   5
   6  -8  -8 27.0073 3.68133   3
   6   8  -8 28.4699 4.14376   3
  -6   8   8 35.6697 2.88781   5
  -6   8   8 28.3221 4.26393   1
  -4  -8   8 39.0932 4.51499   3
   4  -8  -8 41.1820 4.46465   3
   4   8  -8 41.3125 1.80744   5
  -4   8   8 45.6541 3.10434   5
  -4   8   8 38.3722 4.80136   1
   4   8  -8 33.9979 4.27464   3
  -2  -8   8 0.43950 1.03186   3
   2  -8  -8 0.62661 1.20766   3
   2   8  -8 0.27945 1.25474   3
  -2   8   8 0.81459 0.88747   5
   0  -8  -8 24.1417 3.61502   3
   0   8   8 30.7754 3.14750   5
   0   8   8 22.4004 3.64498   3
   2  -8   8 9.00330 2.32803   1
  -2  -8  -8 4.88591 1.98520   3
   2   8   8 9.82917 2.57435   3
  -2   8  -8 9.45208 2.45450   1
   2   8   8 4.96278 1.50578   5
   4  -8   8 28.7838 4.28352   1
  -4  -8  -8 29.8583 5.11834   3
  -4   8  -8 32.0322 1.87418   5
  -4   8  -8 30.9681 4.34136   1
   4   8   8 30.9190 5.20695   5
   4   8   8 24.0887 4.15335   3
 -16   0   9 -0.3534 1.24203   2
  16   0  -9 0.49922 1.12126   3
  14   0  -9 -0.0990 0.89387   3
 -14   0   9 -0.3143 0.72602   2
  12   0  -9 -0.2729 0.42574   3
 -12   0   9 0.04611 0.62194   2
  10   0  -9 0.01278 0.62330   3
  10   0  -9 -0.0369 0.51007   5
 -10   0   9 0.14583 0.63630   2
 -10   0   9 0.06804 0.59889   1
 -10   0   9 0.80929 0.83470   4
  -8   0   9 0.30192 0.53011   1
   8   0  -9 0.01668 0.46079   5
  -8   0   9 -0.1816 0.44691   2
   8   0  -9 0.03960 0.46735   3
  -8   0   9 0.11445 0.50871   4
  -8   0   9 0.08582 0.39654   5
   6   0  -9 0.45310 0.41813   5
  -6   0   9 0.52063 0.45523   1
  -6   0   9 0.36660 0.38534   5
  -6   0   9 0.39184 0.46092   4
  -6   0   9 -0.1750 0.31350   2
   6   0  -9 0.03916 0.40229   3
   4   0  -9 -0.1907 0.26677   3
  -4   0   9 0.36879 0.35745   2
  -4   0   9 0.10820 0.29193   5
   4   0  -9 0.07743 0.33026   5
  -4   0   9 -0.0527 0.31473   4
   4   0  -9 -0.3087 0.31810   2
  -4   0   9 -0.2454 0.32466   1
   2   0  -9 0.22365 0.31895   5
  -2   0   9 -0.0437 0.25508   4
   2   0  -9 0.07015 0.30827   3
  -2   0   9 -0.2613 0.21997   5
   2   0  -9 -0.0333 0.29635   2
  -2   0   9 0.01451 0.36517   1
   0   0   9 0.08993 0.30768   1
   0   0  -9 -0.1250 0.27898   2
   0   0   9 0.28995 0.27587   5
   0   0  -9 0.15500 0.33519   5
   0   0  -9 0.13137 0.18230   3
  -2   0  -9 0.05939 0.16948   3
  -2   0  -9 -0.0527 0.35783   2
   2   0   9 0.29308 0.44632   1
   2   0   9 0.41499 0.36920   5
  -2   0  -9 0.47471 0.46850   5
  -4   0  -9 0.82794 0.55085   5
  -4   0  -9 0.05208 0.44583   2
   4   0   9 0.34648 0.52834   1
   4   0   9 0.80409 0.44761   5
   4   0   9 0.51314 0.29802   3
  -6   0  -9 0.35390 0.61770   5
   6   0   9 0.61715 0.65027   1
  -6   0  -9 -0.2883 0.52882   2
  -8   0  -9 0.47045 0.72939   2
  -8   0  -9 -0.1043 0.72665   5
   8   0   9 0.65508 0.71002   1
 -10   0  -9 0.54036 0.84163   2
 -12   0  -9 -0.3307 0.94284   2
 -17   1   9 3.07356 1.62143   2
 -15  -1   9 -0.3263 1.20960   2
  15  -1  -9 4.01861 1.55238   3
  15   1  -9 1.57035 1.24485   3
 -15   1   9 3.09008 1.53851   2
 -13  -1   9 72.0016 4.19751   2
  13  -1  -9 60.1143 4.10683   3
  13   1  -9 64.5788 4.49670   3
 -13   1   9 60.7046 3.96743   1
 -13   1   9 64.6050 3.71318   2
 -11  -1   9 84.0655 4.14945   2
 -11  -1   9 82.0521 4.43917   4
  11  -1  -9 75.7497 4.17595   3
 -11   1   9 83.3186 4.37552   1
 -11   1   9 84.9515 3.96497   5
 -11   1   9 71.3085 3.55627   2
  11   1  -9 80.9055 4.54073   3
  -9  -1   9 102.089 4.29178   2
  -9  -1   9 110.821 3.99952   1
   9  -1  -9 104.629 4.49105   3
  -9  -1   9 114.278 4.75641   4
   9   1  -9 112.559 4.85446   3
   9   1  -9 108.549 4.18089   5
  -9   1   9 107.767 4.16282   5
  -9   1   9 112.977 4.01305   2
  -9   1   9 113.993 4.78310   4
  -9   1   9 113.357 4.85210   1
  -7  -1   9 138.383 4.66822   2
  -7  -1   9 146.916 4.93084   4
  -7  -1   9 135.419 3.97816   5
  -7  -1   9 140.077 4.28708   1
   7  -1  -9 147.856 4.82881   3
   7  -1  -9 135.339 4.32648   5
  -7   1   9 142.244 4.10607   2
   7   1  -9 142.038 4.97603   3
  -7   1   9 133.942 5.01235   1
   7   1  -9 138.245 4.34918   5
  -7   1   9 138.100 4.38241   5
  -7   1   9 136.517 4.88650   4
   5  -1  -9 278.302 6.66067   3
  -5  -1   9 276.877 6.55123   1
   5  -1  -9 286.964 6.55689   5
  -5  -1   9 279.937 5.94797   5
  -5  -1   9 285.771 6.99377   2
  -5  -1   9 293.626 6.93609   4
   5   1  -9 284.805 6.95021   2
   5   1  -9 277.715 6.35674   5
  -5   1   9 263.718 6.91707   4
   5   1  -9 273.889 6.84653   3
  -5   1   9 277.251 6.51960   5
  -5   1   9 277.733 7.29176   1
  -5   1   9 282.460 6.05173   2
  -3  -1   9 189.251 4.84231   4
   3  -1  -9 182.433 4.65867   5
   3  -1  -9 180.899 4.15356   2
   3  -1  -9 180.476 4.54326   3
  -3  -1   9 185.535 5.03529   2
  -3  -1   9 190.864 5.02253   1
   3   1  -9 183.400 4.40537   5
  -3   1   9 184.705 5.33799   1
   3   1  -9 186.358 4.60963   3
  -3   1   9 187.561 4.71136   5
  -3   1   9 179.118 4.15841   2
   3   1  -9 178.485 4.92459   2
  -3   1   9 186.158 5.10687   4
   1  -1  -9 11.8466 1.23762   5
   1  -1  -9 10.3730 0.87702   3
  -1  -1   9 12.5591 1.43208   1
   1  -1  -9 10.7240 0.82219   2
  -1  -1   9 9.90829 1.15646   4
  -1   1   9 12.3550 1.06429   5
  -1   1   9 12.0373 1.42590   1
   1   1  -9 13.1255 1.39015   2
   1   1  -9 9.37222 0.97873   5
  -1   1   9 10.3194 1.27866   4
  -1  -1  -9 13.3046 1.04747   2
  -1  -1  -9 12.3740 0.93902   3
   1  -1   9 14.4454 1.25497   4
  -1  -1  -9 11.8900 1.34477   5
   1  -1   9 15.2244 1.72195   1
   1   1   9 12.9176 1.48599   1
   1   1   9 13.1902 1.39938   5
  -1   1  -9 13.3854 1.09826   5
  -1   1  -9 13.6845 1.45522   2
   1   1   9 14.7562 1.06874   3
  -3  -1  -9 135.965 3.81023   3
  -3  -1  -9 144.857 4.50312   5
  -3  -1  -9 132.194 4.13396   2
   3  -1   9 134.296 4.81841   1
   3   1   9 143.103 4.57908   1
   3   1   9 139.183 3.84232   3
  -3   1  -9 131.332 4.15848   5
  -3   1  -9 133.636 4.43677   2
   3   1   9 135.772 4.27439   5
  -5  -1  -9 207.811 6.07330   2
  -5  -1  -9 221.191 6.37637   5
   5  -1   9 217.519 6.76947   1
  -5  -1  -9 203.345 6.73558   4
  -5   1  -9 211.515 6.16275   5
  -5   1  -9 214.758 6.40746   2
   5   1   9 208.108 6.01324   5
   5   1   9 204.523 6.07334   1
   5   1   9 212.173 5.59777   3
  -7  -1  -9 377.886 9.76217   5
   7  -1   9 370.123 10.0771   1
  -7  -1  -9 375.819 9.68456   2
   7   1   9 352.476 9.10548   1
  -7   1  -9 360.455 9.77905   2
  -7   1  -9 379.371 9.74889   5
   9  -1   9 64.8634 3.97640   1
  -9  -1  -9 63.6566 3.85006   2
  -9   1  -9 67.4753 4.04632   2
  -9   1  -9 58.5337 3.68929   5
 -11  -1  -9 18.3058 2.75004   2
 -11   1  -9 22.1485 3.08653   2
 -13  -1  -9 -0.2397 0.96883   2
 -13   1  -9 1.76905 1.40675   2
  16  -2  -9 9.79316 2.34559   3
 -16  -2   9 14.1614 2.71587   2
  16   2  -9 15.6101 3.35957   3
 -14  -2   9 33.1833 3.73402   2
  14  -2  -9 36.8542 4.03923   3
  14   2  -9 41.6238 4.66997   3
 -14   2   9 34.9741 4.11979   1
 -14   2   9 35.7999 2.91157   2
 -12  -2   9 3.47344 1.44326   4
 -12  -2   9 2.31705 1.25439   2
  12  -2  -9 0.90348 0.84977   3
 -12   2   9 1.48092 0.97731   5
  12   2  -9 1.54211 0.96552   5
 -12   2   9 1.22940 1.17606   1
 -12   2   9 2.90234 1.15971   2
  12   2  -9 1.10055 1.00179   3
 -10  -2   9 336.766 9.56549   4
  10  -2  -9 330.703 9.27660   3
 -10  -2   9 329.759 9.26120   2
 -10   2   9 347.728 8.92716   5
 -10   2   9 326.989 10.0864   1
  10   2  -9 317.151 8.53860   5
  10   2  -9 315.079 9.85064   3
 -10   2   9 340.546 8.06666   2
  -8  -2   9 12.0306 1.73855   4
  -8  -2   9 12.1919 1.78511   2
  -8  -2   9 12.1637 1.29878   1
   8  -2  -9 14.3871 1.86103   3
  -8   2   9 12.0306 1.36602   2
   8   2  -9 14.4248 1.64188   5
   8   2  -9 13.2633 2.03047   3
  -8   2   9 12.0011 1.59271   5
  -8   2   9 11.5227 1.98804   1
   6  -2  -9 401.563 8.63225   5
   6  -2  -9 406.419 9.21327   3
  -6  -2   9 400.486 9.15558   4
  -6  -2   9 401.864 9.60831   2
  -6  -2   9 412.682 8.44134   1
  -6   2   9 398.203 8.91868   5
   6   2  -9 406.575 9.78445   3
  -6   2   9 405.870 10.3460   1
   6   2  -9 389.210 8.47694   5
  -6   2   9 408.568 9.55877   4
  -6   2   9 402.675 7.73274   2
   4  -2  -9 417.042 8.56977   5
  -4  -2   9 416.928 9.51017   2
  -4  -2   9 418.675 8.83627   1
  -4  -2   9 414.098 8.69744   4
   4  -2  -9 415.423 8.95338   3
  -4   2   9 432.927 8.94075   5
   4   2  -9 422.525 9.23115   3
   4   2  -9 416.405 9.47264   2
  -4   2   9 409.672 7.32235   2
   4   2  -9 420.412 8.11917   5
  -4   2   9 399.446 9.21214   4
   4   2  -9 416.934 8.03591   5
  -4   2   9 409.231 9.98522   1
  -2  -2   9 201.157 5.43180   1
  -2  -2   9 187.630 4.61517   4
   2  -2  -9 191.698 3.70758   2
   2  -2  -9 181.503 4.94878   3
   2  -2  -9 188.116 4.73382   5
   2   2  -9 186.981 4.06706   5
  -2   2   9 183.994 4.96031   5
  -2   2   9 184.258 5.60374   1
  -2   2   9 187.467 5.26263   4
   2   2  -9 189.806 5.40711   2
   2   2  -9 183.164 4.72526   3
   2   2  -9 190.607 4.16227   5
  -2   2   9 188.853 3.72293   2
   0  -2   9 14.3811 1.71243   1
   0  -2  -9 13.1588 1.41646   3
   0  -2  -9 10.9696 1.21207   5
   0  -2  -9 12.7342 0.84209   2
   0   2   9 13.6893 1.61427   4
   0   2  -9 12.9143 0.90531   5
   0   2   9 13.1684 1.54345   1
   0   2   9 12.9856 1.43213   5
   0   2  -9 10.8364 1.40215   2
   0   2   9 13.5063 1.50326   3
   0   2  -9 12.4996 0.79728   3
   0   2  -9 10.9631 0.81738   5
   2  -2   9 34.2139 2.36347   1
  -2  -2  -9 29.1243 1.80323   5
   2  -2   9 34.0834 1.93638   4
  -2  -2  -9 33.3090 1.94189   3
  -2  -2  -9 33.1101 1.68227   2
  -2   2  -9 34.8410 1.74509   5
   2   2   9 30.1071 1.90283   5
   2   2   9 32.4847 2.00229   1
  -2   2  -9 32.7268 2.05565   2
  -2   2  -9 38.3237 2.51130   1
  -2   2  -9 30.5793 1.57738   5
   2   2   9 29.0886 1.85891   3
  -4  -2  -9 7.76424 1.26091   5
   4  -2   9 12.3824 1.85894   1
  -4  -2  -9 10.4296 1.37770   2
  -4   2  -9 6.89158 1.30845   2
  -4   2  -9 10.0126 1.69214   1
  -4   2  -9 9.59108 1.28426   5
   4   2   9 9.34424 1.41407   5
   4   2   9 11.2342 1.50855   1
   4   2   9 11.4732 1.53602   3
  -6  -2  -9 177.769 6.57617   4
   6  -2   9 170.792 6.41852   1
  -6  -2  -9 162.851 5.47034   2
  -6   2  -9 157.064 5.74954   2
  -6   2  -9 160.946 5.45718   5
   6   2   9 168.434 5.26370   1
   6   2   9 173.488 5.67886   3
  -6   2  -9 158.710 6.32824   1
   6   2   9 162.242 5.55411   5
   8  -2   9 153.584 6.46576   1
  -8  -2  -9 159.027 5.91678   2
  -8   2  -9 150.304 5.82668   5
  -8   2  -9 156.047 6.13373   2
  -8   2  -9 143.131 6.38775   1
 -10  -2  -9 3.71201 1.38927   2
  10  -2   9 2.79039 1.35206   1
 -10   2  -9 5.06889 1.62165   5
 -10   2  -9 5.80843 1.69024   2
 -10   2  -9 5.03099 1.79729   1
 -12  -2  -9 38.1480 4.11690   2
 -12   2  -9 42.6224 4.49493   5
 -12   2  -9 47.5795 3.97220   2
 -15  -3   9 -1.8825 1.03339   2
  15  -3  -9 1.13648 1.03175   3
 -15   3   9 0.36136 1.41241   1
  15   3  -9 -1.3530 1.14410   3
 -13  -3   9 26.6125 3.46160   4
  13  -3  -9 33.1047 3.73297   3
 -13  -3   9 25.7849 3.19266   2
  13   3  -9 25.2710 2.86762   5
  13   3  -9 27.7970 3.85387   3
 -13   3   9 30.5215 3.24500   5
 -13   3   9 34.8810 4.20122   1
  11  -3  -9 105.356 5.00239   3
 -11  -3   9 95.9995 4.88916   2
 -11  -3   9 104.372 5.08900   4
 -11   3   9 91.6813 4.43142   5
 -11   3   9 94.7921 5.53368   1
  11   3  -9 90.5678 5.33052   3
  11   3  -9 96.8096 4.43175   5
   9  -3  -9 401.220 10.2722   3
  -9  -3   9 398.191 10.3152   4
  -9  -3   9 385.213 10.4587   2
  -9   3   9 394.881 9.81454   5
   9   3  -9 396.284 11.3177   3
  -9   3   9 394.448 11.7216   1
   9   3  -9 407.901 9.58806   5
  -7  -3   9 289.617 8.11027   2
  -7  -3   9 261.507 7.19258   4
   7  -3  -9 273.333 7.50205   3
   7   3  -9 268.037 8.23332   3
  -7   3   9 264.807 7.09091   5
  -7   3   9 265.430 8.66819   1
   7   3  -9 270.057 6.64526   5
   5  -3  -9 15.9206 1.84191   3
  -5  -3   9 16.4927 2.04475   2
  -5  -3   9 14.3181 1.49577   4
  -5  -3   9 14.8251 1.24851   1
   5   3  -9 14.3546 1.08303   5
   5   3  -9 13.9426 1.88560   3
  -5   3   9 13.8926 1.56216   5
  -5   3   9 11.2340 1.87547   1
   5   3  -9 15.1936 1.87141   2
  -3  -3   9 40.1108 2.47874   2
  -3  -3   9 40.6368 1.82099   4
   3  -3  -9 41.7764 2.39221   3
  -3  -3   9 42.7394 2.29396   1
   3   3  -9 40.6541 1.42561   5
  -3   3   9 34.0390 2.52509   1
  -3   3   9 44.7240 2.25531   5
   3   3  -9 45.0654 1.44743   5
   3   3  -9 38.0073 2.29733   3
   3   3  -9 44.5157 2.59301   2
   1  -3  -9 75.5729 3.28078   3
  -1  -3   9 80.7736 2.53224   4
  -1  -3   9 78.8443 3.44273   1
   1  -3  -9 78.6114 1.65142   2
   1   3  -9 74.7428 1.84001   5
   1   3  -9 77.4633 1.81499   5
   1   3  -9 81.7953 2.96583   3
  -1   3   9 77.5991 3.22436   4
  -1   3   9 79.9545 3.53290   3
  -1   3   9 75.4869 3.01705   5
  -1   3   9 74.4488 3.45704   1
   1   3  -9 73.4577 3.35981   2
  -1  -3  -9 207.639 4.60730   2
   1  -3   9 205.287 6.49636   1
   1  -3   9 204.029 5.09915   4
  -1  -3  -9 211.821 6.16157   3
   1  -3   9 208.649 4.64906   3
  -1   3  -9 205.234 4.40899   5
   1   3   9 211.074 6.27330   3
   1   3   9 214.620 5.75327   5
  -1   3  -9 204.615 6.10521   2
  -1   3  -9 217.020 4.75628   3
  -1   3  -9 210.284 6.61064   1
   1   3   9 212.502 6.12831   1
  -1   3  -9 203.266 4.45679   5
   3  -3   9 155.819 5.90943   1
  -3  -3  -9 155.212 4.42561   2
  -3  -3  -9 156.993 5.43009   3
   3   3   9 154.878 4.96058   1
  -3   3  -9 156.878 5.98564   1
   3   3   9 163.990 5.14620   5
  -3   3  -9 156.836 5.36866   2
   3   3   9 159.535 5.46149   3
  -3   3  -9 160.249 4.36294   5
  -5  -3  -9 83.7963 4.36791   4
  -5  -3  -9 89.3523 3.60815   2
   5  -3   9 90.2363 4.67732   1
   5   3   9 88.0248 3.89210   5
   5   3   9 79.9115 3.97075   3
  -5   3  -9 87.2764 3.54282   5
  -5   3  -9 79.6259 3.92544   2
  -5   3  -9 88.5728 4.72251   1
   5   3   9 83.5327 3.91313   1
  -7  -3  -9 14.2782 2.41593   4
  -7  -3  -9 15.4632 2.07442   2
   7  -3   9 12.2477 2.22068   1
  -7   3  -9 13.1309 2.31218   1
   7   3   9 11.5510 1.99907   3
  -7   3  -9 8.90559 1.57844   5
   7   3   9 15.3186 2.11858   5
  -7   3  -9 14.4792 2.22494   2
   9  -3   9 17.0279 2.87896   1
  -9  -3  -9 11.8645 2.11098   2
  -9   3  -9 16.5198 2.52977   2
  -9   3  -9 16.4997 2.39258   5
  -9   3  -9 13.4679 2.64740   1
 -11  -3  -9 0.40237 1.06453   2
  11  -3   9 1.50156 1.34570   1
 -11   3  -9 0.98199 1.02106   2
 -11   3  -9 2.56083 1.56289   1
 -11   3  -9 1.99916 1.32779   5
 -14  -4   9 19.6687 3.17302   4
  14  -4  -9 23.2351 3.35696   3
 -14  -4   9 21.1185 3.28538   2
  14   4  -9 19.2122 3.46393   3
 -14   4   9 19.8614 2.94743   5
 -14   4   9 18.1909 3.40309   1
  14   4  -9 25.1321 3.05775   5
 -12  -4   9 16.9974 2.71762   2
 -12  -4   9 10.8885 2.21286   4
  12  -4  -9 11.4383 2.26620   3
 -12   4   9 14.0326 2.27904   5
  12   4  -9 12.3839 2.11535   5
 -12   4   9 15.8858 3.04326   1
  12   4  -9 11.8719 2.59846   3
 -10  -4   9 20.4490 2.65364   4
  10  -4  -9 15.2889 2.29494   3
 -10  -4   9 16.8997 2.51091   2
  10   4  -9 17.0449 2.14582   5
 -10   4   9 18.7283 2.35860   5
 -10   4   9 16.9673 2.96964   1
  10   4  -9 18.5373 3.04622   3
   8  -4  -9 40.4547 2.86751   3
  -8  -4   9 32.1484 2.75729   2
  -8  -4   9 40.1716 2.67149   4
   8   4  -9 34.0324 2.14569   5
   8   4  -9 34.7732 3.11402   3
  -8   4   9 37.9539 4.13469   1
  -8   4   9 33.6982 2.43258   5
  -6  -4   9 164.067 5.02145   4
   6  -4  -9 160.057 5.67379   3
  -6  -4   9 163.968 6.04591   2
   6   4  -9 161.574 4.44739   5
  -6   4   9 177.838 7.08953   1
  -6   4   9 164.692 5.27214   5
   6   4  -9 170.734 6.47891   3
   4  -4  -9 136.563 5.03411   3
  -4  -4   9 132.900 4.41232   1
  -4  -4   9 138.255 3.88151   4
  -4  -4   9 128.377 5.10629   2
  -4   4   9 138.434 5.81914   1
   4   4  -9 133.993 3.16120   5
   4   4  -9 133.546 5.15927   2
   4   4  -9 137.148 3.19587   5
  -4   4   9 124.678 4.33153   5
   4   4  -9 146.292 5.39859   3
  -2  -4   9 55.1498 3.13550   2
  -2  -4   9 60.5259 3.08270   1
   2  -4  -9 61.1354 3.22268   3
  -2  -4   9 58.7637 2.00618   4
   2   4  -9 61.8764 3.26892   2
   2   4  -9 65.9137 3.22366   1
  -2   4   9 63.3529 2.85441   5
   2   4  -9 66.6087 3.23379   3
  -2   4   9 61.4410 3.56856   1
   0  -4   9 114.744 3.13160   4
   0  -4   9 116.935 3.96818   3
   0  -4  -9 121.884 4.80392   3
   0  -4   9 113.598 4.72168   1
   0   4  -9 118.770 4.85711   1
   0   4   9 110.490 4.61628   1
   0   4   9 118.537 4.11456   5
   0   4  -9 112.666 4.56774   2
   0   4  -9 113.074 3.88075   3
   0   4   9 113.033 4.80457   3
   2  -4   9 208.687 7.13780   1
  -2  -4  -9 201.351 6.72179   3
  -2   4  -9 194.104 6.37201   2
   2   4   9 205.452 6.27244   1
  -2   4  -9 189.756 4.37156   5
   2   4   9 206.002 6.86497   3
  -2   4  -9 194.133 7.04025   1
   2   4   9 206.403 5.98237   5
  -4  -4  -9 184.934 6.77247   3
   4  -4   9 188.832 7.21904   1
  -4  -4  -9 189.346 5.33003   2
   4   4   9 182.754 6.71980   3
  -4   4  -9 188.977 5.11819   5
  -4   4  -9 195.332 6.54784   2
  -4   4  -9 183.263 7.25936   1
   4   4   9 191.650 6.08679   5
   6  -4   9 29.5309 3.51383   1
  -6  -4  -9 29.7919 2.26073   2
  -6   4  -9 31.5145 2.70827   2
   6   4   9 27.6093 3.11096   3
   6   4   9 28.4437 2.41943   5
  -6   4  -9 25.6655 3.34275   1
  -6   4  -9 27.4650 2.14300   5
  -8  -4  -9 32.7258 2.72051   2
  -8  -4  -9 29.7027 3.65035   4
   8  -4   9 32.5852 3.96467   1
   8   4   9 42.2636 3.27473   5
   8   4   9 36.3961 3.87550   3
  -8   4  -9 35.2303 2.82467   5
  -8   4  -9 42.5357 3.36419   2
  -8   4  -9 43.7279 4.72697   1
  10  -4   9 16.6310 3.13899   1
 -10  -4  -9 11.1725 2.18288   2
 -10   4  -9 12.4454 2.76194   1
 -10   4  -9 15.9531 2.70935   2
 -10   4  -9 10.2221 2.06000   5
 -13  -5   9 13.2091 2.55225   4
 -13  -5   9 14.5929 2.75901   2
  13  -5  -9 13.2174 2.56885   3
  13   5  -9 16.5039 2.48644   5
 -13   5   9 15.3019 3.25169   1
  13   5  -9 15.0472 3.27054   3
 -13   5   9 15.1207 2.57759   5
  11  -5  -9 5.95197 1.83021   3
 -11  -5   9 6.29723 1.82529   4
 -11  -5   9 4.14075 1.57705   2
 -11   5   9 6.15643 2.02371   1
 -11   5   9 8.36483 1.76228   5
  11   5  -9 5.58126 1.79629   3
  -9  -5   9 63.7877 4.07917   2
  -9  -5   9 62.7602 3.64092   4
   9  -5  -9 63.5970 3.92579   3
  -9   5   9 48.7606 4.32862   1
  -9   5   9 59.1785 3.45769   5
   9   5  -9 66.8512 4.74518   3
   9   5  -9 64.3076 3.26126   5
  -7  -5   9 6.84866 1.65823   2
  -7  -5   9 6.53122 1.24058   4
   7  -5  -9 9.41346 1.80621   3
  -7   5   9 7.86883 1.45256   5
  -7   5   9 5.94529 1.77955   1
   7   5  -9 10.1740 1.37034   5
   7   5  -9 4.93645 1.51400   3
   5  -5  -9 115.028 5.04033   3
  -5  -5   9 120.471 3.79440   4
  -5  -5   9 121.644 5.31497   2
  -5   5   9 118.347 5.98318   1
  -5   5   9 118.003 4.39045   5
   5   5  -9 122.672 5.60890   3
   5   5  -9 116.395 3.24123   5
  -3  -5   9 101.119 4.19007   1
   3  -5  -9 107.333 4.76355   3
  -3  -5   9 99.2264 4.63780   2
  -3  -5   9 103.214 2.85502   4
  -3   5   9 101.332 3.93022   5
   3   5  -9 100.936 4.64333   2
   3   5  -9 99.8217 4.70746   3
  -3   5   9 93.7738 5.00817   1
  -1  -5   9 11.7493 0.70546   4
  -1  -5   9 11.0781 1.85730   1
  -1  -5   9 10.5983 0.69246   4
  -1  -5   9 9.07128 1.69941   2
   1  -5  -9 10.3683 1.89156   3
  -1   5   9 12.2903 2.15526   1
  -1   5   9 8.20291 1.35153   5
   1   5  -9 6.90659 1.38917   3
   1   5  -9 10.3142 1.80517   1
   1   5  -9 10.0186 1.74637   2
  -1   5   9 10.9754 2.03259   3
  -1  -5  -9 167.778 6.54800   3
   1  -5   9 186.763 4.19756   4
   1  -5   9 184.775 6.81682   1
   1   5   9 175.585 5.58722   5
   1   5   9 174.881 6.82297   3
  -1   5  -9 172.233 6.72224   1
   1   5   9 180.512 6.37592   1
  -1   5  -9 178.010 6.34715   2
   3  -5   9 59.0031 3.98251   1
  -3  -5  -9 67.0698 4.13117   3
  -3   5  -9 62.7452 3.69468   2
  -3   5  -9 66.2361 2.31597   5
   3   5   9 66.7424 4.17200   3
  -3   5  -9 61.8271 4.13904   1
   3   5   9 60.9642 3.29505   5
   5  -5   9 0.32198 1.09066   1
  -5  -5  -9 3.32530 1.39964   3
  -5   5  -9 0.67026 0.58992   5
  -5   5  -9 0.15516 1.02266   1
   5   5   9 1.37599 0.87196   5
  -5   5  -9 1.02102 0.90269   2
   5   5   9 3.21940 1.34792   3
   7  -5   9 14.2467 2.82994   1
  -7   5  -9 17.0906 3.02609   1
  -7   5  -9 15.1131 2.46182   2
  -7   5  -9 12.2512 1.88313   5
   7   5   9 13.6424 2.59632   3
   7   5   9 18.5151 2.44214   5
   9  -5   9 10.0499 2.59007   1
  -9   5  -9 6.94515 2.45505   1
   9   5   9 7.74790 2.04621   5
  -9   5  -9 10.9669 2.07701   5
  -9   5  -9 11.3802 2.22361   2
   9   5   9 6.53615 2.09214   3
 -12  -6   9 0.00990 1.21031   2
  12  -6  -9 0.12929 1.06467   3
 -12  -6   9 0.78584 1.16356   4
 -12   6   9 0.72904 1.09694   5
  12   6  -9 1.70649 1.73336   3
 -12   6   9 1.16025 1.75652   1
  12   6  -9 0.83150 1.04878   5
 -10  -6   9 19.9280 2.59777   4
  10  -6  -9 22.4338 3.09980   3
 -10  -6   9 20.9874 3.08410   2
  10   6  -9 25.7644 3.91559   3
 -10   6   9 31.0475 4.42441   1
 -10   6   9 28.8331 3.05640   5
  -8  -6   9 38.6829 2.66262   4
  -8  -6   9 34.0371 3.58672   2
   8  -6  -9 37.7784 3.22659   3
   8   6  -9 42.8610 4.84017   3
  -8   6   9 36.6873 4.62386   1
   8   6  -9 40.0082 2.47799   5
  -8   6   9 40.6246 2.91436   5
   6  -6  -9 23.5880 2.98526   3
  -6  -6   9 23.6115 2.95119   2
  -6  -6   9 23.1044 1.74269   4
   6   6  -9 22.0566 1.53149   5
  -6   6   9 26.2859 2.20472   5
   6   6  -9 25.3782 3.39521   3
  -6   6   9 28.3966 3.95446   1
  -4  -6   9 0.91174 0.39754   4
  -4  -6   9 1.12407 0.92758   2
   4  -6  -9 -0.5316 0.49647   3
  -4   6   9 0.62881 0.68558   5
   4   6  -9 0.33268 0.79961   2
   4   6  -9 1.07741 0.33953   5
   4   6  -9 2.23937 1.23030   3
  -4   6   9 0.05888 0.92190   1
   2  -6  -9 1.24516 1.00037   3
  -2  -6   9 1.59959 0.99069   2
  -2  -6   9 2.89855 1.14054   1
   2   6  -9 1.90050 1.07824   3
   2   6  -9 3.07996 1.16940   1
  -2   6   9 1.77232 1.14801   1
   2   6  -9 2.63325 1.15528   2
  -2   6   9 0.67851 0.73749   5
   0  -6  -9 21.5519 2.98974   3
   0  -6   9 19.1556 3.28262   3
   0  -6   9 21.2860 2.67693   2
   0  -6   9 20.3536 2.76674   1
   0   6  -9 20.9342 2.62844   2
   0   6   9 20.5825 3.02148   3
   0   6   9 18.6107 2.65025   1
   0   6   9 19.0072 2.15527   5
   0   6  -9 16.9110 2.56433   1
   2  -6   9 30.7683 3.58369   1
  -2  -6  -9 25.6374 3.33326   3
   2   6   9 33.0132 2.50848   5
  -2   6  -9 32.5859 1.18445   5
   2   6   9 27.6644 3.54406   3
  -2   6  -9 27.2996 3.09927   2
  -2   6  -9 35.5938 3.95927   1
  -4  -6  -9 60.9894 4.41330   3
   4  -6   9 49.2127 4.11383   1
  -4   6  -9 57.4445 4.49783   1
   4   6   9 57.1874 4.31322   3
  -4   6  -9 56.7397 2.43702   5
   4   6   9 58.6836 3.54263   5
  -4   6  -9 55.2763 3.78557   2
  -6  -6  -9 15.3633 2.81421   3
   6  -6   9 18.7752 3.30874   1
  -6   6  -9 16.9751 2.68724   2
  -6   6  -9 15.4072 3.11506   1
   6   6   9 19.7444 3.24787   3
  -6   6  -9 19.7491 2.14252   5
   6   6   9 21.7189 2.77098   5
  -8  -6  -9 20.9830 3.41513   3
   8  -6   9 17.4494 3.38792   1
   8   6   9 27.0806 3.84651   3
   8   6   9 23.8220 3.15295   5
  -8   6  -9 23.0846 3.21644   2
  -8   6  -9 25.1505 2.82114   5
  -8   6  -9 19.2442 3.55710   1
   9  -7  -9 9.90645 2.25906   3
  -9  -7   9 14.6962 2.68563   2
  -9  -7   9 13.1668 2.01332   4
   9   7  -9 13.0252 3.08280   3
  -9   7   9 15.8190 3.40638   1
  -9   7   9 12.8073 2.23561   5
  -7  -7   9 0.20407 0.58794   4
  -7  -7   9 0.19500 1.00281   2
   7  -7  -9 1.44821 1.16325   3
   7   7  -9 0.52943 1.24362   3
  -7   7   9 0.12094 0.78658   5
   7   7  -9 0.54494 0.59691   5
  -7   7   9 1.35444 1.59289   1
  -5  -7   9 12.6694 1.07722   4
   5  -7  -9 14.0804 2.53223   3
  -5  -7   9 13.6996 2.34623   2
  -5   7   9 12.4915 2.81879   1
  -5   7   9 11.2206 1.84915   5
   5   7  -9 12.2455 1.22449   5
   5   7  -9 11.2201 2.45389   3
  -3  -7   9 21.9946 3.17406   3
  -3  -7   9 19.5575 2.89994   2
   3  -7  -9 26.1271 3.44284   3
   3   7  -9 22.6689 3.15636   3
   3   7  -9 26.1609 3.18386   2
  -3   7   9 27.1454 3.70815   1
  -3   7   9 22.5077 2.44994   5
  -1  -7   9 77.1749 4.57847   1
   1  -7  -9 96.2255 5.41901   3
  -1  -7   9 80.6746 4.64190   2
   1   7  -9 76.9978 4.51661   2
  -1   7   9 91.2075 4.19709   5
   1   7  -9 82.6293 4.82953   1
  -1   7   9 70.3224 5.45803   1
  -1  -7  -9 57.3625 4.37542   3
   1  -7   9 59.4075 4.31548   1
   1  -7   9 53.6753 3.85149   2
  -1   7  -9 52.1136 4.14559   1
  -1   7  -9 52.2530 3.72782   2
   1   7   9 44.0006 4.78757   3
  -3  -7  -9 7.55228 2.16295   3
   3  -7   9 5.36234 1.81556   1
  -3   7  -9 8.75519 0.99733   5
   3   7   9 7.34393 1.67099   5
  -3   7  -9 8.91254 2.38441   1
   3   7   9 7.87412 2.17548   3
  -3   7  -9 11.1339 2.19056   2
   5  -7   9 6.20884 2.16328   1
  -5  -7  -9 9.67928 2.48297   3
  -5   7  -9 13.3569 1.68268   5
   5   7   9 8.34514 1.86982   5
   5   7   9 9.43616 2.47595   3
  -5   7  -9 13.5169 3.02337   1
  -7  -7  -9 7.43517 2.41677   3
   7   7   9 4.13807 1.67804   5
   7   7   9 4.31445 1.86200   3
   6  -8  -9 48.9597 4.21668   3
  -6  -8   9 49.5244 2.20660   4
  -6  -8   9 47.6649 6.98281   2
  -6   8   9 58.1360 6.22226   1
  -6   8   9 51.9090 3.45912   5
   6   8  -9 46.6766 5.34606   3
   6   8  -9 50.6912 2.51501   5
   4  -8  -9 124.748 6.57549   3
  -4  -8   9 110.728 6.41524   3
  -4   8   9 132.819 5.44574   5
   4   8  -9 126.505 3.34900   5
  -4   8   9 120.088 7.06168   1
   4   8  -9 118.608 6.60985   3
   2  -8  -9 11.3139 2.61818   3
  -2   8   9 10.4060 1.88228   5
   0  -8  -9 1.67633 1.39083   3
   0   8   9 0.33389 1.38854   3
   0   8   9 2.37998 1.20459   5
   2  -8   9 4.46274 1.92163   1
  -2  -8  -9 1.80785 1.64192   3
   2   8   9 1.96579 1.57139   3
  -2   8  -9 5.34894 1.93763   1
   2   8   9 7.38314 1.83328   5
 -16   0  10 21.0184 3.07397   2
  16   0 -10 28.7334 4.11490   3
  14   0 -10 12.5228 2.53101   3
 -14   0  10 8.07893 1.92182   2
 -12   0  10 162.702 5.98387   2
  12   0 -10 162.812 6.74295   3
 -10   0  10 13.1988 1.95886   1
 -10   0  10 14.2840 1.94102   2
 -10   0  10 13.1894 2.07108   4
  10   0 -10 14.2879 2.15009   3
  10   0 -10 13.3287 1.80868   5
  -8   0  10 23.5224 2.47283   4
  -8   0  10 28.8670 1.98019   2
  -8   0  10 26.6024 2.05585   1
   8   0 -10 26.0241 1.87902   5
   8   0 -10 27.2917 2.16347   3
  -8   0  10 22.9058 1.71726   5
  -6   0  10 100.703 3.52932   2
  -6   0  10 107.107 3.94139   1
  -6   0  10 99.5013 3.89324   4
   6   0 -10 101.622 3.74173   3
   6   0 -10 98.1516 3.47625   5
  -6   0  10 94.0825 3.24842   5
  -4   0  10 164.595 4.92477   1
   4   0 -10 159.076 4.42868   2
   4   0 -10 162.516 4.43538   5
   4   0 -10 157.393 4.37960   3
  -4   0  10 167.447 4.27067   5
  -4   0  10 166.221 4.50722   2
  -4   0  10 161.453 4.78382   4
   2   0 -10 457.258 9.15720   5
   2   0 -10 454.039 8.54398   3
  -2   0  10 445.091 8.84313   5
  -2   0  10 454.493 9.59072   4
   2   0 -10 462.903 9.17063   2
  -2   0  10 465.445 9.95751   1
   0   0  10 475.847 9.32779   5
   0   0 -10 469.371 8.26088   3
   0   0 -10 482.112 9.58410   2
   0   0  10 484.146 10.4129   1
   0   0 -10 474.517 9.67170   5
  -2   0 -10 887.374 16.2977   5
   2   0  10 854.442 16.8113   1
   2   0  10 867.626 15.7575   5
  -2   0 -10 819.335 15.9491   2
  -2   0 -10 882.812 14.0011   3
   4   0  10 42.1530 2.62268   1
  -4   0 -10 44.1403 2.53424   5
  -4   0 -10 44.3301 2.53339   2
   6   0  10 111.830 4.70023   1
  -6   0 -10 115.629 4.68504   5
  -6   0 -10 111.785 4.64971   2
  -8   0 -10 16.0454 2.39225   5
   8   0  10 18.7812 2.44572   1
  -8   0 -10 12.9584 2.11755   2
 -10   0 -10 25.6819 3.13302   2
 -12   0 -10 0.54146 1.28978   2
 -17  -1  10 14.8418 3.49921   2
  17  -1 -10 25.2986 4.01851   3
 -17   1  10 15.4723 2.85028   2
  17   1 -10 20.7224 4.26065   3
  15  -1 -10 1.44768 1.25867   3
 -15  -1  10 1.03430 1.31241   2
  15   1 -10 2.15201 1.37714   3
 -15   1  10 1.81548 1.26832   2
 -13  -1  10 88.4217 4.67832   2
  13  -1 -10 82.3098 4.85712   3
  13   1 -10 85.4659 5.19731   3
 -13   1  10 86.6449 4.78881   1
 -13   1  10 86.8495 4.29862   2
 -11  -1  10 16.7223 2.47698   4
  11  -1 -10 16.2795 2.35682   3
 -11  -1  10 16.8523 2.24231   2
 -11   1  10 14.7573 1.95929   2
 -11   1  10 16.5525 2.39539   1
  11   1 -10 20.4094 2.79105   3
  11   1 -10 14.9924 1.97236   5
  -9  -1  10 114.549 4.55779   2
  -9  -1  10 115.238 4.83961   4
   9  -1 -10 113.811 4.25650   5
   9  -1 -10 121.647 4.82441   3
  -9  -1  10 119.369 4.27857   1
   9   1 -10 112.150 4.90825   3
  -9   1  10 108.642 3.99434   2
   9   1 -10 116.777 4.37726   5
  -9   1  10 118.238 4.38060   5
  -9   1  10 117.245 4.95447   4
  -9   1  10 111.495 4.93328   1
  -7  -1  10 94.3953 3.94512   4
  -7  -1  10 92.7554 3.80858   2
   7  -1 -10 105.929 3.71578   5
   7  -1 -10 100.901 3.95398   3
  -7  -1  10 94.4896 3.58060   1
  -7   1  10 99.0428 4.10905   4
   7   1 -10 101.955 4.13808   3
  -7   1  10 105.752 4.37158   1
   7   1 -10 99.6299 3.61467   5
  -7   1  10 96.3176 3.33620   2
  -7   1  10 100.132 3.64970   5
   5  -1 -10 89.6266 3.31284   3
  -5  -1  10 92.1857 3.57342   2
  -5  -1  10 95.3278 3.41842   1
  -5  -1  10 95.4159 3.53367   4
   5  -1 -10 94.3284 3.31020   5
   5   1 -10 93.2342 3.54276   2
  -5   1  10 93.0638 3.66754   4
  -5   1  10 92.7701 2.93925   2
  -5   1  10 87.5370 3.76482   1
   5   1 -10 95.6851 3.20493   5
  -5   1  10 93.6430 3.28591   5
   5   1 -10 98.4605 3.55786   3
  -3  -1  10 2.08350 0.69283   2
   3  -1 -10 2.63769 0.53165   2
   3  -1 -10 2.91327 0.66723   5
   3  -1 -10 4.24076 0.80257   3
  -3  -1  10 2.82235 0.74566   1
  -3  -1  10 2.71591 0.70349   4
  -3   1  10 2.92432 0.76311   4
  -3   1  10 3.78844 0.90896   1
  -3   1  10 2.70115 0.67521   5
  -3   1  10 2.17782 0.51538   2
   3   1 -10 4.00806 0.76087   3
   3   1 -10 4.37092 0.90685   2
   3   1 -10 1.73932 0.50129   5
   1  -1 -10 99.9551 3.31201   5
  -1  -1  10 101.669 3.42455   4
   1  -1 -10 100.726 2.93908   3
  -1  -1  10 101.582 3.74700   1
   1  -1 -10 103.547 2.94958   2
   1   1 -10 100.816 3.11082   5
   1   1 -10 100.602 2.57562   3
  -1   1  10 93.7204 3.55745   4
  -1   1  10 103.307 3.74867   1
  -1   1  10 102.567 3.33981   5
   1   1 -10 102.339 3.52448   2
   1  -1  10 57.4137 2.93658   1
  -1  -1 -10 63.1103 2.20163   3
  -1  -1 -10 66.4271 2.47181   2
  -1  -1 -10 61.1437 2.66823   5
   1   1  10 64.1171 2.94120   1
   1   1  10 59.8085 2.61469   5
  -1   1 -10 67.9311 2.62722   5
  -1   1 -10 63.0928 2.76838   2
  -3  -1 -10 17.7598 1.46151   2
  -3  -1 -10 17.9375 1.94151   5
   3  -1  10 15.3634 1.96669   1
  -3  -1 -10 16.3537 1.17975   3
   3   1  10 18.1012 1.93812   1
  -3   1 -10 13.9478 1.67852   2
   3   1  10 17.9443 1.25924   3
  -3   1 -10 12.9114 1.54270   5
   3   1  10 14.2460 1.60032   5
   5  -1  10 563.861 13.1314   1
  -5  -1 -10 552.835 12.1876   2
  -5  -1 -10 562.387 13.2471   4
  -5  -1 -10 553.064 12.4157   5
  -5   1 -10 561.965 12.2945   5
  -5   1 -10 583.198 12.7144   2
   5   1  10 558.026 12.3791   1
   5   1  10 569.805 11.3357   3
   5   1  10 566.722 12.1426   5
   7  -1  10 4.35905 1.29846   1
  -7  -1 -10 3.24984 1.13873   2
   7   1  10 2.94020 0.96463   1
  -7   1 -10 3.96861 1.21735   2
  -7   1 -10 1.53451 0.89064   5
  -9  -1 -10 4.89600 1.37540   2
   9  -1  10 7.01484 1.83763   1
  -9   1 -10 6.22137 1.57647   2
  -9   1 -10 3.73311 1.37864   5
 -11  -1 -10 32.3031 3.59997   2
 -11   1 -10 28.7871 3.57729   2
  16  -2 -10 4.58464 1.78421   3
 -16  -2  10 5.44502 1.92726   2
  16   2 -10 6.41893 2.24934   3
  14  -2 -10 53.9283 4.04000   3
 -14  -2  10 46.1534 3.76203   2
 -14   2  10 51.6568 4.27697   1
 -14   2  10 48.4721 3.38723   2
  14   2 -10 54.6680 4.39978   3
 -12  -2  10 177.633 7.17550   4
  12  -2 -10 157.791 6.61310   3
 -12  -2  10 177.957 6.78052   2
 -12   2  10 177.753 5.83276   2
 -12   2  10 173.954 7.36751   1
 -12   2  10 165.088 6.22137   5
  12   2 -10 174.810 7.48934   3
  10  -2 -10 170.748 6.29345   3
 -10  -2  10 190.044 6.53363   2
 -10  -2  10 167.082 6.41113   4
 -10   2  10 177.103 7.08274   1
  10   2 -10 193.199 7.22727   3
  10   2 -10 179.096 5.92153   5
 -10   2  10 181.904 6.04311   5
 -10   2  10 183.041 5.37062   2
  -8  -2  10 73.2988 3.67273   2
   8  -2 -10 75.6228 3.62489   3
  -8  -2  10 79.6841 3.74567   4
  -8  -2  10 79.3548 3.01956   1
  -8   2  10 71.4226 4.07771   1
   8   2 -10 72.4608 3.20062   5
  -8   2  10 78.3211 2.85147   2
   8   2 -10 71.9511 3.87994   3
  -8   2  10 72.9757 3.33603   5
   6  -2 -10 46.8880 2.29531   5
   6  -2 -10 48.0269 2.54756   3
  -6  -2  10 49.2499 2.81878   2
  -6  -2  10 44.4509 2.47567   4
  -6  -2  10 49.9375 2.31558   1
  -6   2  10 51.6418 2.55175   5
  -6   2  10 51.5391 2.81094   4
   6   2 -10 46.6196 2.75071   3
  -6   2  10 40.0634 2.83548   1
  -6   2  10 47.9609 1.83895   2
   6   2 -10 48.9372 2.27489   5
  -4  -2  10 95.7657 3.35902   4
   4  -2 -10 94.5417 3.44813   3
   4  -2 -10 94.3860 3.25533   5
  -4  -2  10 91.4713 3.42974   1
  -4  -2  10 103.061 3.94830   2
  -4   2  10 101.206 3.78862   4
  -4   2  10 91.7186 3.39417   5
   4   2 -10 99.9790 3.00665   5
   4   2 -10 97.1628 3.82064   2
  -4   2  10 99.3768 4.14979   1
  -4   2  10 99.7195 2.45183   2
   4   2 -10 97.1184 2.91426   5
   4   2 -10 101.676 3.64905   3
  -2  -2  10 350.128 8.40629   1
   2  -2 -10 365.179 7.95559   3
   2  -2 -10 352.014 7.69697   5
   2  -2 -10 358.735 6.56607   2
  -2  -2  10 359.545 7.61795   4
   2   2 -10 366.476 7.59805   3
  -2   2  10 352.184 7.95792   5
  -2   2  10 356.228 8.84269   1
   2   2 -10 351.525 7.06820   5
   2   2 -10 363.222 8.51951   2
  -2   2  10 344.730 8.33052   4
   2   2 -10 359.001 6.98968   5
   0  -2 -10 29.6434 1.77232   3
   0  -2 -10 31.4232 1.41369   2
   0  -2  10 31.8131 2.20732   1
   0  -2 -10 29.2751 1.77019   5
   0   2 -10 30.7777 1.98829   2
   0   2  10 32.9601 1.96196   5
   0   2 -10 31.1235 1.53960   5
   0   2 -10 33.6327 1.53910   5
   0   2  10 28.0942 1.98214   4
   0   2 -10 31.1694 1.22003   3
   0   2  10 30.3201 2.06985   1
   2  -2  10 12.1110 1.62770   4
   2  -2  10 11.8793 1.72810   1
  -2  -2 -10 12.5488 1.49800   5
  -2  -2 -10 12.3315 1.30238   2
  -2  -2 -10 12.1012 1.47028   3
  -2   2 -10 10.4510 1.49447   2
   2   2  10 11.8618 1.52102   5
   2   2  10 8.98487 1.26111   3
   2   2  10 12.4070 1.63035   1
  -2   2 -10 12.3777 1.33750   5
   4  -2  10 143.404 5.57891   1
  -4  -2 -10 128.327 6.60070   5
  -4  -2 -10 139.876 4.51472   2
   4   2  10 134.822 4.76904   5
   4   2  10 136.788 4.73452   1
   4   2  10 144.750 4.73280   3
  -4   2 -10 143.111 5.63756   1
  -4   2 -10 134.530 4.51961   5
  -4   2 -10 140.400 5.08871   2
  -6  -2 -10 62.9634 3.94618   4
  -6  -2 -10 69.2028 3.44666   2
   6  -2  10 69.2113 4.05670   1
   6   2  10 69.1351 3.35467   1
   6   2  10 72.7972 3.49950   3
  -6   2 -10 69.6265 4.12447   1
   6   2  10 63.7106 3.45141   5
  -6   2 -10 74.7306 3.87283   2
  -6   2 -10 75.1769 3.62788   5
   8  -2  10 17.9285 2.71758   1
  -8  -2 -10 16.5437 2.28670   2
  -8   2 -10 17.8719 2.53514   2
  -8   2 -10 16.1366 2.56228   1
  -8   2 -10 18.2805 2.45173   5
  10  -2  10 18.9869 2.98168   1
 -10  -2 -10 23.3734 3.02121   2
 -10   2 -10 30.6972 3.51544   2
 -10   2 -10 27.6782 3.29870   5
 -12  -2 -10 23.1522 3.24026   2
 -12   2 -10 21.9385 3.35428   2
 -15  -3  10 0.19272 2.31939   4
 -15  -3  10 -0.7641 1.20772   2
  15  -3 -10 5.56321 1.91069   3
 -15   3  10 2.42640 1.63300   1
  15   3 -10 3.95050 1.82397   3
 -13  -3  10 3.02775 1.32389   2
  13  -3 -10 5.94475 1.67591   3
 -13  -3  10 3.67400 1.57437   4
 -13   3  10 3.94340 1.58592   1
  13   3 -10 3.09637 1.56255   3
 -13   3  10 4.32651 1.41015   5
  13   3 -10 3.72487 1.30640   5
 -11  -3  10 111.146 5.38280   2
  11  -3 -10 122.154 5.53056   3
 -11  -3  10 128.411 5.71773   4
 -11   3  10 125.538 5.22776   5
 -11   3  10 126.432 6.38298   1
  11   3 -10 117.472 6.12943   3
  11   3 -10 130.559 5.13133   5
   9  -3 -10 83.2824 4.12909   3
  -9  -3  10 78.1567 4.18400   2
  -9  -3  10 79.0307 4.01550   4
   9   3 -10 84.2364 3.67650   5
   9   3 -10 79.6743 4.54513   3
  -9   3  10 90.2564 4.00061   5
  -9   3  10 79.4344 4.75295   1
  -7  -3  10 200.993 5.11696   1
   7  -3 -10 200.422 6.24383   3
  -7  -3  10 194.456 6.54217   2
  -7  -3  10 194.079 5.98320   4
  -7   3  10 191.094 5.85408   5
   7   3 -10 194.434 6.80258   3
   7   3 -10 207.742 5.51154   5
  -7   3  10 189.292 7.21224   1
  -5  -3  10 100.494 4.30109   2
  -5  -3  10 94.8117 3.44683   4
   5  -3 -10 96.3197 3.87969   3
  -5  -3  10 89.7346 3.36698   1
  -5   3  10 94.0095 3.64739   5
   5   3 -10 97.2200 4.16134   3
   5   3 -10 93.1886 4.11808   2
   5   3 -10 99.8111 3.06582   5
  -5   3  10 101.215 4.74485   1
  -3  -3  10 32.4907 2.12018   1
   3  -3 -10 38.6973 2.32258   3
  -3  -3  10 39.4668 2.51950   2
  -3  -3  10 37.6241 1.81794   4
  -3   3  10 35.5354 2.11595   5
   3   3 -10 38.1366 2.26623   3
  -3   3  10 37.3957 2.68720   1
   3   3 -10 39.1450 1.47069   5
   3   3 -10 36.5529 1.48219   5
   3   3 -10 39.0880 2.46616   2
  -1  -3  10 208.291 6.36957   1
   1  -3 -10 213.936 6.10781   3
  -1  -3  10 207.644 5.08161   4
   1  -3 -10 216.897 4.03013   2
  -1   3  10 226.414 6.68015   1
  -1   3  10 215.616 5.89749   5
   1   3 -10 215.266 5.41542   3
   1   3 -10 211.440 4.37836   5
   1   3 -10 219.861 6.45706   2
   1   3 -10 213.856 4.44427   5
   1  -3  10 111.785 3.60744   4
   1  -3  10 110.693 2.88276   3
  -1  -3 -10 110.904 3.10910   2
  -1  -3 -10 116.316 4.31243   3
   1  -3  10 118.467 4.81140   1
  -1   3 -10 110.899 3.84820   3
  -1   3 -10 112.371 3.14482   5
   1   3  10 119.096 4.16935   5
  -1   3 -10 113.002 4.36866   5
  -1   3 -10 117.325 4.46494   2
   1   3  10 103.383 4.22995   3
   1   3  10 114.590 4.39055   1
  -1   3 -10 115.091 4.79433   1
  -3  -3 -10 122.687 4.67189   3
  -3  -3 -10 120.115 3.82572   2
   3  -3  10 116.875 5.14495   1
  -3   3 -10 116.664 4.66842   2
  -3   3 -10 118.684 5.25655   1
   3   3  10 118.243 4.37072   1
  -3   3 -10 120.291 3.82425   5
   3   3  10 117.337 4.63379   3
   3   3  10 120.143 4.45039   5
   5  -3  10 40.2447 3.23354   1
  -5  -3 -10 39.0415 2.40090   2
  -5   3 -10 34.7212 2.68361   2
   5   3  10 40.6608 2.70257   5
   5   3  10 46.6246 2.97731   3
  -5   3 -10 38.9662 2.43154   5
  -5   3 -10 44.4991 3.40450   1
  -7  -3 -10 9.72489 1.67214   2
  -7  -3 -10 11.3928 2.27723   4
   7  -3  10 10.2788 2.12109   1
  -7   3 -10 16.7204 2.39361   2
   7   3  10 9.68874 1.85962   5
   7   3  10 13.8761 2.17069   3
  -7   3 -10 9.74379 1.68126   5
  -7   3 -10 11.5423 2.26814   1
  -9  -3 -10 24.3128 2.89414   2
   9  -3  10 18.4062 3.01760   1
  -9   3 -10 20.4642 2.87914   2
  -9   3 -10 17.8392 2.55220   5
  -9   3 -10 17.3940 2.94421   1
  11  -3  10 2.18132 1.49930   1
 -11  -3 -10 0.88088 1.15529   2
 -11   3 -10 2.07584 1.31386   2
 -11   3 -10 0.35997 1.28552   5
 -11   3 -10 1.01072 1.52471   1
 -14  -4  10 8.38110 2.27102   2
 -14  -4  10 7.42460 2.07119   4
  14  -4 -10 6.79595 1.94657   3
  14   4 -10 8.18918 2.57215   3
 -14   4  10 8.47611 2.06001   5
 -14   4  10 6.74020 2.41451   1
  14   4 -10 7.87054 1.87777   5
 -12  -4  10 9.83841 2.12854   2
 -12  -4  10 6.92900 1.82540   4
  12  -4 -10 7.97410 1.87443   3
 -12   4  10 5.42303 1.56439   5
  12   4 -10 9.89213 2.44982   3
 -12   4  10 7.73798 2.21633   1
 -10  -4  10 31.8855 3.42208   2
  10  -4 -10 36.6213 2.97512   3
 -10  -4  10 32.1830 3.28391   4
  10   4 -10 27.7071 2.26827   5
 -10   4  10 27.3532 3.74923   1
 -10   4  10 33.5807 2.62519   5
  10   4 -10 31.2265 3.84960   3
  -8  -4  10 201.484 6.38712   4
   8  -4 -10 193.093 6.61927   3
  -8  -4  10 202.861 7.13244   2
  -8   4  10 196.174 6.29938   5
   8   4 -10 192.054 5.65363   5
  -8   4  10 188.261 7.88437   1
   8   4 -10 170.727 7.13082   3
  -6  -4  10 381.611 8.90187   4
   6  -4 -10 393.762 9.94272   3
  -6  -4  10 385.925 10.4115   2
   6   4 -10 386.763 8.21321   5
  -6   4  10 386.343 11.4285   1
   6   4 -10 382.654 10.6622   3
  -6   4  10 397.050 9.42324   5
   4  -4 -10 73.5265 3.62530   3
  -4  -4  10 70.4220 3.75017   2
  -4  -4  10 71.2396 2.67558   4
  -4  -4  10 69.8214 3.18971   1
  -4   4  10 67.7856 3.15856   5
   4   4 -10 71.8980 3.76157   2
  -4   4  10 75.6297 4.23637   1
   4   4 -10 68.8071 2.17786   5
   4   4 -10 70.2511 3.66839   3
   2  -4 -10 155.499 5.45140   3
  -2  -4  10 145.295 5.21966   1
  -2  -4  10 154.936 3.85965   4
  -2  -4  10 148.388 5.56110   2
  -2   4  10 148.767 5.83658   1
   2   4 -10 147.642 5.46757   2
   2   4 -10 153.072 5.12391   3
   2   4 -10 152.616 2.88567   5
  -2   4  10 153.003 4.91698   5
   2   4 -10 149.174 2.91266   5
   0  -4  10 87.9659 4.18813   1
   0  -4  10 89.4131 3.34909   3
   0  -4  10 87.5397 2.85631   4
   0  -4 -10 92.8372 4.18293   3
   0   4 -10 92.7038 4.39116   1
   0   4 -10 89.6247 4.13169   2
   0   4 -10 91.5174 2.16801   5
   0   4 -10 90.6952 3.34352   3
   0   4 -10 95.7856 2.17509   5
   0   4  10 89.6766 4.19728   1
   0   4  10 93.8169 3.75300   5
   0   4  10 94.0726 4.36528   3
   2  -4  10 354.776 10.2228   1
  -2  -4 -10 359.962 9.73686   3
  -2   4 -10 371.986 10.4560   1
   2   4  10 364.479 9.93569   3
  -2   4 -10 366.007 7.35501   5
   2   4  10 357.512 8.92594   5
   2   4  10 351.364 9.20332   1
  -2   4 -10 362.836 9.61627   2
  -4  -4 -10 49.8457 3.38419   3
   4  -4  10 60.3105 3.96586   1
  -4   4 -10 55.2280 3.42898   2
   4   4  10 54.7049 3.51185   3
  -4   4 -10 55.9280 2.64236   5
  -4   4 -10 57.3385 3.92658   1
   4   4  10 58.0783 3.25065   5
   6  -4  10 60.3510 4.27742   1
  -6  -4 -10 61.4769 3.25575   2
  -6   4 -10 58.9389 4.27538   1
  -6   4 -10 63.1040 3.88129   2
  -6   4 -10 67.5647 3.41199   5
   6   4  10 65.5205 3.75278   5
   6   4  10 60.3688 3.92985   3
  -8  -4 -10 8.81882 1.81447   2
   8  -4  10 9.30864 2.32887   1
   8   4  10 9.49358 1.95683   5
  -8   4 -10 10.8613 2.41238   1
  -8   4 -10 10.2961 2.12350   2
  -8   4 -10 9.51701 1.81550   5
   8   4  10 10.5132 2.22225   3
 -10  -4 -10 9.94243 2.06048   2
  10  -4  10 11.0091 2.69609   1
 -10   4 -10 8.74900 2.48468   1
 -10   4 -10 9.89922 2.27177   2
 -10   4 -10 6.76981 1.96010   5
 -13  -5  10 12.0081 2.55888   2
  13  -5 -10 6.76554 1.97868   3
 -13  -5  10 10.4008 2.35464   4
  13   5 -10 8.48809 1.87372   5
  13   5 -10 10.4719 2.80147   3
 -13   5  10 9.63362 2.82763   1
 -13   5  10 7.24090 1.91319   5
 -11  -5  10 9.11888 2.12429   4
  11  -5 -10 6.03573 1.74067   3
 -11  -5  10 7.05882 1.92974   2
 -11   5  10 7.11389 2.41446   1
 -11   5  10 7.44761 1.69038   5
  11   5 -10 8.00724 2.21563   3
  -9  -5  10 23.7617 3.02001   2
   9  -5 -10 22.7499 2.95846   3
  -9  -5  10 22.0925 2.56081   4
   9   5 -10 16.8947 2.92012   3
  -9   5  10 22.5697 2.55943   5
   9   5 -10 22.1581 2.24281   5
  -9   5  10 23.1032 3.55952   1
  -7  -5  10 1.66483 0.96648   2
  -7  -5  10 1.89996 0.76406   4
   7  -5 -10 2.86068 1.22177   3
  -7   5  10 3.38125 1.04801   5
   7   5 -10 4.36523 1.54216   3
   7   5 -10 2.06073 0.74035   5
  -7   5  10 3.65793 1.57507   1
  -5  -5  10 79.5727 4.33560   2
   5  -5 -10 80.4351 4.18864   3
  -5  -5  10 76.9557 3.00753   4
  -5   5  10 80.2621 3.64323   5
   5   5 -10 82.1566 4.33566   2
  -5   5  10 74.8141 4.78886   1
   5   5 -10 80.8221 2.61576   5
   5   5 -10 81.3253 4.51813   3
   3  -5 -10 34.0153 2.65618   3
  -3  -5  10 35.0647 2.53952   1
  -3  -5  10 32.4066 1.55671   4
  -3  -5  10 35.8516 2.81877   2
   3   5 -10 35.8462 0.99444   5
   3   5 -10 36.4368 1.01660   5
   3   5 -10 40.2001 2.92070   3
  -3   5  10 40.2577 2.51303   5
  -3   5  10 30.4320 3.47179   1
   3   5 -10 32.9694 2.71478   2
  -1  -5  10 15.0212 2.20404   2
  -1  -5  10 19.4544 2.43307   1
  -1  -5  10 18.5327 0.99911   4
  -1  -5  10 14.7298 0.95614   4
   1  -5 -10 16.8353 2.35963   3
   1   5 -10 17.6826 2.37991   1
   1   5 -10 17.6724 2.08767   3
   1   5 -10 18.3072 2.38132   2
  -1   5  10 16.5527 2.44465   1
  -1   5  10 15.4037 2.38755   3
  -1   5  10 21.4038 2.24633   5
   1  -5  10 92.8136 4.80766   1
  -1  -5 -10 95.2425 4.75890   3
   1   5  10 102.818 4.76787   1
   1   5  10 94.4694 4.09121   5
  -1   5 -10 93.5055 4.85598   1
  -1   5 -10 102.828 4.76394   2
  -1   5 -10 96.3218 2.29046   5
   1   5  10 100.070 5.05424   3
   3  -5  10 91.8707 5.08346   1
  -3  -5 -10 90.4065 4.84592   3
  -3   5 -10 93.2563 3.05008   5
  -3   5 -10 81.0728 4.88772   1
   3   5  10 90.5441 4.18977   5
   3   5  10 91.2963 4.93924   3
  -3   5 -10 84.1235 4.45149   2
  -5  -5 -10 53.4337 3.91220   3
   5  -5  10 45.4617 3.91281   1
  -5   5 -10 49.9480 4.20311   1
  -5   5 -10 48.9471 3.51955   2
   5   5  10 47.4164 3.73926   3
  -5   5 -10 50.2413 2.70086   5
   5   5  10 53.2162 3.42219   5
  -7  -5 -10 0.64313 1.08280   3
   7  -5  10 -0.2661 1.08177   1
   7   5  10 0.56562 1.21592   3
  -7   5 -10 1.53948 1.45361   1
  -7   5 -10 1.48978 1.05053   2
  -7   5 -10 0.52450 0.87221   5
   7   5  10 2.09335 1.20257   5
   9  -5  10 17.8384 3.28430   1
  -9   5 -10 16.9763 2.83280   2
  -9   5 -10 17.7650 2.60524   5
  -9   5 -10 18.5283 3.31971   1
 -12  -6  10 5.01760 1.63947   4
  12  -6 -10 2.93174 1.61369   3
 -12  -6  10 3.95661 1.78222   2
  12   6 -10 2.91809 1.32709   5
 -12   6  10 1.88832 1.55846   1
  12   6 -10 6.13011 2.36090   3
 -12   6  10 2.24832 1.39193   5
  10  -6 -10 42.7435 3.63705   3
 -10  -6  10 34.4216 3.89309   2
 -10  -6  10 41.9764 3.19695   4
 -10   6  10 37.6915 4.87917   1
  10   6 -10 33.9301 4.58430   3
  10   6 -10 40.9673 2.91019   5
 -10   6  10 41.9709 3.22846   5
  -8  -6  10 67.0356 3.51098   4
   8  -6 -10 72.2785 4.42400   3
  -8  -6  10 57.9067 4.11714   2
   8   6 -10 69.6782 3.25779   5
   8   6 -10 69.7591 5.04127   3
  -8   6  10 70.4305 5.37802   1
  -8   6  10 71.3316 3.92063   5
   6  -6 -10 2.63289 1.21075   3
  -6  -6  10 0.88732 0.61830   4
  -6  -6  10 1.98812 1.04627   2
  -6   6  10 0.11078 1.17534   1
   6   6 -10 0.38603 1.09927   3
  -6   6  10 0.48416 0.70371   5
   6   6 -10 0.28538 0.43629   5
  -4  -6  10 10.9512 2.14835   2
  -4  -6  10 7.82469 0.93468   4
   4  -6 -10 8.12181 1.77092   3
  -4   6  10 8.12400 1.48623   5
  -4   6  10 12.4264 2.56343   1
   4   6 -10 7.56907 1.71273   2
   4   6 -10 7.33845 0.74006   5
   4   6 -10 10.0794 2.12068   3
  -2  -6  10 6.33652 1.65056   2
  -2  -6  10 6.37094 1.51215   1
   2  -6 -10 6.58746 1.71289   3
  -2  -6  10 6.37317 0.37790   4
  -2   6  10 6.19018 1.74583   1
   2   6 -10 6.16409 1.56341   1
   2   6 -10 4.96056 1.40722   3
   2   6 -10 6.05640 1.56336   2
  -2   6  10 4.45043 1.19465   5
   0  -6  10 32.4951 3.53831   1
   0  -6 -10 24.9097 3.16695   3
   0  -6  10 26.9427 0.76807   4
   0  -6  10 24.4563 3.07071   2
   0   6  10 24.1397 3.08866   1
   0   6  10 29.4358 2.38751   5
   0   6 -10 26.8310 3.21077   1
   0   6  10 30.4079 3.62596   3
   0   6 -10 28.5648 3.16460   2
  -2  -6 -10 23.3054 3.24537   3
   2  -6  10 15.8752 2.69032   1
  -2   6 -10 18.8304 2.92946   1
   2   6  10 22.0555 2.54906   5
  -2   6 -10 22.5944 2.86796   2
   2   6  10 12.2835 2.48322   3
  -2   6 -10 18.7664 1.07658   5
  -4  -6 -10 3.04249 1.56668   3
   4  -6  10 3.82115 1.70159   1
  -4   6 -10 3.68143 1.39762   2
  -4   6 -10 3.65146 1.71831   1
  -4   6 -10 1.35536 0.67839   5
   4   6  10 2.56676 1.15189   5
   4   6  10 2.95993 1.49498   3
   6  -6  10 2.42046 1.74288   1
  -6  -6 -10 4.34798 1.77099   3
  -6   6 -10 1.68006 1.58477   1
   6   6  10 2.64009 1.42780   5
  -6   6 -10 3.52209 1.39148   2
  -6   6 -10 4.27651 1.13056   5
   6   6  10 1.13291 1.21317   3
  -8  -6 -10 23.6164 3.52246   3
   8  -6  10 18.1971 3.61944   1
   8   6  10 24.0134 3.72443   3
  -8   6 -10 30.2449 3.18223   5
  -8   6 -10 22.6435 3.08820   2
  -8   6 -10 30.9384 4.54723   1
   8   6  10 28.4034 3.56798   5
  -9  -7  10 33.3204 3.94010   2
   9  -7 -10 31.3297 3.84200   3
  -9  -7  10 31.7937 2.66815   4
  -9   7  10 30.1978 3.31702   5
   9   7 -10 36.3823 4.91488   3
  -9   7  10 37.2655 5.17622   1
   7  -7 -10 15.4681 2.75737   3
  -7  -7  10 18.2745 1.97573   4
  -7  -7  10 11.0507 2.26715   2
  -7   7  10 17.8707 3.56106   1
   7   7 -10 13.4888 2.81609   3
   7   7 -10 15.9839 1.76737   5
  -7   7  10 18.3537 2.43064   5
   5  -7 -10 44.8490 3.73910   3
  -5  -7  10 42.4137 1.87867   4
  -5  -7  10 46.5258 3.66802   2
  -5   7  10 50.0666 5.35222   1
  -5   7  10 45.0535 3.05475   5
   5   7 -10 40.6680 4.39504   3
   5   7 -10 44.3693 1.98620   5
   3  -7 -10 39.3879 3.49940   3
  -3  -7  10 35.0443 3.82800   3
  -3  -7  10 38.9307 3.36458   2
   3   7 -10 30.2611 3.51118   2
   3   7 -10 38.4140 3.37795   3
  -3   7  10 36.0935 4.28959   1
  -3   7  10 34.7876 2.74444   5
  -1  -7  10 6.91502 1.92774   1
  -1  -7  10 7.60195 1.90074   2
   1  -7 -10 5.58037 1.79228   3
  -1   7  10 5.89083 1.53727   5
   1   7 -10 7.32968 1.88690   1
   1   7 -10 10.0587 2.05776   2
  -1  -7 -10 24.7064 3.47231   3
   1  -7  10 27.9559 3.59084   1
   1  -7  10 27.8357 3.35215   2
  -1   7 -10 22.2453 2.99812   2
   1   7  10 22.6321 2.69719   5
  -1   7 -10 27.1888 3.59963   1
   1   7  10 25.0716 3.67321   3
  -3  -7 -10 17.9381 3.08503   3
   3  -7  10 21.7938 3.55458   1
   3   7  10 18.6048 3.28738   3
  -3   7 -10 23.5428 1.47216   5
  -3   7 -10 21.0383 3.47437   1
  -3   7 -10 23.7039 3.18902   2
   3   7  10 21.7118 2.76909   5
  -5  -7 -10 1.33789 1.44539   3
   5  -7  10 0.54869 1.45397   1
   5   7  10 2.46093 1.32388   5
  -5   7 -10 1.08010 1.04339   2
  -5   7 -10 2.48213 0.95066   5
  -5   7 -10 1.44596 1.70217   1
   5   7  10 1.66079 1.53362   3
  -6  -8  10 48.0347 4.02577   2
   6  -8 -10 48.1569 4.20196   3
  -6  -8  10 44.0756 1.93816   4
   6   8 -10 50.3036 5.50414   3
  -6   8  10 53.1149 3.67308   5
   6   8 -10 51.0456 2.51039   5
  -6   8  10 42.2201 5.35284   1
  -4  -8  10 29.4385 3.90613   3
  -4  -8  10 36.0929 3.97620   2
   4  -8 -10 40.2446 4.52633   3
  -4   8  10 33.3988 2.88995   5
   4   8 -10 35.0533 1.59903   5
  -4   8  10 37.3521 4.75917   1
   4   8 -10 28.4601 3.87552   3
   2  -8 -10 50.0188 4.30394   3
  -2   8  10 59.1591 3.74033   5
   0  -8 -10 -0.5326 1.15522   3
   0   8  10 -1.1325 0.83891   5
  -2  -8 -10 45.1423 5.05989   3
   2  -8  10 29.2942 3.99990   1
  -2   8 -10 36.1226 4.49505   1
   2   8  10 29.4185 3.30475   5
   2   8  10 48.2350 5.40500   3
 -16   0  11 -1.4761 1.03168   2
  16   0 -11 0.31189 1.35457   3
 -14   0  11 -0.9584 1.05084   2
  14   0 -11 0.35114 0.93206   3
  12   0 -11 -0.0760 0.75128   3
 -12   0  11 -0.5428 0.76340   2
  10   0 -11 -0.1181 0.52879   3
  10   0 -11 -0.2304 0.51209   5
 -10   0  11 0.29844 0.73987   4
 -10   0  11 -0.6412 0.58193   1
 -10   0  11 0.41185 0.72848   2
  -8   0  11 -0.3662 0.47182   4
   8   0 -11 0.57911 0.60528   5
  -8   0  11 0.43143 0.50434   5
  -8   0  11 -0.2569 0.44900   1
   8   0 -11 -0.2037 0.38130   3
  -8   0  11 0.78647 0.57391   2
   6   0 -11 0.42855 0.46487   5
   6   0 -11 -0.0473 0.38126   3
  -6   0  11 0.81239 0.46353   5
  -6   0  11 -0.2841 0.40620   4
  -6   0  11 0.39373 0.43254   1
  -6   0  11 0.50119 0.46053   2
   4   0 -11 0.23431 0.36727   5
   4   0 -11 -0.1834 0.31585   3
  -4   0  11 1.39350 0.68295   1
  -4   0  11 -0.1537 0.33316   4
  -4   0  11 0.21781 0.33016   5
  -4   0  11 -0.2771 0.31658   2
   4   0 -11 0.11602 0.35243   2
  -2   0  11 0.03931 0.37197   4
   2   0 -11 0.20800 0.40460   5
  -2   0  11 0.05942 0.28065   1
   2   0 -11 -0.0443 0.22346   3
   2   0 -11 -0.4028 0.25058   2
  -2   0  11 0.21375 0.36519   5
   0   0  11 0.37210 0.51392   1
   0   0 -11 0.23861 0.21556   3
   0   0 -11 0.03403 0.37738   2
   0   0  11 0.04610 0.29651   5
   0   0 -11 -0.0048 0.31977   5
   2   0  11 0.54256 0.56053   1
  -2   0 -11 0.39436 0.45860   2
   2   0  11 0.50179 0.41208   5
  -2   0 -11 0.21731 0.41289   5
  -2   0 -11 0.29818 0.20736   3
   4   0  11 -0.2914 0.47094   1
  -4   0 -11 -0.0130 0.45577   2
  -4   0 -11 -0.2788 0.47872   5
  -6   0 -11 0.51338 0.67347   5
  -6   0 -11 -0.0548 0.58372   2
   6   0  11 -0.0949 0.56901   1
   8   0  11 0.35944 0.84748   1
  -8   0 -11 0.23300 0.79763   5
  -8   0 -11 -0.3256 0.68503   2
 -10   0 -11 0.33509 0.88923   2
 -12   0 -11 -0.2847 1.03110   2
 -17  -1  11 1.34081 1.88585   2
 -17   1  11 6.41886 2.00656   2
  15  -1 -11 9.01291 2.27259   3
 -15  -1  11 6.52471 1.87168   2
 -15   1  11 8.04536 1.90543   2
  15   1 -11 10.8622 2.49727   3
  13  -1 -11 14.7347 2.51618   3
 -13  -1  11 13.1415 2.30132   2
 -13   1  11 10.9041 2.19021   1
 -13   1  11 14.2678 2.20274   2
  13   1 -11 14.6448 2.63431   3
 -11  -1  11 44.3247 3.33794   4
  11  -1 -11 43.9642 3.21182   3
 -11  -1  11 40.7007 2.94488   2
  11   1 -11 43.3605 3.31882   3
 -11   1  11 55.4007 3.64694   1
  11   1 -11 53.5384 3.16978   5
 -11   1  11 47.1008 2.84684   2
  -9  -1  11 155.040 5.79808   4
  -9  -1  11 156.637 5.53556   2
   9  -1 -11 159.622 5.75176   3
  -9  -1  11 167.903 5.34387   1
   9  -1 -11 159.922 5.27913   5
  -9   1  11 158.691 4.95357   2
   9   1 -11 163.039 5.29532   5
  -9   1  11 157.665 5.26045   5
   9   1 -11 156.395 5.94890   3
  -9   1  11 150.989 5.83972   4
  -9   1  11 155.672 6.01951   1
  -7  -1  11 291.478 7.63763   2
  -7  -1  11 295.866 7.83339   4
   7  -1 -11 270.093 7.40008   3
  -7  -1  11 278.144 7.25095   1
   7  -1 -11 282.161 7.16292   5
  -7   1  11 285.955 8.15935   1
   7   1 -11 291.555 7.83701   3
  -7   1  11 272.848 7.77002   4
  -7   1  11 293.683 6.78112   2
   7   1 -11 281.242 7.07751   5
  -7   1  11 284.856 7.13987   5
  -5  -1  11 293.042 7.36257   4
   5  -1 -11 283.195 6.97383   3
   5  -1 -11 290.508 6.99157   5
  -5  -1  11 287.986 7.20174   1
  -5  -1  11 291.302 7.42267   2
  -5   1  11 304.182 7.03460   5
  -5   1  11 293.685 6.48061   2
   5   1 -11 292.248 7.38207   2
   5   1 -11 296.172 7.22029   3
   5   1 -11 282.778 6.74892   5
  -5   1  11 279.803 7.76912   1
  -5   1  11 310.057 7.75194   4
   3  -1 -11 156.260 3.99723   2
  -3  -1  11 161.925 4.95457   1
   3  -1 -11 159.801 4.49810   5
  -3  -1  11 156.215 4.61667   4
   3  -1 -11 153.747 4.19832   3
   3   1 -11 158.128 4.26124   5
  -3   1  11 154.109 4.42682   5
  -3   1  11 152.646 4.84470   4
   3   1 -11 155.413 4.17454   3
  -3   1  11 146.532 4.99434   1
   3   1 -11 155.504 4.71097   2
  -3   1  11 155.237 4.03306   2
   1  -1 -11 173.772 4.21692   3
   1  -1 -11 170.601 4.76722   5
  -1  -1  11 172.511 5.35627   1
   1  -1 -11 167.836 4.28399   2
  -1  -1  11 162.966 4.84084   4
  -1   1  11 164.847 5.15033   4
  -1   1  11 172.040 5.33019   1
   1   1 -11 162.859 4.89462   2
  -1   1  11 168.461 4.72266   5
   1   1 -11 170.914 4.54111   5
   1   1 -11 171.191 3.75614   3
  -1  -1 -11 150.384 4.65215   5
   1  -1  11 156.169 5.29968   1
  -1  -1 -11 156.426 4.32610   2
  -1  -1 -11 155.866 3.88219   3
  -1   1 -11 151.040 4.47362   5
   1   1  11 145.446 4.94192   1
   1   1  11 147.611 4.55365   5
  -1   1 -11 147.856 4.69822   2
  -3  -1 -11 16.8757 1.80960   2
  -3  -1 -11 16.4645 1.17937   3
  -3  -1 -11 16.2504 1.87381   5
   3  -1  11 15.9962 2.07112   1
   3   1  11 17.6148 1.89250   5
  -3   1 -11 15.2939 1.77722   5
   3   1  11 14.4184 1.15342   3
   3   1  11 10.8915 1.62446   1
  -3   1 -11 14.7377 1.80251   2
  -5  -1 -11 220.653 6.66689   2
  -5  -1 -11 218.812 6.77211   5
   5  -1  11 226.048 7.36260   1
   5   1  11 221.322 6.80482   1
  -5   1 -11 235.905 6.85800   5
  -5   1 -11 231.222 7.02168   2
  -7  -1 -11 68.3004 3.76161   2
   7  -1  11 77.3464 4.28526   1
   7   1  11 70.3786 3.72496   1
  -7   1 -11 68.5401 3.76676   5
  -7   1 -11 67.2933 3.80243   2
   9  -1  11 26.0508 3.20018   1
  -9  -1 -11 26.8503 3.07888   2
  -9   1 -11 19.8936 2.77641   5
  -9   1 -11 21.3645 2.89296   2
 -11  -1 -11 29.7313 3.60087   2
 -11   1 -11 28.9337 3.63855   2
  16  -2 -11 12.6955 2.72950   3
 -16  -2  11 11.4242 2.58405   2
  16   2 -11 17.7966 3.50983   3
  14  -2 -11 144.288 6.71206   3
 -14  -2  11 143.032 6.48810   2
 -14  -2  11 132.448 7.79940   4
 -14   2  11 147.666 7.15956   1
  14   2 -11 151.256 7.50494   3
  14   2 -11 118.950 6.06526   5
 -12  -2  11 129.414 5.72255   2
  12  -2 -11 117.139 5.63039   3
 -12  -2  11 133.826 6.08249   4
 -12   2  11 122.026 6.13035   1
  12   2 -11 119.774 6.19838   3
  12   2 -11 136.371 5.49939   5
 -12   2  11 119.648 4.67435   2
 -10  -2  11 22.0118 2.65333   4
 -10  -2  11 18.4282 2.39048   2
  10  -2 -11 18.3953 2.41691   3
 -10   2  11 21.8274 2.91865   1
 -10   2  11 20.0614 2.30310   5
 -10   2  11 21.9949 1.75244   2
  10   2 -11 20.4565 2.83219   3
  10   2 -11 24.0537 2.07661   5
  -8  -2  11 67.0363 3.46877   4
  -8  -2  11 65.6822 3.51454   2
   8  -2 -11 60.4093 3.30285   3
  -8  -2  11 68.5227 2.94990   1
   8   2 -11 67.1738 3.11052   5
  -8   2  11 68.1200 4.01478   1
  -8   2  11 66.4613 2.60721   2
   8   2 -11 68.8350 3.76779   3
  -8   2  11 64.7670 3.20121   5
  -6  -2  11 83.1053 3.20817   1
  -6  -2  11 80.1419 3.39527   4
  -6  -2  11 74.3007 3.60202   2
   6  -2 -11 82.8129 3.20542   5
   6  -2 -11 81.5397 3.47209   3
   6   2 -11 75.6114 3.56892   2
   6   2 -11 78.0443 3.62844   3
  -6   2  11 79.7312 3.65146   4
  -6   2  11 88.5312 4.23939   1
  -6   2  11 79.6097 2.49719   2
  -6   2  11 76.4288 3.26551   5
   6   2 -11 75.1495 2.98450   5
   4  -2 -11 208.264 5.46493   5
   4  -2 -11 212.667 5.67292   3
  -4  -2  11 207.840 5.84215   1
  -4  -2  11 200.209 5.45639   4
  -4  -2  11 210.868 6.22908   2
   4   2 -11 202.322 5.66193   3
   4   2 -11 206.293 5.05794   5
   4   2 -11 206.817 5.02911   5
   4   2 -11 215.326 6.21191   2
  -4   2  11 201.528 5.98376   4
  -4   2  11 206.787 6.52599   1
  -4   2  11 193.671 5.52984   5
  -4   2  11 211.607 4.39791   2
   2  -2 -11 509.151 10.4269   5
   2  -2 -11 528.735 10.5912   3
  -2  -2  11 505.693 10.3357   4
   2  -2 -11 506.565 9.21277   2
  -2  -2  11 518.758 11.3323   1
   2   2 -11 527.176 10.0949   3
   2   2 -11 515.293 9.69098   5
  -2   2  11 515.665 11.6800   1
   2   2 -11 503.468 11.1932   2
   2   2 -11 515.121 9.82107   5
  -2   2  11 518.565 11.2598   4
  -2   2  11 495.494 10.6229   5
   0  -2 -11 207.618 5.60927   5
   0  -2 -11 216.371 4.90114   2
   0  -2  11 219.439 6.53568   1
   0  -2 -11 211.320 5.52948   3
   0   2 -11 208.838 5.16672   5
   0   2 -11 208.434 4.19223   3
   0   2 -11 210.222 5.09147   5
   0   2  11 213.172 6.27575   4
   0   2  11 215.293 5.88531   5
   0   2 -11 213.219 6.12975   2
   0   2  11 214.127 6.31656   1
  -2  -2 -11 165.401 4.82621   3
   2  -2  11 153.846 5.68500   1
  -2  -2 -11 164.932 5.03575   5
  -2  -2 -11 154.396 4.46914   2
   2   2  11 168.990 5.22689   5
  -2   2 -11 160.207 5.33539   2
   2   2  11 165.250 4.95697   3
  -2   2 -11 166.279 4.70708   5
   2   2  11 153.680 5.17912   1
  -4  -2 -11 185.532 5.56229   3
   4  -2  11 188.802 6.73648   1
  -4  -2 -11 195.382 5.66372   2
   4   2  11 187.953 5.97994   1
   4   2  11 187.956 5.59576   3
  -4   2 -11 189.442 6.25971   2
   4   2  11 191.301 5.97022   5
  -4   2 -11 188.622 5.72111   5
   6  -2  11 64.9865 4.02031   1
  -6  -2 -11 62.3221 3.32850   2
   6   2  11 65.9641 3.37740   1
  -6   2 -11 60.3748 3.40431   5
  -6   2 -11 56.0001 3.48282   2
   8  -2  11 5.05449 1.65391   1
  -8  -2 -11 8.09715 1.66525   2
  -8   2 -11 3.50600 1.33548   2
  -8   2 -11 4.12018 1.25807   5
  10  -2  11 1.35122 1.09812   1
 -10  -2 -11 1.45747 0.98605   2
 -10   2 -11 0.14392 1.03565   5
 -10   2 -11 4.45567 1.53982   2
 -12  -2 -11 13.0352 2.48921   2
 -15  -3  11 36.6024 4.53307   4
  15  -3 -11 37.6367 4.33705   3
 -15  -3  11 37.4395 4.26611   2
  15   3 -11 42.2336 5.11579   3
 -15   3  11 33.3953 4.37645   1
 -13  -3  11 16.4342 2.74377   4
 -13  -3  11 13.3240 2.45053   2
  13  -3 -11 15.5105 2.60480   3
  13   3 -11 16.6721 2.97054   3
 -13   3  11 16.0475 3.63929   5
 -13   3  11 16.7752 2.97850   1
  13   3 -11 13.4194 2.13468   5
  11  -3 -11 101.136 5.05814   3
 -11  -3  11 113.306 5.35005   4
 -11  -3  11 110.944 5.36466   2
  11   3 -11 111.869 4.78049   5
 -11   3  11 129.991 6.49745   1
 -11   3  11 110.020 4.87729   5
  11   3 -11 114.089 6.02051   3
   9  -3 -11 715.388 16.0761   3
  -9  -3  11 754.963 16.2245   4
  -9  -3  11 750.659 16.6904   2
  -9   3  11 766.629 18.2050   1
   9   3 -11 746.836 15.2250   5
  -9   3  11 729.552 15.6437   5
   9   3 -11 747.965 17.4253   3
  -7  -3  11 186.216 5.89139   4
   7  -3 -11 198.265 6.24539   3
  -7  -3  11 185.239 5.16455   1
  -7  -3  11 193.083 6.59216   2
  -7   3  11 183.003 5.83211   5
   7   3 -11 191.686 5.41405   5
   7   3 -11 194.530 6.76993   3
  -7   3  11 193.149 7.31029   1
   5  -3 -11 64.3127 3.17930   3
  -5  -3  11 65.9561 2.89176   4
  -5  -3  11 72.8787 3.69195   2
  -5  -3  11 67.2900 3.00308   1
   5   3 -11 65.0975 2.50830   5
  -5   3  11 68.3790 3.93525   1
  -5   3  11 68.5003 3.13783   5
   5   3 -11 67.1842 3.41977   3
   5   3 -11 63.4534 3.44302   2
  -3  -3  11 4.93850 0.86403   4
  -3  -3  11 4.17501 1.00531   1
   3  -3 -11 4.57215 1.02913   3
  -3  -3  11 1.58513 0.80759   2
   3   3 -11 5.20461 1.04073   3
  -3   3  11 2.57696 1.02648   1
   3   3 -11 4.45425 0.67523   5
   3   3 -11 3.23151 0.60106   5
   3   3 -11 3.82975 1.05329   2
  -3   3  11 4.67607 1.05587   5
  -1  -3  11 282.432 6.43889   4
  -1  -3  11 274.439 7.73871   1
   1  -3 -11 276.556 7.25113   3
  -1   3  11 278.266 7.15448   5
   1   3 -11 278.934 6.39456   3
   1   3 -11 274.693 5.77641   5
   1   3 -11 275.432 7.68723   2
   1   3 -11 276.811 5.67034   5
  -1   3  11 253.937 7.65162   1
  -1  -3 -11 300.489 6.40103   2
   1  -3  11 301.990 8.67438   1
  -1  -3 -11 308.854 7.95559   3
   1   3  11 310.863 8.29029   1
   1   3  11 299.187 8.07958   3
  -1   3 -11 318.124 8.37802   2
   1   3  11 296.778 7.73547   5
  -1   3 -11 299.370 6.62025   5
  -3  -3 -11 108.728 4.39146   3
  -3  -3 -11 103.699 3.61887   2
   3  -3  11 96.3026 4.78117   1
   3   3  11 111.070 4.49368   3
  -3   3 -11 104.412 5.02567   1
   3   3  11 98.2256 4.12712   1
   3   3  11 103.934 4.24619   5
  -3   3 -11 113.739 3.84261   5
  -3   3 -11 100.285 4.44675   2
  -5  -3 -11 98.0484 4.42989   3
  -5  -3 -11 95.4589 3.90788   2
   5  -3  11 101.925 5.20793   1
  -5   3 -11 90.3394 5.00043   1
   5   3  11 101.053 4.48954   3
  -5   3 -11 94.3638 3.98762   5
   5   3  11 91.9171 4.26780   5
  -5   3 -11 86.9971 4.39490   2
   7  -3  11 27.9475 3.47084   1
  -7  -3 -11 27.4085 2.79766   2
  -7   3 -11 30.9594 3.71163   1
  -7   3 -11 30.4359 2.57597   5
  -7   3 -11 23.4371 2.92004   2
   9  -3  11 32.2284 4.00112   1
  -9  -3 -11 31.8076 3.32362   2
  -9   3 -11 40.2948 3.44969   2
  -9   3 -11 32.9552 4.05912   1
  -9   3 -11 32.4400 3.55869   5
  11  -3  11 29.1655 4.02504   1
 -11  -3 -11 27.8546 3.51480   2
 -11   3 -11 26.9085 3.43248   5
 -11   3 -11 29.4002 3.79463   2
  14  -4 -11 22.3103 3.36703   3
 -14  -4  11 28.9587 3.94665   4
 -14  -4  11 10.0925 2.35535   2
  14   4 -11 19.6998 2.81600   5
  14   4 -11 17.8739 3.38468   3
 -14   4  11 21.5770 3.80453   1
 -12  -4  11 41.0176 4.22527   2
 -12  -4  11 48.6983 3.84457   4
  12  -4 -11 47.3218 3.61293   3
  12   4 -11 37.7280 4.64414   3
  12   4 -11 42.6630 3.16336   5
 -12   4  11 37.7056 4.59708   1
 -10  -4  11 32.9873 2.80851   4
  10  -4 -11 30.6629 3.33628   3
 -10  -4  11 30.6164 3.37236   2
  10   4 -11 30.5471 2.38303   5
  10   4 -11 25.0601 3.47460   3
 -10   4  11 27.2543 3.72490   1
 -10   4  11 31.0395 3.08040   5
   8  -4 -11 23.8859 2.76245   3
  -8  -4  11 23.7087 2.89625   2
  -8  -4  11 19.1899 2.26157   4
  -8   4  11 16.4368 2.76380   1
   8   4 -11 23.3988 3.05205   3
   8   4 -11 26.2954 1.95626   5
  -8   4  11 27.0109 2.67425   5
   6  -4 -11 19.3599 2.40049   3
  -6  -4  11 20.1931 1.70947   4
  -6  -4  11 20.4914 2.57707   2
   6   4 -11 18.4163 2.41829   2
   6   4 -11 21.0884 2.62252   3
  -6   4  11 19.8474 2.85557   1
   6   4 -11 22.1735 1.54705   5
  -6   4  11 18.1477 2.03418   5
  -4  -4  11 193.458 6.68374   2
  -4  -4  11 190.240 5.90970   1
   4  -4 -11 186.221 6.25373   3
  -4  -4  11 191.711 5.09616   4
  -4   4  11 193.775 7.28266   1
   4   4 -11 201.766 4.54803   5
   4   4 -11 188.712 6.61061   2
   4   4 -11 200.501 6.50884   3
  -4   4  11 195.052 5.89472   5
  -2  -4  11 126.871 4.91476   1
   2  -4 -11 125.625 4.84996   3
  -2  -4  11 125.201 3.57990   4
  -2  -4  11 129.582 5.24810   2
   2   4 -11 121.502 2.91684   5
  -2   4  11 120.107 5.26323   1
   2   4 -11 123.774 2.99526   5
   2   4 -11 131.343 5.16185   2
   2   4 -11 117.531 4.40766   3
  -2   4  11 122.116 4.45534   5
   0  -4 -11 7.87741 1.51726   3
   0  -4  11 11.9337 1.91777   1
   0  -4  11 11.1530 1.23856   4
   0   4  11 10.5024 1.59381   5
   0   4 -11 7.78713 1.59102   2
   0   4 -11 10.6913 0.80139   5
   0   4  11 9.96686 1.79119   3
   0   4 -11 10.3410 1.86940   1
   0   4  11 11.3617 1.91192   1
  -2  -4 -11 434.620 11.0649   3
   2  -4  11 441.873 11.8277   1
   2   4  11 437.196 10.4708   5
   2   4  11 422.982 10.6345   1
   2   4  11 448.860 11.3707   3
  -2   4 -11 427.649 11.0234   2
  -2   4 -11 427.162 8.80948   5
  -2   4 -11 430.553 11.8538   1
   4  -4  11 121.024 5.89002   1
  -4  -4 -11 125.275 5.42842   3
  -4   4 -11 118.821 4.22805   5
  -4   4 -11 122.753 5.33295   2
   4   4  11 123.007 5.03126   5
   4   4  11 126.751 5.49315   3
  -4   4 -11 125.249 6.05287   1
   6  -4  11 23.1689 3.27952   1
  -6  -4 -11 19.5671 2.70857   3
   6   4  11 20.9247 2.79198   3
  -6   4 -11 21.6135 2.38521   5
  -6   4 -11 22.8547 2.89937   2
  -6   4 -11 24.3211 3.39722   1
   6   4  11 25.3124 2.92850   5
   8  -4  11 9.96766 2.40375   1
  -8  -4 -11 7.62361 1.86196   2
  -8   4 -11 8.21469 1.74393   5
  -8   4 -11 10.7506 2.18910   2
  -8   4 -11 11.1100 2.47200   1
  10  -4  11 11.7000 2.84621   1
 -10   4 -11 11.2796 2.72330   1
 -10   4 -11 6.45507 1.85852   2
 -10   4 -11 12.9215 2.51730   5
  13  -5 -11 36.4309 4.23798   3
 -13  -5  11 36.5019 4.11193   4
 -13  -5  11 34.9617 4.11653   2
 -13   5  11 39.2366 4.03879   5
 -13   5  11 36.7783 4.92833   1
  13   5 -11 39.3325 5.00683   3
  13   5 -11 41.1681 3.33874   5
 -11  -5  11 7.87950 1.84524   4
 -11  -5  11 8.25840 2.05635   2
  11  -5 -11 10.6293 2.23274   3
 -11   5  11 9.28913 1.89080   5
 -11   5  11 8.49840 2.45415   1
  11   5 -11 5.58800 2.05667   3
  11   5 -11 6.11924 1.45518   5
  -9  -5  11 25.8590 3.28378   2
  -9  -5  11 30.2085 3.04058   4
   9  -5 -11 29.7066 3.32867   3
  -9   5  11 29.5908 2.56740   5
   9   5 -11 27.5615 3.77229   3
  -9   5  11 26.5673 3.88273   1
   9   5 -11 29.3960 2.25475   5
   7  -5 -11 44.1748 3.21330   3
  -7  -5  11 42.6095 3.25760   2
  -7  -5  11 43.5524 2.62738   4
   7   5 -11 44.8329 3.57978   3
  -7   5  11 46.5692 2.97554   5
   7   5 -11 42.0167 2.29259   5
  -7   5  11 42.0972 4.64612   1
   5  -5 -11 57.8422 3.62893   3
  -5  -5  11 68.8225 4.10780   2
  -5  -5  11 68.3668 2.82163   4
   5   5 -11 67.1940 4.07442   3
  -5   5  11 63.2465 3.31775   5
  -5   5  11 70.5206 4.66562   1
   5   5 -11 56.8345 3.72848   2
   5   5 -11 68.8025 2.43528   5
  -3  -5  11 63.7696 3.84150   2
  -3  -5  11 55.8597 3.25630   1
  -3  -5  11 65.6379 2.34782   4
   3  -5 -11 56.3771 3.47660   3
   3   5 -11 60.1680 1.74404   5
   3   5 -11 60.5262 3.69286   2
   3   5 -11 60.9017 3.58254   3
  -3   5  11 53.8587 3.06061   5
  -3   5  11 61.1174 4.06550   1
  -1  -5  11 20.1799 2.58133   1
   1  -5 -11 18.6752 2.50033   3
  -1  -5  11 20.1925 1.20171   4
  -1  -5  11 19.2816 1.16351   4
   1   5 -11 19.1949 0.71007   5
  -1   5  11 21.8023 2.31147   5
  -1   5  11 15.0202 2.42065   1
   1   5 -11 24.4778 2.83506   1
   1   5 -11 19.5311 2.46935   2
   1  -5  11 77.4680 4.48036   1
  -1  -5 -11 77.7568 4.32440   3
   1   5  11 90.9305 4.81513   3
  -1   5 -11 81.7796 2.40359   5
   1   5  11 82.7370 4.32291   1
  -1   5 -11 75.7663 4.21327   2
   1   5  11 83.5180 3.93960   5
  -1   5 -11 79.4363 4.62651   1
   3  -5  11 66.0832 4.40442   1
  -3  -5 -11 65.7377 4.11147   3
   3   5  11 66.4305 3.66557   5
  -3   5 -11 62.5820 3.91389   2
  -3   5 -11 59.0184 2.56665   5
  -3   5 -11 58.2463 4.22147   1
   3   5  11 54.0601 3.86361   3
  -5  -5 -11 40.8936 3.49522   3
   5  -5  11 31.4348 3.89668   1
  -5   5 -11 35.1167 3.65342   2
   5   5  11 41.9541 3.58440   3
   5   5  11 36.0092 2.91950   5
  -5   5 -11 35.3770 4.26099   1
  -5   5 -11 31.2765 2.29404   5
  -7  -5 -11 3.71222 1.45946   3
   7  -5  11 0.98006 1.39688   1
  -7   5 -11 3.00475 1.39370   2
   7   5  11 2.96342 1.46733   5
   7   5  11 2.05324 1.37863   3
  -7   5 -11 4.69320 1.38271   5
  -7   5 -11 0.72252 1.35147   1
   9  -5  11 12.6447 3.05227   1
  -9   5 -11 11.6803 2.45427   2
  -9   5 -11 14.5184 2.40108   5
  -9   5 -11 16.9001 3.42062   1
 -12  -6  11 -0.0631 0.99034   4
 -12  -6  11 0.52226 1.40491   2
  12  -6 -11 0.66653 1.31959   3
  12   6 -11 0.53168 0.98534   5
 -12   6  11 2.16589 1.61569   1
  12   6 -11 1.86439 1.51153   3
 -12   6  11 2.52432 1.37627   5
 -10  -6  11 6.57481 1.93409   2
  10  -6 -11 2.57069 1.47871   3
 -10  -6  11 4.57240 1.43085   4
  10   6 -11 2.50713 1.49852   3
 -10   6  11 4.67452 1.47266   5
 -10   6  11 3.71011 1.93755   1
  10   6 -11 2.91599 1.09066   5
  -8  -6  11 0.26679 0.68073   4
   8  -6 -11 -0.2098 0.91205   3
  -8  -6  11 0.09181 0.94949   2
  -8   6  11 0.60254 0.95524   1
   8   6 -11 0.50959 0.98947   3
   8   6 -11 0.52170 0.59227   5
  -8   6  11 0.90852 0.91842   5
   6  -6 -11 5.76951 1.63864   3
  -6  -6  11 6.59238 1.66585   2
  -6  -6  11 4.99616 1.00576   4
  -6   6  11 5.37487 1.88438   1
  -6   6  11 6.03911 1.42721   5
   6   6 -11 3.43903 1.41288   3
   6   6 -11 5.27287 0.95388   5
  -4  -6  11 3.06118 1.28406   2
   4  -6 -11 1.00971 1.05627   3
  -4  -6  11 3.56685 0.69467   4
   4   6 -11 1.97894 1.18213   2
  -4   6  11 1.12109 1.21586   1
   4   6 -11 1.00813 1.11899   3
  -4   6  11 2.86185 1.06858   5
   4   6 -11 3.60161 0.58515   5
  -2  -6  11 0.85407 0.27925   4
  -2  -6  11 1.66437 1.00206   2
  -2  -6  11 1.03327 0.93947   1
  -2  -6  11 0.83704 0.27600   4
   2  -6 -11 0.75942 1.04063   3
  -2   6  11 2.34032 1.35428   1
  -2   6  11 1.00286 0.76873   5
   2   6 -11 0.88741 0.79336   2
   0  -6  11 1.26550 1.04101   1
   0  -6  11 1.96243 1.20619   2
   0  -6  11 2.27458 0.40195   4
   0  -6 -11 4.37885 1.56622   3
   0  -6  11 2.89953 0.45465   4
   0   6  11 4.59575 1.46665   1
   0   6  11 1.79769 1.30581   3
   0   6 -11 1.02717 1.05669   1
   0   6 -11 1.30781 1.10167   2
   0   6  11 2.92185 1.14944   5
   2  -6  11 40.6066 4.32247   1
  -2  -6 -11 46.9050 3.74617   3
   2   6  11 45.1212 3.82441   3
  -2   6 -11 42.8841 3.66379   1
   2   6  11 40.1868 3.00766   5
  -2   6 -11 46.5476 1.91797   5
  -2   6 -11 41.8474 3.36731   2
  -4  -6 -11 1.61888 1.22242   3
   4  -6  11 2.13623 1.40201   1
  -4   6 -11 3.70108 1.76140   1
  -4   6 -11 1.58973 0.73852   5
   4   6  11 1.43527 1.04995   5
   4   6  11 1.12197 1.25177   3
  -4   6 -11 2.11125 1.19570   2
  -6  -6 -11 8.73863 2.28736   3
   6  -6  11 13.4264 2.87544   1
  -6   6 -11 5.95118 1.33064   5
   6   6  11 6.88835 2.00254   3
   6   6  11 8.71000 1.93287   5
  -6   6 -11 4.58817 1.76265   1
  -6   6 -11 9.67166 2.20988   2
  -8  -6 -11 77.9728 5.55562   3
  -8   6 -11 77.0025 5.06844   2
   8   6  11 61.2607 5.06373   3
   8   6  11 64.6960 4.59595   5
   9  -7 -11 12.0297 2.65959   3
  -9  -7  11 6.29336 1.94882   2
  -9  -7  11 11.5323 1.88893   4
  -9   7  11 11.9819 3.03280   1
   9   7 -11 12.4792 2.92649   3
   9   7 -11 14.9916 2.02654   5
  -9   7  11 12.1420 2.29807   5
  -7  -7  11 28.3304 2.03566   4
   7  -7 -11 28.9400 3.66014   3
  -7  -7  11 31.3788 3.80520   2
   7   7 -11 23.8725 3.71650   3
   7   7 -11 28.7920 2.00450   5
  -7   7  11 27.1955 4.26956   1
  -7   7  11 25.0484 2.89801   5
   5  -7 -11 2.99604 1.47938   3
  -5  -7  11 1.63095 0.51158   4
  -5  -7  11 0.08864 0.92160   2
   5   7 -11 1.43168 1.30071   3
  -5   7  11 1.75901 1.41551   1
  -5   7  11 1.99723 1.01357   5
   5   7 -11 1.53899 0.55282   5
   3  -7 -11 11.0595 2.41668   3
  -3  -7  11 9.37374 2.04533   2
   3   7 -11 6.35312 1.88031   2
  -3   7  11 6.34674 1.50719   5
  -3   7  11 8.27933 2.23225   1
   1  -7 -11 7.61074 2.00562   3
  -1  -7  11 3.57666 1.39741   2
  -1  -7  11 5.41159 1.73033   1
  -1   7  11 7.54150 1.68483   5
   1   7 -11 4.25928 1.53454   1
   1   7 -11 4.27725 1.56338   2
   1  -7  11 5.91121 1.87117   2
   1  -7  11 4.95963 1.80540   1
  -1  -7 -11 7.85687 2.15009   3
   1   7  11 6.30262 2.03801   3
  -1   7 -11 6.63408 0.68300   5
   1   7  11 6.26136 1.55155   5
  -1   7 -11 8.33835 2.14543   1
  -1   7 -11 9.26671 2.07372   2
   3  -7  11 1.47659 1.43450   1
  -3  -7 -11 2.63641 1.36754   3
   3   7  11 1.63628 1.25122   5
  -3   7 -11 0.45276 0.57362   5
  -3   7 -11 -0.1264 1.00605   2
   3   7  11 1.86836 1.44271   3
  -3   7 -11 0.47727 1.38120   1
  -5  -7 -11 44.1908 5.02860   3
   5  -7  11 50.2095 5.54284   1
  -5   7 -11 47.2922 2.81186   5
   5   7  11 46.6169 5.25641   3
  -5   7 -11 59.3993 5.08899   1
   5   7  11 48.7487 3.80460   5
  -5   7 -11 47.9295 3.97273   2
  -6  -8  11 20.4789 3.31869   2
  -6  -8  11 20.8831 1.21775   4
   6  -8 -11 30.9016 4.51986   3
   6   8 -11 16.3415 3.20428   3
   6   8 -11 21.5078 1.69648   5
  -6   8  11 22.1508 3.91849   1
   4  -8 -11 209.649 8.77646   3
  -4  -8  11 217.716 8.66508   2
  -4   8  11 199.652 9.35747   1
   4   8 -11 199.430 4.67805   5
  -4   8  11 206.258 7.37471   5
   2  -8 -11 23.2217 3.58150   3
  -2  -8  11 26.4674 3.60641   2
  -2   8  11 27.7174 3.11846   5
   0  -8 -11 6.14382 2.06333   3
   0   8  11 6.83586 1.82501   5
   2  -8  11 6.49674 2.21782   1
  -2   8 -11 12.5913 1.79804   5
  -2   8 -11 8.12129 2.28612   1
 -16   0  12 10.9991 2.27532   2
  16   0 -12 8.24177 2.42226   3
 -14   0  12 23.6852 2.97619   2
  14   0 -12 22.4383 3.35319   3
  12   0 -12 68.5979 4.32029   3
 -12   0  12 57.6241 3.52908   2
 -12   0  12 65.3219 4.45430   1
  10   0 -12 112.561 4.58097   5
  10   0 -12 114.001 5.11373   3
 -10   0  12 112.823 5.16299   4
 -10   0  12 122.832 5.10395   1
 -10   0  12 109.545 4.48641   2
  -8   0  12 338.259 9.12612   4
   8   0 -12 323.082 8.73381   3
  -8   0  12 333.164 8.28101   2
  -8   0  12 334.309 8.90030   1
   8   0 -12 334.653 8.32555   5
   6   0 -12 36.4714 2.25879   3
  -6   0  12 44.1719 2.64087   1
   6   0 -12 36.6381 2.14081   5
  -6   0  12 41.7404 2.27858   2
  -6   0  12 38.0602 2.43443   4
  -6   0  12 41.6594 2.10916   5
  -4   0  12 108.035 4.03660   4
   4   0 -12 118.608 3.69162   3
  -4   0  12 107.651 3.70781   2
   4   0 -12 116.145 3.77767   5
   4   0 -12 105.413 3.63929   2
  -4   0  12 111.436 4.20924   1
  -4   0  12 114.552 3.53776   5
  -2   0  12 143.225 4.94868   1
   2   0 -12 152.716 4.42984   2
  -2   0  12 150.745 4.80603   4
   2   0 -12 143.933 4.37074   5
  -2   0  12 145.631 4.10282   5
   2   0 -12 154.000 3.81398   3
   0   0  12 88.4999 3.83148   1
   0   0  12 85.6578 3.03391   5
   0   0 -12 90.0651 2.29530   3
   0   0 -12 86.8042 3.26010   2
   0   0 -12 87.4243 3.34900   5
   2   0  12 61.2370 3.27013   1
  -2   0 -12 61.8628 2.95231   5
  -2   0 -12 61.3496 2.88842   2
  -4   0 -12 5.59445 1.26293   5
  -4   0 -12 8.34356 1.46759   2
   4   0  12 4.60534 1.23779   1
   6   0  12 74.5372 4.02792   1
  -6   0 -12 75.7183 3.93105   2
  -6   0 -12 77.1296 3.95930   5
  -8   0 -12 16.8004 2.41294   2
  -8   0 -12 16.0739 2.38663   5
   8   0  12 17.3412 2.48481   1
 -10   0 -12 58.6273 4.16681   2
  15  -1 -12 10.5299 2.42516   3
 -15  -1  12 11.5748 2.44794   2
 -15   1  12 8.36825 1.96223   2
  15   1 -12 8.21257 2.25231   3
  13  -1 -12 52.1132 3.90591   3
 -13  -1  12 48.7339 3.55593   2
 -13   1  12 56.6202 4.03542   1
 -13   1  12 54.9157 3.49742   2
  13   1 -12 50.5132 4.03718   3
 -11  -1  12 53.5378 3.39793   2
 -11  -1  12 60.8861 3.89078   4
  11  -1 -12 53.1959 3.58361   3
 -11   1  12 59.9969 3.87170   1
  11   1 -12 58.8560 3.39984   5
 -11   1  12 56.6513 3.10906   2
  11   1 -12 57.3585 3.87294   3
  -9  -1  12 89.9290 4.09920   2
  -9  -1  12 82.3315 3.79422   1
   9  -1 -12 96.7350 4.37430   3
   9  -1 -12 89.8583 3.85528   5
  -9  -1  12 96.4576 4.47739   4
  -9   1  12 96.8341 4.55993   4
  -9   1  12 93.1499 3.65425   2
  -9   1  12 91.3616 3.85712   5
   9   1 -12 96.1710 3.99214   5
   9   1 -12 89.0932 4.36760   3
  -9   1  12 93.8852 4.59511   1
  -7  -1  12 346.811 8.78380   2
   7  -1 -12 356.545 8.46079   5
   7  -1 -12 348.328 8.72869   3
  -7  -1  12 361.218 9.06581   4
  -7  -1  12 335.139 8.51322   1
  -7   1  12 353.806 8.36387   5
  -7   1  12 359.616 9.24249   4
  -7   1  12 347.276 9.45646   1
   7   1 -12 346.109 8.33185   5
   7   1 -12 342.996 8.91858   3
  -7   1  12 348.063 7.86641   2
  -5  -1  12 90.0657 3.67870   4
   5  -1 -12 94.5783 3.48800   5
  -5  -1  12 96.0012 3.75365   1
  -5  -1  12 98.0078 3.82913   2
   5  -1 -12 95.0046 3.48624   3
  -5   1  12 92.1676 4.09631   1
   5   1 -12 95.5979 3.58612   3
  -5   1  12 87.3093 3.78407   4
  -5   1  12 96.5350 3.50077   5
  -5   1  12 100.329 3.23419   2
   5   1 -12 91.6909 3.33444   5
   5   1 -12 87.4471 3.63896   2
   3  -1 -12 170.491 4.82426   5
  -3  -1  12 155.644 4.86565   4
   3  -1 -12 161.499 4.40915   3
   3  -1 -12 169.056 4.32226   2
  -3  -1  12 160.847 5.20514   1
  -3   1  12 156.948 4.64436   5
  -3   1  12 168.272 5.23810   4
  -3   1  12 154.486 5.31092   1
   3   1 -12 162.302 4.52939   5
   3   1 -12 163.644 4.36337   3
   3   1 -12 167.424 5.06491   2
  -3   1  12 163.016 4.32061   2
  -1  -1  12 86.7843 3.46139   4
   1  -1 -12 88.6298 2.80785   3
   1  -1 -12 90.3112 3.38877   5
   1  -1 -12 94.0448 3.04671   2
  -1  -1  12 94.1632 3.90856   1
   1   1 -12 90.8683 2.45250   3
   1   1 -12 90.2025 3.20753   5
   1   1 -12 86.6350 3.48124   2
  -1   1  12 88.5445 3.31297   5
  -1   1  12 90.2282 3.82735   1
  -1   1  12 87.4470 3.70102   4
  -1  -1 -12 25.0548 1.62627   2
   1  -1  12 29.4177 2.27689   1
  -1  -1 -12 26.4463 1.39570   3
  -1  -1 -12 23.7987 1.80710   5
   1   1  12 22.5463 1.73486   5
   1   1  12 22.4948 1.94431   1
  -1   1 -12 23.9154 1.72345   5
  -1   1 -12 21.1851 1.73456   2
  -3  -1 -12 91.6575 3.86669   5
  -3  -1 -12 92.8260 2.95280   3
  -3  -1 -12 95.6996 3.68986   2
   3  -1  12 95.5100 4.39775   1
  -3   1 -12 93.0452 3.95650   2
   3   1  12 92.1833 3.05439   3
   3   1  12 93.7617 4.11522   1
   3   1  12 93.5831 3.77475   5
  -3   1 -12 88.8857 3.71624   5
   5  -1  12 62.3641 3.72389   1
  -5  -1 -12 65.9523 3.38618   2
  -5  -1 -12 63.3406 3.42922   5
  -5   1 -12 66.8281 3.58949   2
  -5   1 -12 59.0157 3.28619   5
   5   1  12 58.9423 3.39727   1
  -7  -1 -12 81.0938 4.21623   2
   7  -1  12 69.5474 4.20584   1
   7   1  12 75.3394 3.99072   1
  -7   1 -12 75.4469 4.07753   5
  -7   1 -12 80.3401 4.29456   2
  -9  -1 -12 2.95913 1.19872   2
   9  -1  12 1.46722 1.10829   1
  -9   1 -12 1.75541 1.08011   2
  -9   1 -12 4.71492 1.59649   5
 -11  -1 -12 29.0218 3.66716   2
 -11   1 -12 32.5788 3.89477   2
  16  -2 -12 12.5775 2.73405   3
 -16  -2  12 14.3623 2.80948   2
  16   2 -12 8.25568 2.36126   3
  14  -2 -12 15.9140 2.70872   3
 -14  -2  12 18.0818 3.01023   4
 -14  -2  12 11.2622 2.32221   2
  14   2 -12 15.0404 2.40463   5
  14   2 -12 14.9265 2.84624   3
 -14   2  12 17.7862 3.15474   1
 -12  -2  12 145.607 6.18439   2
 -12  -2  12 151.992 6.62799   4
  12  -2 -12 143.435 6.32474   3
 -12   2  12 160.452 6.55776   2
  12   2 -12 148.395 6.95810   3
 -12   2  12 150.982 6.96217   1
  12   2 -12 146.509 5.79433   5
  10  -2 -12 75.1547 4.09696   3
 -10  -2  12 74.6913 4.04865   2
 -10  -2  12 75.1177 4.12841   4
 -10   2  12 78.9128 3.84239   5
  10   2 -12 75.0025 3.70439   5
 -10   2  12 81.1365 3.31872   2
  10   2 -12 75.2930 4.43393   3
 -10   2  12 79.6497 4.66893   1
   8  -2 -12 170.013 5.81218   3
  -8  -2  12 165.717 5.92859   2
  -8  -2  12 160.384 5.11498   1
  -8  -2  12 167.673 5.82556   4
   8   2 -12 164.169 6.14530   3
   8   2 -12 166.683 5.27769   5
  -8   2  12 163.815 4.52683   2
  -8   2  12 175.965 5.57864   5
  -8   2  12 166.110 6.58822   1
   6  -2 -12 30.7407 1.99577   5
   6  -2 -12 31.1954 2.18534   3
  -6  -2  12 28.7121 2.29809   2
  -6  -2  12 30.6488 2.16263   4
  -6  -2  12 29.0097 1.99571   1
   6   2 -12 29.3362 2.27854   2
  -6   2  12 27.2771 2.94210   1
  -6   2  12 25.7852 1.95048   5
   6   2 -12 31.0711 1.89710   5
  -6   2  12 31.8117 2.35016   4
  -6   2  12 31.4616 1.54127   2
   6   2 -12 24.4415 2.03509   3
  -4  -2  12 27.4829 2.15882   2
   4  -2 -12 31.0445 1.87758   5
  -4  -2  12 29.5006 1.88547   4
   4  -2 -12 28.5184 1.89370   3
  -4  -2  12 25.4841 1.94298   1
   4   2 -12 26.8733 1.62231   5
  -4   2  12 27.5874 2.08891   4
  -4   2  12 25.7645 2.19213   1
   4   2 -12 27.2524 2.08834   2
   4   2 -12 29.9093 1.93602   3
  -4   2  12 28.0796 1.31216   2
  -4   2  12 27.0305 1.90925   5
   2  -2 -12 233.076 5.06035   2
   2  -2 -12 229.126 5.96439   3
   2  -2 -12 227.741 5.99634   5
  -2  -2  12 235.730 6.82943   1
  -2  -2  12 230.722 6.02753   4
   2   2 -12 229.686 5.52370   3
  -2   2  12 242.101 7.13739   1
  -2   2  12 235.746 6.72750   4
  -2   2  12 241.085 6.33306   5
   2   2 -12 242.579 6.78416   2
   2   2 -12 233.720 5.58650   5
   0  -2 -12 228.435 5.36417   2
   0  -2 -12 229.170 5.89806   3
   0  -2  12 223.865 7.01408   1
   0  -2 -12 239.345 6.26079   5
   0   2  12 246.027 6.99060   4
   0   2  12 218.995 6.73490   1
   0   2  12 234.617 6.40561   5
   0   2 -12 238.393 6.75032   2
   0   2 -12 238.097 5.81978   5
  -2  -2 -12 15.2387 1.82426   5
   2  -2  12 14.2877 2.01924   1
  -2  -2 -12 16.0372 1.42746   3
  -2  -2 -12 14.4750 1.50342   2
  -2   2 -12 14.9015 1.91253   2
  -2   2 -12 15.6753 1.68009   5
   2   2  12 14.8661 1.68471   3
   2   2  12 14.0595 1.81294   5
   2   2  12 15.2982 1.93206   1
   4  -2  12 80.8974 4.36464   1
  -4  -2 -12 79.9546 3.36902   3
  -4  -2 -12 78.2479 3.47483   2
  -4   2 -12 81.1647 3.96862   2
  -4   2 -12 76.6749 3.53382   5
   4   2  12 86.6572 3.92586   5
   4   2  12 80.6823 3.82613   1
   4   2  12 82.8815 3.47594   3
  -6  -2 -12 44.7457 2.91855   2
   6  -2  12 50.2791 3.66134   1
  -6   2 -12 47.5834 3.23570   2
  -6   2 -12 52.0162 3.22146   5
   6   2  12 49.3765 3.06817   1
   8  -2  12 145.654 6.67248   1
  -8  -2 -12 136.534 5.77702   2
  -8   2 -12 140.256 5.92972   5
  -8   2 -12 132.411 6.06189   2
  10  -2  12 2.30415 1.38318   1
 -10  -2 -12 3.87091 1.43445   2
 -10   2 -12 5.56740 1.61357   5
 -10   2 -12 3.89776 1.53661   2
 -15  -3  12 7.45201 2.23267   2
 -15  -3  12 3.12812 1.63589   4
  15  -3 -12 4.96943 1.87206   3
  15   3 -12 2.76567 1.35827   5
 -15   3  12 6.24863 2.16345   1
  15   3 -12 8.91135 2.55912   3
  13  -3 -12 10.5934 2.23917   3
 -13  -3  12 10.5265 2.11969   2
 -13  -3  12 12.2675 2.42020   4
  13   3 -12 14.2744 2.87288   3
 -13   3  12 8.63210 2.31020   1
  11  -3 -12 20.5166 2.78133   3
 -11  -3  12 17.8272 2.64139   4
 -11  -3  12 26.4202 3.18523   2
  11   3 -12 23.0082 2.53211   5
  11   3 -12 22.4644 3.19418   3
 -11   3  12 23.2874 3.38467   1
 -11   3  12 22.8025 2.65248   5
  -9  -3  12 17.4327 2.43552   2
  -9  -3  12 20.6672 2.44457   4
   9  -3 -12 20.3516 2.53520   3
   9   3 -12 20.2968 2.73883   3
  -9   3  12 20.1894 2.27595   5
  -9   3  12 19.3898 2.86472   1
   9   3 -12 18.8151 2.10069   5
  -7  -3  12 179.020 6.51540   2
  -7  -3  12 176.999 5.84190   4
  -7  -3  12 188.440 5.41769   1
   7  -3 -12 199.722 6.35181   3
  -7   3  12 191.029 6.03286   5
  -7   3  12 182.333 7.26746   1
   7   3 -12 201.880 6.89537   3
   7   3 -12 194.860 5.48617   5
  -5  -3  12 235.731 7.27904   2
  -5  -3  12 226.313 6.40343   1
  -5  -3  12 224.833 6.11399   4
   5  -3 -12 234.163 6.67365   3
   5   3 -12 227.231 5.58205   5
  -5   3  12 222.507 7.67202   1
   5   3 -12 216.386 6.73504   3
  -5   3  12 222.175 6.41261   5
   5   3 -12 224.028 7.12475   2
   3  -3 -12 26.9876 2.03910   3
  -3  -3  12 34.0648 2.52909   2
  -3  -3  12 28.3297 1.76327   4
  -3  -3  12 31.3060 2.26305   1
  -3   3  12 28.0836 2.04137   5
   3   3 -12 25.2942 1.87766   3
   3   3 -12 27.1805 2.26351   2
   3   3 -12 30.8776 1.58140   5
  -3   3  12 29.5063 2.51514   1
  -1  -3  12 239.596 7.24810   1
   1  -3 -12 237.865 6.60990   3
  -1  -3  12 234.716 5.97043   4
   1   3 -12 236.790 5.65766   3
   1   3 -12 243.125 7.21559   2
   1   3 -12 228.773 5.40800   5
  -1   3  12 229.773 6.55500   5
  -1   3  12 243.175 7.40986   1
   1  -3  12 26.4108 2.85662   1
  -1  -3 -12 35.2973 2.32615   3
  -1  -3 -12 32.6248 1.65432   2
   1   3  12 28.4694 2.30410   1
   1   3  12 29.4752 2.27692   3
  -1   3 -12 35.2061 2.50051   2
   1   3  12 33.2380 2.30171   5
  -1   3 -12 32.5592 1.82602   5
   3  -3  12 21.3856 2.73133   1
  -3  -3 -12 21.3500 1.65605   2
  -3  -3 -12 19.7352 2.26030   3
   3   3  12 16.9490 2.14205   1
  -3   3 -12 23.7829 1.81552   5
   3   3  12 19.8426 2.21796   5
   3   3  12 22.7352 2.40250   3
  -3   3 -12 20.0044 2.44233   2
  -5  -3 -12 31.9006 2.48294   3
  -5  -3 -12 33.9865 2.36666   2
   5  -3  12 36.1133 3.85925   1
   5   3  12 28.9057 2.39290   3
  -5   3 -12 32.6350 2.41545   5
  -5   3 -12 33.5069 3.66535   1
   5   3  12 31.3301 2.57697   5
  -5   3 -12 32.8648 2.75462   2
   7  -3  12 15.6501 2.76965   1
  -7  -3 -12 14.3804 2.04858   2
  -7   3 -12 16.6350 2.53129   2
  -7   3 -12 13.9113 2.63658   1
  -7   3 -12 15.5341 2.27751   5
   9  -3  12 48.4012 4.08350   1
  -9  -3 -12 37.0577 3.12278   2
  -9   3 -12 39.7567 4.13884   2
  -9   3 -12 40.0666 3.41619   5
  11  -3  12 4.51052 1.91968   1
 -11  -3 -12 6.41881 1.84139   2
 -11   3 -12 3.17720 1.72074   5
 -14  -4  12 21.6623 3.32767   4
  14  -4 -12 17.8796 3.09435   3
 -14  -4  12 19.8486 3.15888   2
  14   4 -12 19.7067 3.63295   3
  14   4 -12 23.4108 3.03949   5
 -14   4  12 19.1793 3.50558   1
 -12  -4  12 33.6700 3.73409   4
  12  -4 -12 31.1063 3.66467   3
 -12  -4  12 27.9695 3.41858   2
 -12   4  12 30.1763 3.36017   5
  12   4 -12 34.4151 4.37540   3
  12   4 -12 26.5378 2.98348   5
 -12   4  12 25.0389 3.85325   1
  10  -4 -12 12.9954 2.26717   3
 -10  -4  12 10.0942 2.00394   2
 -10  -4  12 16.8854 2.36414   4
  10   4 -12 14.0864 1.94921   5
 -10   4  12 11.5202 1.93314   5
 -10   4  12 10.3639 2.35492   1
  10   4 -12 12.4519 2.57247   3
   8  -4 -12 64.2162 3.71440   3
  -8  -4  12 66.8770 4.11103   2
  -8  -4  12 76.3787 3.74030   4
   8   4 -12 67.2457 3.16929   5
   8   4 -12 77.5377 4.59066   3
  -8   4  12 79.8446 5.06985   1
  -8   4  12 80.4021 3.92448   5
  -6  -4  12 201.265 5.86728   1
  -6  -4  12 194.018 7.03779   2
  -6  -4  12 183.835 5.64994   4
   6  -4 -12 198.120 6.56881   3
   6   4 -12 197.014 5.23127   5
   6   4 -12 187.566 6.88850   3
  -6   4  12 193.860 6.19057   5
  -6   4  12 196.782 7.82915   1
   6   4 -12 188.887 6.89385   2
  -4  -4  12 149.839 5.83542   2
  -4  -4  12 141.983 5.07723   1
   4  -4 -12 138.592 5.26121   3
  -4  -4  12 134.601 4.18113   4
   4   4 -12 146.050 3.80214   5
  -4   4  12 120.491 5.72701   1
  -4   4  12 133.850 4.87561   5
   4   4 -12 137.275 5.58177   2
   4   4 -12 134.374 5.19686   3
   2  -4 -12 44.8130 2.86813   3
  -2  -4  12 47.6309 3.00168   1
  -2  -4  12 47.4170 2.13718   4
   2   4 -12 36.6839 2.36630   3
   2   4 -12 41.9743 1.69383   5
  -2   4  12 45.4889 2.70395   5
   2   4 -12 38.7173 2.85964   2
  -2   4  12 42.7227 3.14940   1
   0  -4  12 154.725 6.07063   1
   0  -4 -12 163.282 5.78911   3
   0   4  12 153.091 5.95119   1
   0   4 -12 154.479 3.98034   5
   0   4  12 150.023 5.31231   5
   0   4 -12 161.254 6.01922   2
   0   4  12 159.958 6.00306   3
  -2  -4 -12 86.0552 4.22859   3
   2  -4  12 77.7005 4.47068   1
  -2   4 -12 78.7034 3.00376   5
  -2   4 -12 73.4525 4.42253   1
   2   4  12 82.5478 3.94699   5
   2   4  12 78.6871 3.95242   1
   2   4  12 78.2982 4.17390   3
  -2   4 -12 77.5813 4.14223   2
  -4  -4 -12 213.309 7.41735   3
   4  -4  12 214.367 8.28189   1
  -4   4 -12 240.810 6.54751   5
  -4   4 -12 223.014 8.52588   1
   4   4  12 224.943 7.30299   5
   4   4  12 220.855 7.62145   3
  -4   4 -12 229.588 7.78634   2
   6  -4  12 117.850 6.35668   1
  -6  -4 -12 134.436 5.90837   3
   6   4  12 124.827 5.55559   5
   6   4  12 129.816 5.85102   3
  -6   4 -12 117.934 4.96433   5
  -6   4 -12 127.366 5.85639   2
  -6   4 -12 117.475 6.41422   1
   8  -4  12 8.57718 2.31672   1
  -8   4 -12 8.72506 1.88087   5
  -8   4 -12 5.98972 1.82271   2
  -8   4 -12 8.32287 2.32018   1
  10  -4  12 23.7086 3.83778   1
 -10   4 -12 27.7506 3.67548   2
 -10   4 -12 31.6075 3.74311   5
 -10   4 -12 29.3995 4.18872   1
  13  -5 -12 4.92378 1.90121   3
 -13  -5  12 7.03111 2.16071   2
 -13  -5  12 4.15608 1.71425   4
  13   5 -12 7.71883 2.46693   3
  13   5 -12 5.36412 1.60448   5
 -13   5  12 9.81623 2.79458   1
 -13   5  12 4.75226 1.56860   5
 -11  -5  12 5.46963 1.69877   2
 -11  -5  12 3.85515 1.42579   4
  11  -5 -12 4.84138 1.61541   3
  11   5 -12 7.80815 1.60117   5
  11   5 -12 2.04999 1.40920   3
 -11   5  12 4.91575 1.98388   1
 -11   5  12 4.50978 1.50195   5
  -9  -5  12 13.8676 2.45232   2
   9  -5 -12 12.5526 2.30622   3
  -9  -5  12 7.87850 1.60131   4
   9   5 -12 11.9411 2.47691   3
  -9   5  12 10.8298 1.89882   5
  -9   5  12 12.1670 2.75990   1
   9   5 -12 15.6279 1.97315   5
  -7  -5  12 7.53703 1.81490   2
   7  -5 -12 5.39294 1.58510   3
  -7  -5  12 6.14355 1.23081   4
  -7   5  12 4.03162 1.26469   5
  -7   5  12 3.19772 1.64065   1
   7   5 -12 5.31335 1.63324   3
   7   5 -12 6.26604 1.09934   5
  -5  -5  12 78.2259 3.13234   4
   5  -5 -12 81.7121 4.28709   3
  -5  -5  12 74.7309 4.41949   2
   5   5 -12 82.0072 2.79991   5
  -5   5  12 75.5493 4.91569   1
  -5   5  12 82.9911 3.91800   5
   5   5 -12 75.7332 4.33026   3
   5   5 -12 78.3139 4.45729   2
  -3  -5  12 46.5229 2.08161   4
  -3  -5  12 50.3819 3.49735   2
  -3  -5  12 53.6467 3.24398   1
   3  -5 -12 51.9222 3.39117   3
   3   5 -12 46.0280 1.71577   5
  -3   5  12 50.3138 3.80854   1
  -3   5  12 49.2341 3.01093   5
   3   5 -12 50.9369 3.23701   3
   3   5 -12 52.6282 3.47743   2
  -1  -5  12 2.02679 0.54227   4
  -1  -5  12 2.00388 1.06408   1
   1  -5 -12 1.27598 0.92057   3
  -1   5  12 1.21439 0.79997   5
   1   5 -12 1.46820 0.99866   2
   1   5 -12 1.32860 0.40471   5
  -1   5  12 1.41207 1.00678   1
   1  -5  12 22.4412 2.85148   1
  -1  -5 -12 29.8118 3.21472   3
   1   5  12 27.5760 3.23663   3
  -1   5 -12 19.9650 2.71702   2
   1   5  12 20.5752 2.37653   5
  -1   5 -12 26.2844 3.23168   1
  -1   5 -12 28.1366 1.49685   5
   1   5  12 22.1308 2.77458   1
   3  -5  12 7.73165 2.03467   1
  -3  -5 -12 8.14733 1.90523   3
  -3   5 -12 11.6049 2.16175   2
  -3   5 -12 8.97330 1.30555   5
   3   5  12 9.85016 2.05086   3
   3   5  12 7.66517 1.68829   5
  -3   5 -12 8.82444 2.15508   1
   5  -5  12 27.4417 3.74947   1
  -5  -5 -12 16.4293 2.67405   3
   5   5  12 22.4571 3.17349   3
  -5   5 -12 15.7936 1.98505   5
   5   5  12 16.2868 2.41215   5
  -5   5 -12 16.0861 2.89954   1
  -5   5 -12 20.2167 2.82759   2
   7  -5  12 25.7135 3.85648   1
  -7   5 -12 28.6169 3.53573   2
  -7   5 -12 31.0958 4.31118   1
  -7   5 -12 32.0352 2.74728   5
   7   5  12 23.9316 3.10682   5
   7   5  12 24.4307 3.46975   3
  -9   5 -12 4.03616 1.86878   2
 -12  -6  12 8.74530 2.38607   2
 -12  -6  12 12.8038 2.53248   4
  12  -6 -12 11.6558 2.63443   3
  12   6 -12 11.0705 2.82413   3
 -12   6  12 6.37913 2.52355   1
 -12   6  12 10.6756 2.26745   5
  10  -6 -12 14.1362 2.65617   3
 -10  -6  12 13.9882 2.26053   4
 -10  -6  12 15.8689 2.77852   2
 -10   6  12 15.6141 3.38498   1
  10   6 -12 13.4802 1.98089   5
  10   6 -12 12.1621 2.81233   3
 -10   6  12 14.5238 2.32073   5
  -8  -6  12 3.84325 1.11926   4
  -8  -6  12 1.19330 1.20919   2
   8  -6 -12 6.93472 1.91491   3
  -8   6  12 4.90273 1.78576   1
   8   6 -12 5.25646 1.14412   5
   8   6 -12 3.87596 1.59154   3
  -8   6  12 3.85545 1.32349   5
   6  -6 -12 4.11107 1.46222   3
  -6  -6  12 1.86692 0.76102   4
  -6  -6  12 0.57454 0.91962   2
  -6   6  12 2.34225 1.53882   1
   6   6 -12 2.37620 0.72547   5
   6   6 -12 1.44000 1.20486   3
  -6   6  12 1.21437 0.88631   5
   4  -6 -12 7.76805 1.93239   3
  -4  -6  12 9.10427 1.05769   4
  -4  -6  12 11.8163 2.16308   2
   4   6 -12 3.45329 1.29822   3
   4   6 -12 8.63818 1.93385   2
   4   6 -12 9.03881 0.95200   5
  -4   6  12 7.98008 2.09709   1
  -4   6  12 6.73958 1.46276   5
  -2  -6  12 0.40588 0.29982   4
  -2  -6  12 0.38047 0.90026   1
  -2  -6  12 -0.0668 0.82922   2
   2  -6 -12 0.68293 0.91857   3
  -2   6  12 0.69134 0.98382   1
  -2   6  12 0.95727 0.84912   5
   2   6 -12 0.30728 0.24393   5
   2   6 -12 -0.0106 0.86889   2
   0  -6 -12 22.7582 3.14108   3
   0  -6  12 19.4788 2.82843   1
   0  -6  12 19.5872 1.10570   4
   0   6 -12 22.4000 2.96681   2
   0   6  12 22.5647 2.65902   5
   0   6 -12 20.2847 1.04934   5
   0   6  12 18.1803 2.76531   1
   0   6 -12 16.0338 2.63309   1
   0   6  12 20.2581 3.08186   3
   2  -6  12 11.5262 2.45295   1
  -2  -6 -12 10.4881 2.22842   3
  -2   6 -12 10.7282 1.23867   5
  -2   6 -12 9.71190 2.12997   2
  -2   6 -12 12.2527 2.59218   1
   2   6  12 10.5169 2.30342   3
   2   6  12 10.1091 1.86739   5
  -4  -6 -12 4.07113 1.65837   3
   4  -6  12 3.05845 1.57447   1
   4   6  12 3.76492 1.43094   5
   4   6  12 5.13162 1.70512   3
  -4   6 -12 7.66741 1.97788   2
  -4   6 -12 6.41010 1.21463   5
  -4   6 -12 8.49344 2.29062   1
  -6  -6 -12 9.91170 2.42454   3
   6  -6  12 7.45943 2.47447   1
  -6   6 -12 9.23036 2.22254   2
   6   6  12 10.1858 2.45081   3
  -6   6 -12 8.20070 1.61332   5
   6   6  12 7.29092 1.87783   5
  -6   6 -12 12.3485 2.92874   1
  -9  -7  12 7.79388 2.17887   2
  -9  -7  12 10.3017 1.76885   4
   9  -7 -12 12.8902 2.76178   3
  -9   7  12 11.1214 3.00916   1
  -9   7  12 5.66409 1.74749   5
   9   7 -12 9.27172 1.66900   5
   9   7 -12 9.72950 2.59312   3
   7  -7 -12 7.04521 2.02974   3
  -7  -7  12 7.13457 1.27204   4
  -7  -7  12 7.78950 2.13397   2
  -7   7  12 7.50269 1.67966   5
  -7   7  12 3.11304 1.90571   1
   7   7 -12 7.46520 2.20283   3
   7   7 -12 7.32022 1.24278   5
   5  -7 -12 9.93025 2.32216   3
  -5  -7  12 13.4303 1.07498   4
  -5  -7  12 11.7545 2.39927   2
   5   7 -12 13.3953 1.35489   5
  -5   7  12 13.4016 2.12915   5
   5   7 -12 14.6371 2.62872   3
  -5   7  12 11.3227 2.68150   1
   3  -7 -12 22.4671 3.20495   3
  -3  -7  12 23.3137 3.21907   2
  -3   7  12 31.2561 3.20929   5
   3   7 -12 27.6525 3.46680   2
  -3   7  12 22.7667 3.52968   1
   3   7 -12 27.9870 1.20798   5
  -1  -7  12 -0.3985 0.90967   2
   1  -7 -12 -0.3627 1.02733   3
  -1  -7  12 1.80335 1.21640   1
  -1   7  12 -0.3207 0.88000   5
   1   7 -12 0.02845 0.96462   2
  -1  -7 -12 66.9967 4.76126   3
   1  -7  12 60.6231 4.42628   2
   1  -7  12 63.0287 4.67814   1
  -1   7 -12 66.4057 2.22719   5
  -1   7 -12 65.5526 4.47050   2
  -1   7 -12 70.1006 4.93157   1
   1   7  12 61.5591 4.83245   3
   1   7  12 64.6942 4.04555   5
   3  -7  12 9.92547 2.48652   1
  -3  -7 -12 14.5277 2.82311   3
   3   7  12 17.8892 3.27435   3
  -3   7 -12 16.6047 1.67808   5
   3   7  12 16.9008 2.67315   5
  -3   7 -12 14.6651 2.99956   1
  -3   7 -12 14.3453 2.63480   2
   5  -7  12 37.6378 4.95640   1
  -5  -7 -12 60.7649 4.96228   3
  -5   7 -12 44.7730 4.70456   2
  -5   7 -12 49.3813 3.03329   5
   5   7  12 54.2098 4.16526   5
  -5   7 -12 38.2737 5.61889   1
   5   7  12 49.8865 5.57190   3
  -6  -8  12 52.0597 4.34887   2
  -6  -8  12 48.8883 1.68406   4
   6   8 -12 55.3883 2.63217   5
   4  -8 -12 146.453 7.50937   3
  -4  -8  12 132.138 6.86724   2
  -4   8  12 165.355 6.65925   5
   4   8 -12 150.644 3.89681   5
  -4   8  12 146.233 8.01609   1
  -2  -8  12 28.4757 3.68814   2
   2  -8 -12 24.2818 3.73579   3
  -2   8  12 27.1036 3.17796   5
   2   8 -12 25.1372 3.48484   2
   0  -8  12 -0.3487 1.16470   2
   0  -8 -12 -0.4905 1.14641   3
   0   8  12 0.46095 1.35714   5
 -16   0  13 -0.3864 1.35608   2
  16   0 -13 0.28716 1.32174   3
 -14   0  13 -1.0871 0.89502   2
  14   0 -13 -0.5066 0.79239   3
 -12   0  13 -0.1458 0.87784   1
  12   0 -13 -0.3135 0.51973   3
 -12   0  13 0.22385 0.93452   2
 -10   0  13 1.44172 0.82036   1
 -10   0  13 0.92244 0.72877   2
  10   0 -13 0.70073 0.72559   5
  10   0 -13 0.82464 0.79120   3
 -10   0  13 2.06288 0.97758   4
   8   0 -13 0.10507 0.59121   3
  -8   0  13 0.15947 0.63733   4
  -8   0  13 -0.4439 0.40055   2
  -8   0  13 0.47603 0.64084   1
   8   0 -13 -0.4711 0.49461   5
  -6   0  13 0.13139 0.44759   4
   6   0 -13 -0.2108 0.40412   5
  -6   0  13 -0.2951 0.41609   1
  -6   0  13 -0.4317 0.31908   2
  -6   0  13 -0.1151 0.40516   5
   6   0 -13 -0.3483 0.36711   3
   4   0 -13 -0.0810 0.36593   3
  -4   0  13 0.02840 0.39145   1
  -4   0  13 0.22997 0.46092   4
  -4   0  13 -0.5661 0.33715   2
   4   0 -13 0.05830 0.36905   2
   4   0 -13 -0.0885 0.40446   5
  -4   0  13 0.05747 0.33893   5
   2   0 -13 0.42901 0.43792   5
   2   0 -13 -0.3976 0.25377   3
  -2   0  13 0.07816 0.32732   5
  -2   0  13 -0.1348 0.34518   1
   2   0 -13 0.14048 0.38280   2
  -2   0  13 -0.3885 0.31894   4
   0   0  13 -0.3668 0.52309   1
   0   0 -13 0.02097 0.38707   2
   0   0  13 0.10956 0.39504   5
   0   0 -13 -0.3086 0.32672   5
   0   0 -13 -0.0186 0.23999   3
  -2   0 -13 -0.3142 0.46752   5
   2   0  13 0.61621 0.64136   1
  -2   0 -13 -0.1629 0.40565   2
   4   0  13 -0.0790 0.60703   1
  -4   0 -13 -0.5930 0.51181   5
  -4   0 -13 0.18779 0.61794   2
   6   0  13 0.61390 0.78567   1
  -6   0 -13 1.51219 0.83172   2
  -6   0 -13 0.42307 0.75683   5
  -8   0 -13 0.84080 0.82489   2
   8   0  13 1.73331 1.10530   1
 -10   0 -13 0.54468 1.07040   2
  15  -1 -13 39.6128 4.51452   3
 -15  -1  13 44.7859 3.73294   2
 -15   1  13 40.8788 3.47796   2
  15   1 -13 46.8577 5.21754   3
  13  -1 -13 34.9372 3.88318   3
 -13  -1  13 45.4867 3.44622   2
  13   1 -13 41.1040 3.68849   3
 -13   1  13 41.4225 3.07836   2
 -13   1  13 34.5467 3.79603   1
 -11  -1  13 66.5023 3.73976   2
 -11  -1  13 65.5071 4.09799   4
  11  -1 -13 64.5288 3.98862   3
 -11   1  13 57.5153 3.91036   1
  11   1 -13 73.3421 4.37756   3
 -11   1  13 70.7649 3.52740   2
  11   1 -13 64.5991 3.62394   5
  -9  -1  13 132.079 5.36635   4
   9  -1 -13 125.800 4.71482   5
  -9  -1  13 122.898 4.76071   1
  -9  -1  13 114.590 4.76207   2
   9  -1 -13 127.356 5.11857   3
  -9   1  13 113.602 5.25058   1
  -9   1  13 124.001 4.70067   5
  -9   1  13 128.425 4.40962   2
   9   1 -13 118.716 5.19627   3
   9   1 -13 125.942 4.73218   5
  -9   1  13 125.385 5.35799   4
  -7  -1  13 89.3304 3.95064   2
   7  -1 -13 96.7773 3.82478   5
   7  -1 -13 96.3401 4.02039   3
  -7  -1  13 89.4260 3.88197   1
  -7  -1  13 94.4869 4.14665   4
   7   1 -13 92.6850 3.70695   5
   7   1 -13 93.0020 4.06297   3
  -7   1  13 100.783 4.51318   1
  -7   1  13 94.2354 4.26077   4
  -7   1  13 90.9684 3.68576   5
  -7   1  13 103.894 3.57952   2
   5  -1 -13 31.7435 2.00547   3
  -5  -1  13 30.4550 2.13005   4
   5  -1 -13 32.9461 2.07979   5
  -5  -1  13 29.9231 2.15581   1
  -5  -1  13 31.0293 2.16686   2
   5  -1 -13 30.0234 1.75990   2
  -5   1  13 27.8836 2.31346   1
   5   1 -13 33.6242 2.07349   3
  -5   1  13 33.2910 2.03044   5
  -5   1  13 28.0815 1.71659   2
  -5   1  13 34.6262 2.37568   4
   5   1 -13 31.6847 1.93502   5
   5   1 -13 28.1046 2.07162   2
   3  -1 -13 461.590 9.26667   2
   3  -1 -13 452.516 9.33716   3
   3  -1 -13 454.761 9.87754   5
  -3  -1  13 458.371 10.2382   4
  -3  -1  13 453.631 10.6160   1
   3   1 -13 451.000 9.20008   3
  -3   1  13 445.924 10.8150   1
  -3   1  13 465.050 9.84123   5
   3   1 -13 451.796 9.61421   5
  -3   1  13 454.715 10.5544   4
   3   1 -13 455.205 10.2538   2
   1  -1 -13 159.398 4.93351   5
   1  -1 -13 157.613 4.44574   2
   1  -1 -13 159.732 4.16080   3
  -1  -1  13 164.136 5.18353   4
  -1  -1  13 168.105 5.68551   1
  -1   1  13 157.173 4.81793   5
   1   1 -13 162.436 5.15996   2
  -1   1  13 170.591 5.55487   4
  -1   1  13 153.770 5.44527   1
   1   1 -13 162.857 3.69940   3
   1   1 -13 156.991 4.71825   5
  -1  -1 -13 43.2451 1.82804   3
  -1  -1 -13 39.7629 2.18697   2
   1  -1  13 47.7655 3.00285   1
  -1  -1 -13 38.9202 2.36634   5
  -1   1 -13 38.5809 2.41517   2
   1   1  13 39.4780 2.66878   1
   1   1  13 36.0859 2.22697   5
  -1   1 -13 41.4311 2.33119   5
   3  -1  13 98.0646 4.63918   1
  -3  -1 -13 103.260 3.95325   2
  -3  -1 -13 98.0770 4.15227   5
  -3   1 -13 106.837 4.38933   2
  -3   1 -13 99.2716 4.08829   5
   3   1  13 97.3682 4.37638   1
   5  -1  13 11.4199 2.03623   1
  -5  -1 -13 14.5000 1.97922   2
  -5  -1 -13 13.3498 2.01694   5
  -5   1 -13 14.2937 2.04878   2
  -5   1 -13 17.1538 2.19966   5
   5   1  13 13.1707 2.04206   1
   7  -1  13 60.9476 4.07485   1
  -7  -1 -13 66.0869 3.84538   2
   7   1  13 67.1122 3.92028   1
  -7   1 -13 57.0535 3.73880   2
  -7   1 -13 59.5712 3.74536   5
   9  -1  13 81.7391 4.97128   1
  -9  -1 -13 74.7084 4.53550   2
  -9   1 -13 83.2097 4.85693   2
  -9   1 -13 79.3688 4.79830   5
 -11  -1 -13 11.5946 2.42856   2
 -11   1 -13 9.84214 2.33206   2
  16  -2 -13 34.4522 4.46511   3
 -16  -2  13 30.0804 3.82702   2
  16   2 -13 29.4046 4.33637   3
 -14  -2  13 72.4132 4.63001   2
 -14  -2  13 63.7375 4.68635   4
  14  -2 -13 62.8538 4.51931   3
 -14   2  13 73.6487 5.08265   1
  14   2 -13 81.3138 5.51003   3
 -12  -2  13 77.6548 4.69672   4
  12  -2 -13 76.1308 4.57347   3
 -12  -2  13 84.7103 4.64688   2
  12   2 -13 79.1946 5.05233   3
  12   2 -13 75.5878 4.07275   5
 -12   2  13 71.3969 4.82154   1
 -10  -2  13 37.7197 2.93946   4
  10  -2 -13 32.3231 2.76050   3
 -10  -2  13 39.6758 3.00629   2
  10   2 -13 33.8952 2.49898   5
 -10   2  13 37.8491 2.67551   5
  10   2 -13 34.8751 3.04548   3
 -10   2  13 37.6651 3.28828   1
  -8  -2  13 244.843 6.85662   1
  -8  -2  13 232.957 7.35098   4
  -8  -2  13 245.244 7.67335   2
   8  -2 -13 239.657 7.34579   3
   8   2 -13 258.298 6.97641   5
   8   2 -13 245.256 7.84452   3
  -8   2  13 262.569 7.23295   5
  -8   2  13 267.265 8.64088   1
  -8   2  13 248.072 6.00767   2
   6  -2 -13 135.940 5.10503   5
  -6  -2  13 141.112 4.90296   4
  -6  -2  13 133.498 4.70366   1
   6  -2 -13 141.400 4.86879   3
  -6  -2  13 134.324 5.20378   2
   6   2 -13 128.705 5.06655   2
  -6   2  13 143.896 5.81938   1
   6   2 -13 143.020 5.10938   3
  -6   2  13 127.762 4.62702   5
  -6   2  13 137.699 5.45621   4
   6   2 -13 146.686 4.51501   5
  -6   2  13 138.231 3.70059   2
   4  -2 -13 188.440 5.44019   5
  -4  -2  13 185.493 5.92619   1
  -4  -2  13 193.178 5.58912   4
   4  -2 -13 186.748 5.45994   3
  -4  -2  13 194.633 6.23753   2
  -4   2  13 193.828 6.58697   1
   4   2 -13 187.066 5.44357   3
   4   2 -13 196.750 6.18677   2
  -4   2  13 192.922 6.08686   4
  -4   2  13 194.643 5.69149   5
  -4   2  13 193.974 4.48617   2
   4   2 -13 186.670 5.07966   5
  -2  -2  13 257.932 6.75153   4
  -2  -2  13 269.304 7.61540   1
   2  -2 -13 257.437 6.70104   5
   2  -2 -13 260.293 6.53904   3
   2  -2 -13 269.716 5.79655   2
   2   2 -13 264.831 7.42576   2
  -2   2  13 264.374 6.96876   5
  -2   2  13 256.464 7.38326   4
   2   2 -13 269.735 6.35597   5
  -2   2  13 262.968 7.78179   1
   2   2 -13 270.144 6.09277   3
   0  -2 -13 44.5530 2.46698   5
   0  -2 -13 45.5175 2.26682   3
   0  -2 -13 44.3919 2.02780   2
   0  -2  13 42.7071 2.88703   1
   0   2 -13 44.1997 2.26618   5
   0   2  13 42.8224 2.54500   5
   0   2 -13 46.0961 2.72833   2
   0   2  13 44.3813 2.83113   4
   0   2  13 44.3122 2.84513   1
   2  -2  13 81.0075 4.18630   1
  -2  -2 -13 77.1158 3.09332   2
  -2  -2 -13 73.2601 3.02702   3
  -2  -2 -13 76.6076 4.07258   5
  -2   2 -13 80.4017 3.83765   2
  -2   2 -13 76.0678 3.30581   5
   2   2  13 71.4092 3.16709   3
   2   2  13 76.8098 3.58777   5
   2   2  13 75.4115 3.72813   1
   4  -2  13 96.3333 4.88788   1
  -4  -2 -13 98.6142 4.01473   2
  -4   2 -13 111.760 4.42269   5
  -4   2 -13 96.4716 4.55083   2
   4   2  13 104.796 4.58088   1
   6  -2  13 181.804 7.28336   1
  -6  -2 -13 173.752 6.16279   2
   6   2  13 183.229 6.52531   1
  -6   2 -13 170.452 6.62855   2
  -6   2 -13 162.283 6.12382   5
   8  -2  13 138.576 6.67388   1
  -8  -2 -13 137.364 5.90876   2
  -8   2 -13 127.668 5.84828   5
  -8   2 -13 137.380 6.26276   2
  10  -2  13 45.4972 4.79339   1
 -10  -2 -13 41.8944 3.60847   2
 -10   2 -13 37.5866 4.09511   5
 -10   2 -13 41.8147 4.34069   2
  15  -3 -13 0.96571 1.12397   3
 -15  -3  13 1.34308 1.47841   2
 -15  -3  13 -0.3914 1.16226   4
  15   3 -13 2.13128 1.73579   3
  15   3 -13 0.31721 1.17401   5
 -15   3  13 1.21126 1.56558   1
 -13  -3  13 19.9250 2.88204   2
 -13  -3  13 25.8860 3.44857   4
  13  -3 -13 29.3468 3.64062   3
  13   3 -13 23.8248 3.73760   3
  13   3 -13 22.2886 2.77093   5
 -13   3  13 22.1156 3.48761   1
 -11  -3  13 8.35631 1.87872   4
 -11  -3  13 17.5859 2.62575   2
  11  -3 -13 15.4043 2.50293   3
  11   3 -13 14.8835 2.11176   5
  11   3 -13 14.9613 2.65869   3
 -11   3  13 10.8564 2.36460   1
 -11   3  13 17.6100 2.37663   5
  -9  -3  13 162.678 6.10432   4
   9  -3 -13 174.567 6.36643   3
  -9  -3  13 163.149 6.42003   2
  -9   3  13 169.831 7.35887   1
   9   3 -13 161.777 6.72608   3
  -9   3  13 178.598 6.08118   5
   9   3 -13 158.214 5.49055   5
  -7  -3  13 173.798 5.40030   1
  -7  -3  13 169.646 6.42172   2
   7  -3 -13 172.475 5.97598   3
  -7  -3  13 176.476 5.82991   4
  -7   3  13 177.373 7.15808   1
   7   3 -13 177.635 5.29400   5
   7   3 -13 173.633 6.43312   3
  -7   3  13 183.773 5.94984   5
  -5  -3  13 53.1158 2.92094   1
  -5  -3  13 51.6155 2.68707   4
  -5  -3  13 60.3845 3.49111   2
   5  -3 -13 52.9642 2.95569   3
   5   3 -13 50.3264 2.96105   3
  -5   3  13 50.6241 3.49278   1
   5   3 -13 49.7769 2.34670   5
  -5   3  13 53.1164 2.91710   5
   5   3 -13 58.3587 3.42321   2
  -3  -3  13 140.862 4.42746   4
  -3  -3  13 129.773 5.03232   1
   3  -3 -13 137.591 4.81460   3
  -3   3  13 131.175 4.72819   5
  -3   3  13 135.081 5.59093   1
   3   3 -13 139.688 3.95229   5
   3   3 -13 145.097 4.68003   3
   3   3 -13 134.285 5.26811   2
   1  -3 -13 221.273 6.43318   3
  -1  -3  13 233.350 7.37775   1
  -1  -3  13 224.757 6.04779   4
  -1   3  13 225.616 7.35042   1
   1   3 -13 223.224 5.53947   5
   1   3 -13 239.910 7.29044   2
  -1   3  13 227.486 6.62740   5
  -1  -3 -13 587.825 12.5866   3
   1  -3  13 544.860 13.7039   1
   1   3  13 568.997 12.8381   3
   1   3  13 608.121 13.0115   5
  -1   3 -13 574.178 13.3559   2
  -1   3 -13 574.216 11.6166   5
   1   3  13 583.678 13.4334   1
  -3  -3 -13 44.7826 2.42461   2
   3  -3  13 49.1365 3.55336   1
  -3  -3 -13 41.0035 2.63113   3
   3   3  13 48.5547 3.09269   1
   3   3  13 41.2259 2.82692   5
  -3   3 -13 44.8636 3.10610   2
   3   3  13 46.4850 2.90101   3
  -3   3 -13 42.8895 2.52532   5
  -5  -3 -13 73.9912 3.58633   2
   5  -3  13 78.2941 4.68990   1
  -5   3 -13 70.8269 4.16156   2
  -5   3 -13 67.1513 3.60241   5
  -7  -3 -13 23.0900 2.61766   2
   7  -3  13 26.8827 3.66967   1
  -7   3 -13 21.7099 2.67554   5
  -7   3 -13 24.1693 3.12498   2
  -9  -3 -13 37.5580 3.17409   2
   9  -3  13 29.1034 3.96688   1
  -9   3 -13 37.8350 4.22383   2
  -9   3 -13 40.8731 4.09164   5
  14  -4 -13 65.5656 4.79162   3
 -14  -4  13 66.2816 4.78767   4
 -14  -4  13 62.3134 4.56995   2
 -14   4  13 65.2863 5.45261   1
  14   4 -13 59.9284 5.24908   3
  14   4 -13 60.6594 4.12328   5
  12  -4 -13 197.110 7.90600   3
 -12  -4  13 198.490 8.00850   2
 -12  -4  13 197.867 7.81911   4
  12   4 -13 195.768 7.04862   5
 -12   4  13 203.088 9.24243   1
  12   4 -13 195.638 8.78096   3
 -12   4  13 197.553 7.40504   5
 -10  -4  13 124.195 5.52959   4
  10  -4 -13 129.120 5.80447   3
 -10  -4  13 125.086 5.96540   2
 -10   4  13 123.363 5.35500   5
  10   4 -13 126.233 4.98203   5
 -10   4  13 123.788 6.83800   1
  10   4 -13 130.613 6.55793   3
  -8  -4  13 2.00230 0.94631   4
  -8  -4  13 2.07766 1.11584   2
   8  -4 -13 -0.0637 0.82140   3
   8   4 -13 1.66701 0.74407   5
  -8   4  13 0.68490 0.77527   5
   8   4 -13 1.06924 0.98848   3
  -8   4  13 1.57657 1.06519   1
  -6  -4  13 117.438 4.29119   4
  -6  -4  13 106.776 4.23622   1
   6  -4 -13 106.072 4.70057   3
  -6  -4  13 111.326 5.27145   2
   6   4 -13 103.394 5.05617   2
  -6   4  13 103.856 5.63594   1
   6   4 -13 109.844 3.74953   5
  -6   4  13 106.063 4.48993   5
   6   4 -13 109.571 5.07884   3
  -4  -4  13 22.4021 1.67664   4
  -4  -4  13 23.2621 2.80791   2
  -4  -4  13 25.9195 2.17716   1
   4  -4 -13 26.2791 2.20831   3
  -4   4  13 26.5852 3.24380   1
   4   4 -13 29.7700 3.16954   2
  -4   4  13 23.1270 2.38515   5
   4   4 -13 22.1295 1.44988   5
   4   4 -13 23.9702 2.11551   3
   2  -4 -13 86.5018 4.08552   3
  -2  -4  13 90.9265 3.25575   4
  -2  -4  13 91.4776 4.37816   1
  -2   4  13 88.7933 4.68791   1
   2   4 -13 90.4548 2.86037   5
  -2   4  13 91.9762 4.03252   5
   2   4 -13 79.9940 4.24998   2
   0  -4 -13 27.0022 2.31208   3
   0  -4  13 26.0049 2.98027   1
   0   4  13 24.4122 2.63569   5
   0   4 -13 21.2278 2.63828   2
   0   4 -13 26.1816 1.56779   5
   0   4  13 28.7800 3.11839   1
  -2  -4 -13 10.7723 1.89426   3
   2  -4  13 12.5667 2.19557   1
   2   4  13 9.52221 1.69550   5
   2   4  13 9.80001 1.80514   1
  -2   4 -13 8.12300 1.70009   2
  -2   4 -13 10.3278 1.33662   5
   2   4  13 10.0341 1.83842   3
  -4  -4 -13 80.8828 4.28992   3
   4  -4  13 77.7600 4.89797   1
   4   4  13 79.0756 4.34863   3
  -4   4 -13 85.9015 3.77085   5
  -4   4 -13 79.4152 4.99595   1
   4   4  13 80.8376 4.31476   5
  -4   4 -13 81.7522 4.49484   2
   6  -4  13 14.1991 2.78166   1
  -6   4 -13 13.5671 2.04605   5
  -6   4 -13 16.3666 2.59910   2
  -6   4 -13 12.8769 2.60379   1
   8  -4  13 4.19057 1.87114   1
  -8   4 -13 3.30744 1.49852   5
  -8   4 -13 7.09839 2.00194   2
  13  -5 -13 56.5168 4.49581   3
 -13  -5  13 55.3879 4.31287   4
 -13  -5  13 58.6842 4.66440   2
 -13   5  13 66.4886 4.47028   5
  13   5 -13 61.8839 5.34132   3
 -13   5  13 53.6565 6.10119   1
 -11  -5  13 50.8811 4.06729   2
 -11  -5  13 57.2954 3.90159   4
  11  -5 -13 51.9190 4.01067   3
  11   5 -13 55.7232 3.47629   5
 -11   5  13 57.2858 5.05208   1
 -11   5  13 51.8916 3.71867   5
  11   5 -13 52.3559 4.55524   3
   9  -5 -13 20.0770 2.79269   3
  -9  -5  13 17.1437 2.74535   2
  -9  -5  13 20.4194 2.48808   4
  -9   5  13 20.6101 3.58492   1
  -9   5  13 13.7053 2.14007   5
   9   5 -13 19.7420 2.22350   5
   9   5 -13 17.3863 2.87648   3
  -7  -5  13 21.3785 2.92852   2
   7  -5 -13 20.3552 2.74646   3
  -7  -5  13 22.8025 1.97474   4
   7   5 -13 23.0211 1.78077   5
   7   5 -13 27.2053 3.36976   3
  -7   5  13 23.7235 2.70268   5
  -7   5  13 22.4794 3.47814   1
  -5  -5  13 172.657 7.00708   2
  -5  -5  13 168.931 5.06109   4
   5  -5 -13 175.398 6.56200   3
  -5   5  13 180.969 6.17556   5
   5   5 -13 168.970 6.67086   3
  -5   5  13 183.892 7.89229   1
   5   5 -13 159.457 6.72746   2
   5   5 -13 172.690 4.64065   5
   3  -5 -13 103.685 4.91014   3
  -3  -5  13 100.069 5.16372   2
  -3  -5  13 102.937 4.83042   1
  -3  -5  13 104.742 3.44040   4
   3   5 -13 105.675 5.15570   2
  -3   5  13 103.088 5.59642   1
   3   5 -13 111.003 3.10357   5
  -3   5  13 107.015 4.61831   5
   1  -5 -13 54.3879 3.56384   3
  -1  -5  13 64.7973 3.98376   1
  -1  -5  13 64.9546 2.53509   4
   1   5 -13 60.5261 2.16941   5
  -1   5  13 60.9040 3.48087   5
   1   5 -13 59.5616 3.87657   2
  -1   5  13 62.9370 4.09524   1
   1  -5  13 32.3972 3.61281   1
  -1  -5 -13 36.2585 2.99957   3
   1   5  13 33.6213 3.60540   3
  -1   5 -13 34.6622 3.59108   2
   1   5  13 29.9890 3.26852   1
  -1   5 -13 36.0403 1.90014   5
   1   5  13 34.7066 2.71768   5
  -3  -5 -13 47.7642 3.53263   3
   3  -5  13 51.3946 4.05649   1
   3   5  13 46.7225 3.37822   5
  -3   5 -13 48.8278 3.96509   1
  -3   5 -13 51.1684 2.66625   5
  -3   5 -13 49.5528 3.70063   2
   3   5  13 49.7572 3.74082   3
  -5  -5 -13 38.7756 3.37575   3
   5  -5  13 45.4703 4.94457   1
   5   5  13 41.7379 3.34559   5
   5   5  13 37.9167 4.08599   3
  -5   5 -13 37.2333 3.97057   2
  -5   5 -13 39.8539 4.58783   1
  -5   5 -13 42.1409 2.85177   5
   7  -5  13 5.90429 2.12231   1
  -7   5 -13 6.51614 2.12265   1
  -7   5 -13 7.19281 1.98948   2
  -7   5 -13 6.89664 1.63763   5
 -12  -6  13 49.7777 5.15939   2
  12  -6 -13 43.3604 4.76522   3
  12   6 -13 36.5142 4.90807   3
 -12   6  13 50.9521 3.99023   5
 -10  -6  13 9.63628 1.87001   4
  10  -6 -13 5.04689 1.88666   3
 -10  -6  13 8.77572 2.21823   2
  10   6 -13 10.9604 1.88030   5
 -10   6  13 12.6627 2.94139   1
  10   6 -13 10.3719 2.58446   3
 -10   6  13 10.7929 2.16615   5
   8  -6 -13 6.33554 1.88870   3
  -8  -6  13 9.65425 2.14093   2
  -8  -6  13 6.50688 1.36482   4
  -8   6  13 8.07989 2.43049   1
  -8   6  13 6.61828 1.61481   5
   8   6 -13 5.87807 1.96858   3
   8   6 -13 4.66480 1.11567   5
  -6  -6  13 24.5382 3.36721   2
   6  -6 -13 23.0717 3.09884   3
  -6  -6  13 18.7212 1.64031   4
  -6   6  13 25.7208 3.85361   1
   6   6 -13 15.8651 2.69882   3
   6   6 -13 22.1628 1.63840   5
  -6   6  13 22.2016 2.66853   5
  -4  -6  13 8.95307 1.09741   4
  -4  -6  13 7.15227 1.91531   2
   4  -6 -13 8.90576 1.98509   3
  -4   6  13 7.61698 2.09665   1
   4   6 -13 7.26073 1.84249   2
  -4   6  13 10.8666 1.86881   5
   4   6 -13 10.1479 1.07671   5
   2  -6 -13 2.32279 1.26944   3
  -2  -6  13 3.09000 1.34859   1
  -2  -6  13 4.12544 0.68715   4
  -2  -6  13 2.03105 1.22818   2
   2   6 -13 5.36392 1.61926   2
  -2   6  13 2.94359 1.13947   5
   2   6 -13 3.26386 0.58917   5
  -2   6  13 3.71328 1.56618   1
   0  -6 -13 28.8270 3.52908   3
   0  -6  13 29.2844 1.53132   4
   0  -6  13 26.1806 3.32077   1
   0   6  13 33.3686 3.79508   1
   0   6 -13 31.4610 1.54908   5
   0   6 -13 37.0584 3.96607   2
   0   6  13 31.7314 3.23907   5
  -2  -6 -13 30.4351 3.71768   3
   2  -6  13 19.6064 3.07490   1
   2   6  13 24.5512 3.33252   3
  -2   6 -13 28.4779 1.81004   5
  -2   6 -13 23.1984 3.17729   2
  -2   6 -13 23.1472 3.41302   1
   2   6  13 25.2906 2.92722   5
   4  -6  13 0.61600 0.88897   1
  -4  -6 -13 0.38243 1.17346   3
  -4   6 -13 0.03925 0.60351   5
  -4   6 -13 -0.6518 1.06821   1
   4   6  13 -0.9236 1.15919   3
   4   6  13 1.64092 1.23089   5
  -4   6 -13 0.28276 1.10853   2
   6  -6  13 30.7066 4.36533   1
  -6  -6 -13 45.0633 4.03806   3
  -6   6 -13 33.9058 4.63533   1
   6   6  13 32.0889 4.13592   3
   6   6  13 37.7340 4.05311   5
  -6   6 -13 39.7718 4.43301   2
  -6   6 -13 47.1949 3.19706   5
  -9  -7  13 1.75923 1.00760   4
   9  -7 -13 0.15097 1.39005   3
  -9  -7  13 1.09487 1.35695   2
  -9   7  13 3.45580 2.13107   1
   9   7 -13 0.64492 1.37762   3
  -9   7  13 -0.4110 1.02789   5
   9   7 -13 1.48380 0.98454   5
  -7  -7  13 44.3982 2.55835   4
  -7  -7  13 46.9448 4.78433   2
   7  -7 -13 43.5339 3.88249   3
  -7   7  13 46.1211 3.50322   5
  -7   7  13 54.5994 5.98481   1
   7   7 -13 44.2261 4.87773   3
   7   7 -13 48.7464 2.65082   5
   5  -7 -13 4.24262 1.68663   3
  -5  -7  13 3.86489 1.53088   2
  -5  -7  13 2.83910 0.67867   4
  -5   7  13 5.55908 2.07138   1
  -5   7  13 1.85208 1.16720   5
   5   7 -13 3.38399 0.79165   5
   3  -7 -13 1.35873 1.25326   3
  -3  -7  13 -0.1309 1.03532   2
  -3   7  13 0.55439 0.93731   5
   3   7 -13 3.35531 1.41571   2
   3   7 -13 0.68480 0.41441   5
  -3   7  13 0.75811 1.22753   1
  -1  -7  13 4.74513 1.82713   1
  -1  -7  13 6.26030 1.84936   2
   1  -7 -13 2.20171 1.43410   3
  -1   7  13 2.66257 1.31398   5
   1   7 -13 1.76778 1.33447   2
   1   7 -13 5.22802 0.68004   5
   1  -7  13 5.52542 1.97876   2
  -1  -7 -13 6.75831 2.00036   3
   1  -7  13 5.55158 1.93479   1
   1   7  13 12.0063 2.27880   5
  -1   7 -13 5.69225 1.96812   1
  -1   7 -13 7.70160 0.99891   5
   1   7  13 10.5810 2.61873   3
  -1   7 -13 5.12189 1.67446   2
   3  -7  13 6.61177 1.01976   4
  -3  -7 -13 4.62599 1.79391   3
   3  -7  13 4.76305 2.18313   1
   3   7  13 3.06092 1.75582   3
  -3   7 -13 3.89585 1.92614   1
  -3   7 -13 5.04520 1.08224   5
  -3   7 -13 6.26805 1.90912   2
   3   7  13 3.86594 1.63031   5
  -4  -8  13 68.3546 4.98102   2
   4   8 -13 72.2578 2.56427   5
  -4   8  13 60.2788 6.31118   1
  -2  -8  13 10.3424 2.51750   2
   2   8 -13 15.8363 2.93780   2
  16   0 -14 48.2686 5.29872   3
 -16   0  14 59.6417 4.30595   2
  14   0 -14 9.40271 2.22838   3
 -14   0  14 7.38909 1.87228   2
  12   0 -14 11.8055 2.31592   3
 -12   0  14 9.80737 1.98997   1
 -12   0  14 12.5458 2.02490   2
  10   0 -14 457.040 12.0455   3
  10   0 -14 488.715 11.4394   5
 -10   0  14 457.781 12.2678   4
 -10   0  14 483.966 12.1472   1
 -10   0  14 468.955 11.2335   2
   8   0 -14 50.0966 2.86256   5
  -8   0  14 48.5811 2.77855   2
  -8   0  14 54.4284 3.31825   4
  -8   0  14 57.5632 3.33840   1
   8   0 -14 53.0470 3.12665   3
   6   0 -14 178.160 5.52738   3
  -6   0  14 182.658 5.52616   2
   6   0 -14 180.359 5.46504   2
  -6   0  14 176.818 6.04424   1
   6   0 -14 173.266 5.41540   5
  -6   0  14 182.363 6.06817   4
   4   0 -14 4.80595 0.93416   3
  -4   0  14 2.49866 0.82150   2
   4   0 -14 3.47777 0.87290   5
   4   0 -14 3.10066 0.82667   2
  -4   0  14 2.60727 0.87474   4
  -4   0  14 4.10051 0.87517   5
  -4   0  14 3.42577 1.05977   1
   2   0 -14 11.8777 1.52412   2
   2   0 -14 12.9470 1.06548   3
  -2   0  14 11.7873 1.64425   4
  -2   0  14 10.8471 1.71494   1
   2   0 -14 12.2818 1.55655   5
   0   0 -14 40.6815 1.54126   3
   0   0  14 44.3774 2.90204   1
   0   0 -14 41.4554 2.36809   2
   0   0 -14 41.2333 2.43078   5
   2   0  14 20.1431 2.50098   1
  -2   0 -14 23.1079 2.38089   5
  -2   0 -14 21.1040 2.22855   2
  -4   0 -14 62.9991 3.43553   2
  -4   0 -14 67.0213 3.61444   5
   4   0  14 69.9765 3.94529   1
   6   0  14 4.14518 1.36307   1
  -6   0 -14 3.97414 1.22056   2
  -6   0 -14 5.75574 1.49641   5
   8   0  14 60.7205 4.03152   1
  -8   0 -14 46.3839 3.52241   2
 -10   0 -14 6.24666 1.83188   2
  15  -1 -14 47.0859 4.20173   3
 -15  -1  14 58.1195 4.20542   2
  15   1 -14 52.2648 4.54103   3
 -15   1  14 51.7768 3.68647   2
 -13  -1  14 28.6220 3.27243   2
  13  -1 -14 33.3105 3.79069   3
 -13   1  14 27.3702 3.48607   1
  13   1 -14 28.6776 3.68932   3
 -13   1  14 32.4205 3.14931   2
  11  -1 -14 11.3072 2.09752   3
 -11  -1  14 9.12130 1.85890   4
 -11  -1  14 9.70507 1.79660   2
  11   1 -14 9.79813 1.73447   5
 -11   1  14 9.65114 1.60346   2
 -11   1  14 9.24969 2.00739   1
  11   1 -14 8.90109 1.97994   3
  -9  -1  14 15.4731 2.00421   1
   9  -1 -14 22.6186 2.59269   3
   9  -1 -14 19.6437 2.20761   5
  -9  -1  14 11.7565 1.87217   2
  -9  -1  14 17.5241 2.37053   4
   9   1 -14 13.4735 1.84218   5
   9   1 -14 18.6393 2.45752   3
  -9   1  14 20.5274 2.69675   1
  -9   1  14 17.7742 3.52526   4
  -9   1  14 16.2039 1.85634   2
   7  -1 -14 106.377 4.12078   5
  -7  -1  14 109.757 4.42077   1
  -7  -1  14 102.798 4.43775   4
  -7  -1  14 98.4107 4.24919   2
   7  -1 -14 102.444 4.24114   3
  -7   1  14 105.062 4.02570   5
   7   1 -14 103.505 4.33344   3
  -7   1  14 104.807 4.78581   1
   7   1 -14 100.306 3.96017   5
  -7   1  14 99.5737 4.49790   4
  -7   1  14 106.042 3.74486   2
  -5  -1  14 194.634 6.16586   1
   5  -1 -14 194.232 5.72223   5
  -5  -1  14 185.211 5.94281   2
  -5  -1  14 189.025 5.95944   4
   5  -1 -14 195.007 5.21684   2
   5  -1 -14 194.752 5.57384   3
  -5   1  14 183.833 6.11704   4
  -5   1  14 198.093 5.29701   2
   5   1 -14 194.464 5.62111   3
   5   1 -14 189.859 5.48873   5
  -5   1  14 196.825 5.63747   5
  -5   1  14 205.492 6.71734   1
   5   1 -14 185.664 5.92473   2
  -3  -1  14 0.48654 0.58303   1
   3  -1 -14 0.42936 0.42597   3
   3  -1 -14 1.20606 0.60481   5
  -3  -1  14 0.56773 0.56348   4
   3  -1 -14 0.95995 0.45128   2
   3   1 -14 1.20933 0.50365   3
  -3   1  14 1.06300 0.71066   1
   3   1 -14 0.80639 0.59264   2
   3   1 -14 1.01525 0.54854   5
  -3   1  14 0.39187 0.44521   5
  -3   1  14 0.78903 0.67706   4
   1  -1 -14 260.217 5.92425   3
   1  -1 -14 257.754 6.39007   2
   1  -1 -14 267.720 7.01313   5
  -1  -1  14 261.430 7.74080   1
  -1  -1  14 271.564 7.30254   4
  -1   1  14 270.915 7.64635   4
   1   1 -14 260.962 6.75874   5
   1   1 -14 260.802 5.56350   3
  -1   1  14 264.453 6.82412   5
  -1   1  14 250.363 7.59798   1
   1   1 -14 257.898 7.15102   2
  -1  -1 -14 30.7319 1.55387   3
   1  -1  14 30.1965 2.48748   1
  -1  -1 -14 30.0814 1.96574   2
  -1  -1 -14 31.6122 2.20164   5
  -1   1 -14 30.6777 2.13838   5
  -1   1 -14 29.4280 2.20803   2
   1   1  14 33.5422 2.25511   5
   1   1  14 29.7445 2.43776   1
  -3  -1 -14 58.4158 3.01086   2
   3  -1  14 63.9249 3.80757   1
  -3  -1 -14 59.1385 3.29021   5
  -3   1 -14 58.3560 3.30946   2
  -3   1 -14 52.9503 3.03948   5
   3   1  14 59.4262 3.48564   1
   5  -1  14 40.4452 3.24859   1
  -5  -1 -14 37.9959 2.70033   2
  -5   1 -14 37.0594 2.80341   5
   5   1  14 41.8162 3.12767   1
  -5   1 -14 38.4765 2.89973   2
   7  -1  14 28.3026 3.53001   1
  -7  -1 -14 24.0496 2.81833   2
   7   1  14 23.1608 2.94185   1
  -7   1 -14 24.4296 2.88197   5
  -7   1 -14 24.6644 3.03354   2
   9  -1  14 19.4685 3.07898   1
  -9  -1 -14 14.0878 2.40054   2
  -9   1 -14 18.1438 2.79104   2
  -9   1 -14 14.5901 2.54749   5
  16  -2 -14 12.7522 2.70641   3
 -16  -2  14 10.2199 2.49633   2
  16   2 -14 13.6039 3.07808   3
 -14  -2  14 2.76038 1.44418   4
 -14  -2  14 8.17405 2.10702   2
  14  -2 -14 5.32197 1.62532   3
  14   2 -14 4.21312 1.84986   3
 -14   2  14 4.12683 1.70604   1
 -12  -2  14 40.8222 3.45608   4
  12  -2 -14 34.1661 3.08252   3
 -12  -2  14 44.2777 3.43262   2
  12   2 -14 48.2344 3.93807   3
 -12   2  14 39.4039 4.28068   1
  12   2 -14 42.2655 3.13156   5
 -10  -2  14 -0.1418 0.71202   4
  10  -2 -14 1.29393 0.91777   3
 -10  -2  14 0.46092 0.88213   2
  10   2 -14 0.39088 0.66652   5
  10   2 -14 0.43239 0.81526   3
 -10   2  14 1.32602 1.01570   1
 -10   2  14 0.13625 0.71654   5
  -8  -2  14 100.365 4.12946   1
   8  -2 -14 99.6587 4.42840   3
  -8  -2  14 104.089 4.71280   2
  -8  -2  14 100.945 4.54074   4
   8   2 -14 96.5051 4.04141   5
  -8   2  14 108.067 4.34453   5
  -8   2  14 101.784 5.16907   1
   8   2 -14 95.1801 4.60494   3
  -6  -2  14 42.7270 2.84065   2
  -6  -2  14 41.8298 2.60708   4
   6  -2 -14 41.3955 2.53193   3
  -6  -2  14 37.6299 2.49841   1
   6   2 -14 40.0476 2.64944   3
   6   2 -14 41.9372 2.36040   5
  -6   2  14 44.1999 2.64282   5
  -6   2  14 45.5144 3.23080   1
   6   2 -14 40.4566 2.80762   2
  -4  -2  14 35.7491 2.46949   1
  -4  -2  14 36.8180 2.30668   4
   4  -2 -14 39.7167 1.76974   2
   4  -2 -14 38.2753 2.28325   3
  -4  -2  14 38.6365 2.66314   2
   4  -2 -14 32.4368 2.14224   5
  -4   2  14 34.9323 1.69693   2
  -4   2  14 39.3016 2.93409   1
  -4   2  14 36.2165 2.30355   5
  -4   2  14 39.2160 2.65393   4
   4   2 -14 41.0753 2.29529   3
   4   2 -14 33.3239 2.46658   2
   4   2 -14 38.8158 2.11857   5
  -2  -2  14 100.208 4.46068   1
   2  -2 -14 107.873 3.73278   3
   2  -2 -14 102.719 3.89665   5
  -2  -2  14 100.738 3.91900   4
   2  -2 -14 108.074 3.25655   2
   2   2 -14 104.228 3.27141   3
  -2   2  14 109.124 4.13741   5
  -2   2  14 102.709 4.63359   1
   2   2 -14 104.950 4.40357   2
  -2   2  14 110.294 4.54300   4
   2   2 -14 99.2733 3.57739   5
   0  -2 -14 97.8540 3.92347   5
   0  -2 -14 103.965 3.61631   3
   0  -2  14 97.1771 4.59947   1
   0  -2 -14 102.908 3.39775   2
   0   2  14 102.131 4.53055   4
   0   2  14 96.5594 4.43702   1
   0   2 -14 101.998 3.74911   5
   0   2 -14 106.583 4.43658   2
   0   2  14 99.7966 4.07092   5
   2  -2  14 265.673 8.51867   1
  -2  -2 -14 263.390 6.63799   3
  -2  -2 -14 266.149 6.81841   2
  -2   2 -14 258.708 7.16212   5
  -2   2 -14 259.753 7.81849   2
   2   2  14 278.416 8.08993   1
   2   2  14 265.589 7.61222   5
  -4  -2 -14 58.4253 3.06175   2
   4  -2  14 54.7370 3.78612   1
  -4   2 -14 49.6860 3.04849   5
  -4   2 -14 58.7745 3.55011   2
   4   2  14 46.3299 3.13099   1
   6  -2  14 25.8444 3.32169   1
  -6  -2 -14 26.1952 2.74213   2
  -6   2 -14 30.7712 3.15878   5
  -6   2 -14 22.0267 2.77594   2
   8  -2  14 33.7979 4.00779   1
  -8  -2 -14 37.2747 3.06773   2
  -8   2 -14 30.8125 3.46712   5
  -8   2 -14 39.7699 3.35009   2
 -10  -2 -14 31.3982 3.71780   2
  10  -2  14 30.3281 4.11915   1
 -10   2 -14 22.3046 3.30685   2
 -10   2 -14 26.6065 3.56079   5
 -15  -3  14 5.47892 1.93853   2
  15  -3 -14 3.95709 1.66023   3
 -15  -3  14 5.89071 2.06580   4
 -15   3  14 5.34167 2.23879   1
  15   3 -14 3.09483 1.87329   3
  15   3 -14 3.72734 1.57068   5
 -13  -3  14 22.6773 3.14269   2
  13  -3 -14 23.5041 3.28460   3
 -13  -3  14 22.5060 3.15274   4
  13   3 -14 21.8936 3.49138   3
 -13   3  14 18.4318 3.16388   1
  13   3 -14 20.3095 2.69369   5
 -11  -3  14 13.9540 2.39298   2
  11  -3 -14 12.8988 2.30371   3
 -11  -3  14 17.4380 2.56759   4
  11   3 -14 14.0829 1.99720   5
  11   3 -14 15.3301 2.73663   3
 -11   3  14 14.7982 2.25955   5
 -11   3  14 18.1665 3.10390   1
  -9  -3  14 35.6803 2.77893   4
   9  -3 -14 36.1657 2.79416   3
  -9  -3  14 38.4259 3.11853   2
   9   3 -14 42.0953 3.34192   3
   9   3 -14 41.4930 2.68382   5
  -9   3  14 43.9557 4.52934   1
  -9   3  14 33.3153 2.57564   5
  -7  -3  14 32.3926 3.30149   2
  -7  -3  14 33.8101 2.47499   4
   7  -3 -14 31.1383 2.49733   3
  -7  -3  14 35.2462 2.34536   1
   7   3 -14 30.2969 2.58557   3
  -7   3  14 29.9508 2.38482   5
   7   3 -14 33.7316 2.18545   5
  -7   3  14 31.6885 3.58317   1
   5  -3 -14 126.362 4.78572   3
  -5  -3  14 131.013 5.39372   2
  -5  -3  14 122.354 4.81890   1
  -5  -3  14 124.528 4.51042   4
   5   3 -14 130.792 4.13949   5
  -5   3  14 123.227 5.72205   1
  -5   3  14 134.069 4.89078   5
   5   3 -14 127.755 4.89064   3
   5   3 -14 120.296 5.18519   2
  -3  -3  14 134.346 4.49973   4
  -3  -3  14 132.312 5.44521   2
  -3  -3  14 143.490 5.39511   1
   3  -3 -14 135.301 4.80665   3
  -3   3  14 135.599 5.68915   1
   3   3 -14 140.894 4.13708   5
   3   3 -14 135.658 4.53341   3
   3   3 -14 132.208 5.34522   2
  -3   3  14 129.717 4.81713   5
  -1  -3  14 103.123 4.84138   1
   1  -3 -14 112.098 4.31205   3
  -1  -3  14 112.028 4.11819   4
   1   3 -14 112.730 4.87285   2
  -1   3  14 120.750 5.24280   1
   1   3 -14 121.722 3.86214   5
  -1   3  14 126.482 4.72064   5
  -1  -3 -14 20.2180 1.81295   3
   1  -3  14 20.1476 2.68860   1
  -1   3 -14 18.8334 1.62779   5
   1   3  14 22.6364 2.48285   5
   1   3  14 21.8448 2.61059   1
  -1   3 -14 18.2616 2.31947   2
   3  -3  14 120.173 5.77239   1
  -3  -3 -14 119.348 4.63939   3
  -3  -3 -14 115.650 4.24699   2
   3   3  14 116.797 5.05852   1
  -3   3 -14 121.022 4.53525   5
   3   3  14 121.702 4.88850   3
  -3   3 -14 118.340 5.28046   2
   5  -3  14 45.4653 3.80819   1
  -5  -3 -14 43.9602 2.83369   2
  -5   3 -14 45.7529 3.00629   5
  -5   3 -14 44.8459 3.39442   2
   7  -3  14 0.31399 1.17249   1
  -7  -3 -14 1.83983 1.09027   2
  -7   3 -14 1.84668 1.27271   2
  -7   3 -14 1.17336 0.92740   5
   9  -3  14 1.54180 1.52890   1
  -9  -3 -14 2.58574 1.32309   2
  -9   3 -14 0.86156 0.99572   2
  -9   3 -14 4.87667 1.68327   5
  14  -4 -14 8.65688 2.12038   3
 -14  -4  14 9.09761 2.35834   2
 -14  -4  14 10.1172 2.36986   4
 -14   4  14 8.31504 2.56267   1
  14   4 -14 11.2278 2.90289   3
 -12  -4  14 78.0471 4.75069   4
 -12  -4  14 87.5879 5.17185   2
  12  -4 -14 81.5541 5.00706   3
  12   4 -14 84.3358 5.72411   3
 -12   4  14 85.9586 5.96232   1
 -12   4  14 75.7996 4.51149   5
  12   4 -14 78.8080 4.33257   5
  10  -4 -14 56.9061 3.91625   3
 -10  -4  14 64.5117 4.30503   2
 -10  -4  14 63.0056 3.87425   4
 -10   4  14 55.5911 3.61922   5
  10   4 -14 59.3959 3.40261   5
 -10   4  14 59.4175 4.79244   1
  10   4 -14 66.3907 4.62921   3
  -8  -4  14 55.7161 3.82218   2
  -8  -4  14 61.9966 3.48115   4
   8  -4 -14 69.0514 3.97382   3
  -8   4  14 68.7615 3.76690   5
  -8   4  14 61.2306 4.59597   1
   8   4 -14 71.4527 4.39604   3
   8   4 -14 59.6845 3.10641   5
  -6  -4  14 19.5729 2.08089   4
  -6  -4  14 17.1310 2.50887   2
   6  -4 -14 20.8644 2.53215   3
  -6  -4  14 19.1919 2.19774   1
   6   4 -14 20.5312 1.62625   5
   6   4 -14 19.2150 2.64699   2
  -6   4  14 27.0684 3.59973   1
  -6   4  14 17.9657 2.23375   5
   6   4 -14 16.5641 2.33297   3
  -4  -4  14 136.346 5.32037   1
  -4  -4  14 136.328 4.47889   4
  -4  -4  14 142.753 5.95172   2
   4  -4 -14 136.911 5.28639   3
   4   4 -14 128.402 3.94673   5
   4   4 -14 114.842 5.37177   2
   4   4 -14 137.210 5.18884   3
  -4   4  14 128.872 6.07406   1
  -4   4  14 129.469 5.05300   5
  -2  -4  14 44.1499 3.13807   1
  -2  -4  14 45.1813 2.35657   4
   2  -4 -14 43.8414 2.89842   3
   2   4 -14 39.8832 1.99178   5
   2   4 -14 36.5288 2.96307   2
  -2   4  14 45.2060 3.43790   1
  -2   4  14 45.8572 2.92039   5
   0  -4 -14 57.2112 3.38980   3
   0  -4  14 55.1108 2.76593   4
   0  -4  14 55.0427 3.67947   1
   0   4  14 56.9375 3.67257   1
   0   4  14 59.0714 3.39079   5
   0   4 -14 59.4377 2.58018   5
   0   4 -14 62.0171 3.81264   2
  -2  -4 -14 72.9296 3.94236   3
   2  -4  14 71.5113 4.50860   1
   2   4  14 67.5604 3.95329   1
   2   4  14 73.3372 3.95672   5
  -2   4 -14 75.8273 3.23532   5
  -2   4 -14 73.5939 4.26430   2
   2   4  14 73.2823 4.11217   3
   4  -4  14 59.2089 4.30564   1
  -4  -4 -14 69.0898 3.91425   3
   4   4  14 60.7201 3.85232   3
  -4   4 -14 61.6686 3.35689   5
  -4   4 -14 57.8568 3.89091   2
   4   4  14 63.5822 3.93174   5
   6  -4  14 101.039 6.01308   1
  -6   4 -14 97.8707 4.72265   5
  -6   4 -14 93.5046 5.29186   2
   8  -4  14 24.5030 3.76681   1
  -8   4 -14 30.9214 3.84421   2
  -8   4 -14 32.5552 3.56659   5
  13  -5 -14 38.3943 4.51834   3
 -13  -5  14 48.4509 4.02611   4
 -13  -5  14 38.1528 4.52994   2
 -13   5  14 44.8604 4.41519   5
 -13   5  14 38.9712 5.29418   1
  13   5 -14 43.8547 5.39067   3
  13   5 -14 41.7957 3.44957   5
 -11  -5  14 6.59082 1.66982   4
  11  -5 -14 6.38126 1.93358   3
 -11  -5  14 6.64628 1.98605   2
  11   5 -14 5.25999 1.38422   5
 -11   5  14 3.87187 1.42615   5
 -11   5  14 2.93486 1.58607   1
  11   5 -14 5.40501 2.00212   3
  -9  -5  14 3.11045 1.48559   2
   9  -5 -14 5.90660 1.78730   3
  -9  -5  14 6.31384 1.54817   4
   9   5 -14 6.27668 1.91631   3
  -9   5  14 7.50382 2.25153   1
  -9   5  14 5.98460 1.63031   5
   9   5 -14 7.10511 1.43187   5
  -7  -5  14 10.3652 2.14240   2
   7  -5 -14 4.70440 1.55371   3
  -7  -5  14 6.95107 1.35853   4
   7   5 -14 9.05158 1.35186   5
  -7   5  14 7.20389 2.15069   1
  -7   5  14 8.35214 1.70442   5
   7   5 -14 6.37454 1.80557   3
  -5  -5  14 86.8416 3.49655   4
   5  -5 -14 83.4735 4.45650   3
  -5  -5  14 79.4982 4.71739   2
  -5   5  14 76.7917 5.15142   1
   5   5 -14 85.1639 3.12368   5
  -5   5  14 90.2432 4.31868   5
   5   5 -14 84.3722 4.84315   2
   5   5 -14 83.8511 4.52306   3
  -3  -5  14 175.094 7.19719   2
  -3  -5  14 189.359 5.18601   4
   3  -5 -14 191.963 6.93427   3
  -3  -5  14 186.317 6.87124   1
   3   5 -14 196.266 4.81549   5
  -3   5  14 189.013 6.51917   5
   3   5 -14 180.963 7.18140   2
  -3   5  14 196.653 7.96951   1
  -1  -5  14 18.3451 2.64120   1
   1  -5 -14 19.4484 2.59830   3
  -1  -5  14 19.4412 1.51414   4
  -1   5  14 17.1230 2.70481   1
   1   5 -14 26.9973 3.22790   2
   1   5 -14 21.5793 1.42927   5
  -1   5  14 19.7600 2.42395   5
  -1  -5 -14 4.27822 1.36992   3
   1  -5  14 2.92703 1.31686   1
   1   5  14 4.50461 1.52449   3
   1   5  14 4.70230 1.48345   1
   1   5  14 4.98254 1.49441   5
  -1   5 -14 4.27127 0.89442   5
  -1   5 -14 4.33378 1.51534   2
   3  -5  14 52.3327 4.19795   1
  -3  -5 -14 57.0558 3.88042   3
  -3   5 -14 59.9293 3.03658   5
   3   5  14 66.4596 4.32401   3
   3   5  14 60.8998 3.88085   5
  -3   5 -14 59.2073 4.13890   2
   5  -5  14 -1.2997 0.57788   1
  -5  -5 -14 0.12374 0.92925   3
   5   5  14 0.43107 1.02296   3
  -5   5 -14 -0.0180 0.90565   2
  -5   5 -14 -0.2855 0.72747   5
  -5   5 -14 -0.6960 0.71581   1
   5   5  14 0.15469 1.14018   5
   7  -5  14 35.5774 4.70750   1
  -7   5 -14 32.1507 3.41924   5
  -7   5 -14 31.9766 3.95596   2
  12   6 -14 2.79064 1.86923   3
 -12   6  14 7.83252 2.08496   5
 -10  -6  14 21.1375 3.28131   2
  10  -6 -14 24.7682 3.47243   3
 -10  -6  14 19.5154 2.61509   4
 -10   6  14 23.6167 3.09781   5
  10   6 -14 19.8218 2.40516   5
 -10   6  14 21.5799 3.95327   1
  10   6 -14 17.4939 3.27827   3
  -8  -6  14 32.5391 2.49007   4
  -8  -6  14 33.2336 4.01013   2
   8  -6 -14 26.9443 3.46173   3
  -8   6  14 31.7813 3.34195   5
   8   6 -14 30.7964 2.28337   5
  -8   6  14 37.0853 4.88437   1
   8   6 -14 37.8354 4.39594   3
  -6  -6  14 7.20489 1.23491   4
   6  -6 -14 8.84115 2.06745   3
  -6  -6  14 7.75499 2.04403   2
  -6   6  14 8.46458 1.74804   5
   6   6 -14 6.77027 1.91403   2
   6   6 -14 7.82426 2.07152   3
  -6   6  14 7.63936 2.32442   1
   6   6 -14 5.47483 1.03175   5
  -4  -6  14 9.01134 1.16737   4
  -4  -6  14 8.34664 2.06180   2
   4  -6 -14 8.33120 1.99868   3
  -4   6  14 8.67835 2.27794   1
   4   6 -14 10.0425 1.17093   5
   4   6 -14 12.8864 2.42687   2
  -4   6  14 10.6691 1.89015   5
  -2  -6  14 59.0111 4.00222   1
  -2  -6  14 64.5246 2.39055   4
   2  -6 -14 57.8146 4.05119   3
  -2  -6  14 72.2655 4.65029   2
   2   6 -14 66.9953 2.36331   5
  -2   6  14 59.0393 3.70008   5
  -2   6  14 64.2901 4.65869   1
   2   6 -14 71.1433 4.55808   2
   0  -6  14 4.49198 1.53517   1
   0  -6  14 4.61920 0.85004   4
   0  -6 -14 4.57353 1.51446   3
   0   6 -14 3.40359 1.56905   2
   0   6 -14 3.95738 0.78106   5
   0   6  14 4.14994 1.51438   5
  -2  -6 -14 20.7084 3.05975   3
   2  -6  14 15.9037 2.83250   1
  -2   6 -14 17.1812 2.86436   2
  -2   6 -14 18.3659 1.82487   5
   2   6  14 19.4899 3.14233   3
   2   6  14 12.4778 2.24726   5
  -4  -6 -14 3.12439 1.58490   3
   4  -6  14 1.04094 1.37337   1
  -4   6 -14 1.08637 1.57780   1
  -4   6 -14 0.66149 1.21533   2
   4   6  14 0.96164 1.42004   3
  -4   6 -14 1.41704 0.86838   5
   4   6  14 3.19536 1.44597   5
   6   6  14 24.0467 4.46886   5
  -6   6 -14 33.3163 4.08111   2
  -9  -7  14 21.9963 3.56234   2
   9  -7 -14 23.0002 4.02024   3
  -9  -7  14 22.1337 3.70590   4
  -9   7  14 16.6091 4.13503   1
  -9   7  14 22.7050 3.14033   5
   9   7 -14 19.3834 2.59268   5
   9   7 -14 18.8852 3.51204   3
  -7  -7  14 24.1101 3.48047   2
   7  -7 -14 23.4218 3.41788   3
  -7  -7  14 21.5099 2.13009   4
  -7   7  14 16.3464 3.41361   1
   7   7 -14 19.5999 3.40528   3
  -7   7  14 26.2680 3.16920   5
   7   7 -14 25.1628 1.99729   5
  -5  -7  14 4.14945 0.79440   4
  -5  -7  14 6.89283 2.00196   2
   5  -7 -14 8.68643 2.23639   3
   5   7 -14 4.00970 0.86336   5
  -5   7  14 3.94993 1.39873   5
   5   7 -14 4.20134 1.65802   2
  -5   7  14 0.76687 1.49830   1
   3  -7 -14 21.3890 3.24229   3
  -3  -7  14 16.5713 2.88200   2
   3   7 -14 20.4579 1.31038   5
  -3   7  14 17.6848 3.27363   1
   3   7 -14 13.4952 2.70556   2
  -3   7  14 15.9046 2.49651   5
  -1  -7  14 45.1065 3.92441   1
  -1  -7  14 52.2170 4.27088   2
   1  -7 -14 45.4753 3.93971   3
   1   7 -14 52.8879 4.18455   2
  -1   7  14 53.0727 3.79050   5
   1   7 -14 50.7425 2.02856   5
   1  -7  14 14.0547 2.90147   2
  -1  -7 -14 17.0154 2.98109   3
   1  -7  14 17.6131 0.94253   4
   1  -7  14 16.8522 3.06020   1
   1   7  14 19.5683 2.95311   5
  -1   7 -14 19.5410 1.53078   5
  -1   7 -14 19.5952 3.11775   2
   3  -7  14 3.79607 0.87500   4
   3  -7  14 1.93180 1.77828   1
  -3  -7 -14 3.40157 1.74679   3
  -3   7 -14 1.82922 1.40900   2
  -3   7 -14 3.24307 1.69629   1
  -3   7 -14 4.50092 1.11861   5
   3   7  14 4.37586 1.90014   3
   3   7  14 2.45056 1.59534   5
  16   0 -15 -0.1132 1.29962   3
 -16   0  15 -0.8250 1.05400   2
  14   0 -15 0.47224 1.01154   3
 -14   0  15 -1.7420 0.84265   2
 -12   0  15 1.08497 0.98149   1
  12   0 -15 -0.1676 0.83285   3
 -12   0  15 -0.9167 0.78101   2
 -10   0  15 0.44494 0.76025   4
 -10   0  15 -0.3803 0.67616   1
  10   0 -15 -0.1954 0.58825   5
  10   0 -15 -0.1860 0.61791   3
 -10   0  15 -0.0128 0.63829   2
   8   0 -15 -0.8216 0.53483   3
  -8   0  15 0.97232 0.66159   2
  -8   0  15 0.95414 0.77886   1
  -8   0  15 0.96740 0.80497   4
   8   0 -15 0.32843 0.53392   5
  -6   0  15 -0.5535 0.49792   2
   6   0 -15 0.20583 0.47662   5
  -6   0  15 0.23925 0.63639   4
   6   0 -15 0.55147 0.58577   3
  -6   0  15 -0.1098 0.54150   1
   6   0 -15 0.05103 0.48582   2
   4   0 -15 0.05076 0.44827   2
  -4   0  15 -0.3358 0.49694   4
  -4   0  15 -0.1817 0.40278   1
   4   0 -15 -0.2218 0.42407   3
  -4   0  15 -0.1705 0.45555   2
   4   0 -15 -0.2222 0.37669   5
   2   0 -15 0.31397 0.39826   3
  -2   0  15 -0.3579 0.41109   4
   2   0 -15 -0.4501 0.36388   2
   2   0 -15 0.17227 0.45595   5
  -2   0  15 -0.0936 0.40341   1
   0   0 -15 -0.0433 0.42257   2
   0   0 -15 0.09207 0.55311   5
   0   0  15 0.61436 0.70206   1
   2   0  15 -0.4202 0.57981   1
  -2   0 -15 -0.3398 0.51520   2
  -2   0 -15 0.23256 0.61510   5
  -4   0 -15 0.87948 0.79665   5
  -4   0 -15 0.12966 0.59561   2
   4   0  15 0.52094 0.84332   1
  -6   0 -15 0.57001 0.68632   2
  -6   0 -15 -0.8897 0.85517   5
   6   0  15 -0.5761 0.66453   1
  -8   0 -15 -0.0501 0.80236   2
   8   0  15 1.23471 1.21422   1
 -10   0 -15 1.05505 1.18469   2
 -15  -1  15 55.7041 4.14903   2
  15  -1 -15 57.5257 4.63768   3
  15   1 -15 67.7865 5.20248   3
 -13  -1  15 44.3808 3.44789   2
  13  -1 -15 41.3138 3.59146   3
  13   1 -15 44.2013 4.70001   3
 -13   1  15 40.6799 4.30747   1
 -13   1  15 38.0456 2.91341   2
  11  -1 -15 5.62152 1.57091   3
 -11  -1  15 4.76852 1.32562   2
 -11  -1  15 5.23382 1.59073   4
 -11   1  15 5.29430 1.44405   1
  11   1 -15 9.32810 1.97991   3
  11   1 -15 4.11906 1.30792   5
 -11   1  15 7.02493 1.44676   2
  -9  -1  15 47.5164 3.29797   4
  -9  -1  15 50.8423 3.19453   2
   9  -1 -15 49.5464 3.17072   3
  -9  -1  15 50.1128 3.19907   1
  -9   1  15 53.0826 3.62913   1
   9   1 -15 56.5208 3.16900   5
  -9   1  15 52.8146 2.77693   2
   9   1 -15 46.2246 3.22537   3
  -7  -1  15 119.493 4.83495   2
  -7  -1  15 122.489 4.91016   1
   7  -1 -15 118.268 4.65564   3
  -7  -1  15 131.452 5.14061   4
   7  -1 -15 122.651 4.60150   5
   7   1 -15 123.969 4.85645   3
  -7   1  15 119.701 4.15561   2
  -7   1  15 117.734 5.25435   1
  -7   1  15 129.691 5.24608   4
   7   1 -15 121.729 4.51686   5
   5  -1 -15 5.45715 1.03586   2
  -5  -1  15 5.61918 1.27185   1
  -5  -1  15 5.60707 1.22724   2
   5  -1 -15 6.10444 1.21806   5
  -5  -1  15 6.60087 1.34305   4
   5  -1 -15 4.33799 1.02152   3
   5   1 -15 6.79133 1.20346   3
  -5   1  15 4.25704 1.02268   5
  -5   1  15 4.71177 1.30934   1
   5   1 -15 5.63506 1.21182   2
  -5   1  15 3.21700 1.03489   4
   5   1 -15 6.70665 1.18090   5
  -5   1  15 3.64113 0.84134   2
   3  -1 -15 40.0233 2.15341   2
  -3  -1  15 36.0430 2.44319   4
  -3  -1  15 40.8213 2.79222   1
   3  -1 -15 35.9918 2.02440   3
   3  -1 -15 39.5551 2.36601   5
   3   1 -15 39.2477 1.96413   3
  -3   1  15 37.1673 2.75596   1
  -3   1  15 35.5860 2.23105   5
   3   1 -15 39.8140 2.54231   2
  -3   1  15 39.6325 2.69525   4
   3   1 -15 38.0648 2.26103   5
   1  -1 -15 102.684 3.64623   2
   1  -1 -15 104.819 3.23113   3
  -1  -1  15 96.8920 4.13094   4
  -1  -1  15 95.6796 4.49580   1
   1  -1 -15 98.9982 3.96004   5
   1   1 -15 97.3111 4.09693   2
  -1   1  15 89.3165 4.21328   4
  -1   1  15 97.2385 3.80663   5
  -1   1  15 92.3646 4.39399   1
   1   1 -15 102.953 3.89588   5
   1  -1  15 26.6093 2.92129   1
  -1  -1 -15 25.3090 1.87718   2
  -1  -1 -15 27.4631 2.14526   5
  -1   1 -15 27.9149 2.22103   2
  -1   1 -15 25.6710 2.03155   5
   1   1  15 25.1528 2.77604   1
  -3  -1 -15 6.58908 1.29838   2
   3  -1  15 7.19129 1.69670   1
  -3  -1 -15 7.76913 1.50946   5
  -3   1 -15 6.61952 1.35514   5
   3   1  15 6.44211 1.50695   1
  -3   1 -15 7.12519 1.48479   2
  -5  -1 -15 21.3368 2.47275   2
   5  -1  15 22.8390 3.02757   1
  -5   1 -15 19.3293 2.54655   2
   5   1  15 19.9894 2.68808   1
  -5   1 -15 16.2363 2.26231   5
  -7  -1 -15 17.6904 2.54241   2
   7  -1  15 16.1242 2.72339   1
  -7   1 -15 19.5664 2.76830   5
   7   1  15 14.6653 2.37600   1
  -7   1 -15 12.2021 2.29090   2
   9  -1  15 36.5262 4.05540   1
  -9  -1 -15 46.4589 3.68637   2
  -9   1 -15 48.0841 3.90469   2
 -16  -2  15 13.4331 2.78970   2
  16  -2 -15 9.94914 2.57119   3
  16   2 -15 9.31803 3.09639   3
 -14  -2  15 29.9944 3.84806   4
  14  -2 -15 29.4783 3.88662   3
 -14  -2  15 30.1354 3.67319   2
  14   2 -15 25.5469 3.14561   5
  14   2 -15 26.8797 3.89393   3
 -14   2  15 21.8264 3.41494   1
  12  -2 -15 17.5336 2.78644   3
 -12  -2  15 15.7406 2.61807   4
 -12  -2  15 18.7160 2.70686   2
  12   2 -15 15.5886 2.25770   5
  12   2 -15 23.1742 3.41832   3
 -12   2  15 17.2789 3.01415   1
 -10  -2  15 68.0630 4.07451   4
 -10  -2  15 74.3112 4.18150   2
  10  -2 -15 70.5445 4.10022   3
  10   2 -15 70.2501 4.33729   3
  10   2 -15 67.8520 3.65602   5
 -10   2  15 62.2815 4.38825   1
   8  -2 -15 82.7992 4.03993   3
  -8  -2  15 80.2296 3.78986   1
  -8  -2  15 71.8488 3.97912   2
  -8  -2  15 71.5881 3.89817   4
   8   2 -15 84.6043 3.77873   5
  -8   2  15 78.1241 3.76612   5
  -8   2  15 73.8171 4.48493   1
   8   2 -15 79.0700 4.16730   3
  -6  -2  15 12.2065 1.77785   4
  -6  -2  15 14.3116 2.08054   2
   6  -2 -15 15.9866 1.97736   3
  -6  -2  15 15.1244 1.98325   1
  -6   2  15 13.3769 1.80995   5
   6   2 -15 13.2626 1.85065   3
   6   2 -15 15.8356 1.80533   5
  -6   2  15 18.9554 2.66805   1
[truncated: 131,585 more chars]
