# Supplementary material for: Crystal structure of 5-(4-meth­oxy­phen­yl)-3-(4-methyl­phen­yl)-4,5-di­hydro-1H-pyrazole-1-carbaldehyde
Source: Acta Crystallogr E Crystallogr Commun. 2015 Dec 31;71(Pt 12):o1093–4. doi: 10.1107/S2056989015023658 (PMC4719996; doi:10.1107/S2056989015023658)
Supplement: Supplementary file 2 [file e-71-o1093-Isup2.hkl]

data_I                                                                          
_shelx_title ' mo_sam5_0m in Cc (100K)'                                         
_shelx_refln_list_code          4                                               
_shelx_F_calc_maximum      212.09                                               
_exptl_crystal_F_000       624.00                                               
_reflns_d_resolution_high  0.7059                                               
                                                                                
loop_                                                                           
 _space_group_symop_operation_xyz                                               
 'x, y, z'                                                                      
 'x, -y, z+1/2'                                                                 
 'x+1/2, y+1/2, z'                                                              
 'x+1/2, -y+1/2, z+1/2'                                                         
                                                                                
_cell_length_a    12.0839                                                       
_cell_length_b     6.4197                                                       
_cell_length_c    19.7427                                                       
_cell_angle_alpha  90.000                                                       
_cell_angle_beta  104.826                                                       
_cell_angle_gamma  90.000                                                       
                                                                                
_shelx_F_squared_multiplier     1.000                                           
                                                                                
loop_                                                                           
 _refln_index_h                                                                 
 _refln_index_k                                                                 
 _refln_index_l                                                                 
 _refln_F_squared_calc                                                          
 _refln_F_squared_meas                                                          
 _refln_F_squared_sigma                                                         
 _refln_observed_status                                                         
   1   1 -27         71.11         71.45        13.07 o                         
   3   1 -27        469.46        558.84        28.93 o                         
   5   1 -27         52.55         85.84        11.70 o                         
   7   1 -27        150.93        164.29        13.04 o                         
   2   2 -27         91.94         77.46        12.90 o                         
   4   2 -27        206.62        244.08        18.15 o                         
   6   2 -27        168.28        149.92        17.40 o                         
   2   0 -26         83.16        104.81        14.37 o                         
   4   0 -26        285.44        332.84        20.90 o                         
   6   0 -26        354.35        365.57        22.44 o                         
   8   0 -26        187.97        231.85        18.49 o                         
  10   0 -26         97.67         81.09        15.46 o                         
  -1   1 -26         85.83         79.27        13.38 o                         
   1   1 -26        374.86        430.99        17.70 o                         
   3   1 -26          3.73          2.43         4.10 o                         
   5   1 -26         78.30         85.56         7.45 o                         
   7   1 -26        122.48        127.57        22.64 o                         
   9   1 -26          1.62          1.09         8.73 o                         
   0   2 -26         36.62         38.82         6.93 o                         
   2   2 -26        201.44        235.43        13.36 o                         
   4   2 -26        141.58        139.08        15.84 o                         
   6   2 -26        232.67        259.20        14.10 o                         
   8   2 -26         13.34         14.41         4.74 o                         
   3   3 -26          5.22          5.04         4.67 o                         
   5   3 -26        117.41        108.10        14.39 o                         
  -3   1 -25         19.50         20.29         8.92 o                         
  -1   1 -25        195.28        188.45        12.57 o                         
   1   1 -25        227.07        233.06        12.62 o                         
   3   1 -25        154.78        164.11         9.39 o                         
   5   1 -25        169.43        182.79         9.42 o                         
   7   1 -25          6.53          8.54         3.23 o                         
   9   1 -25        177.02        185.13        13.64 o                         
  -2   2 -25          3.70          3.59         3.78 o                         
   0   2 -25        148.82        147.72        19.80 o                         
   2   2 -25         43.30         44.86         6.98 o                         
   4   2 -25         90.78        126.52        11.15 o                         
   6   2 -25         11.21         20.81         5.38 o                         
   8   2 -25        123.12        105.39         8.43 o                         
  10   2 -25        257.24        283.99        21.28 o                         
  -1   3 -25         59.09         29.15         8.84 o                         
   1   3 -25         26.84         22.48         5.74 o                         
   3   3 -25         51.97         36.47         6.81 o                         
   5   3 -25         39.21         45.18         7.30 o                         
   7   3 -25         35.07         36.96         6.58 o                         
   0   0 -24        585.55        567.02        26.75 o                         
   2   0 -24          6.24          3.63         4.35 o                         
   4   0 -24          5.54          4.75         4.58 o                         
   6   0 -24        561.96        619.47        28.14 o                         
   8   0 -24        182.76        211.08        16.77 o                         
  10   0 -24         24.78         28.15         8.25 o                         
  -3   1 -24         14.57         12.18         5.71 o                         
  -1   1 -24         48.11         50.73         9.51 o                         
   1   1 -24         53.72         59.36        13.28 o                         
   3   1 -24         28.21         29.63         4.61 o                         
   5   1 -24         35.83         36.42         4.85 o                         
   7   1 -24        122.58        122.17         8.59 o                         
   9   1 -24        199.22        212.86        12.08 o                         
  11   1 -24         37.57         48.46         7.58 o                         
  -2   2 -24        167.69        157.83        12.56 o                         
   0   2 -24         27.19         28.21         9.12 o                         
   2   2 -24         97.88        101.94        22.61 o                         
   4   2 -24        180.51        214.79        11.86 o                         
   6   2 -24          4.96          2.56         2.67 o                         
   8   2 -24         33.29         23.97         4.26 o                         
  10   2 -24        126.40        121.37        10.01 o                         
  -1   3 -24         52.12         48.77         7.58 o                         
   1   3 -24        195.36        237.76        12.98 o                         
   3   3 -24        135.64        123.19        19.25 o                         
   5   3 -24          0.24          3.39         3.64 o                         
   7   3 -24        475.09        546.01        19.79 o                         
   9   3 -24         24.59         23.37         4.94 o                         
   2   4 -24        113.96        112.10        10.60 o                         
   4   4 -24         54.19         31.74         6.58 o                         
   6   4 -24        303.97        336.23        25.44 o                         
  -3   1 -23         17.03         16.11         5.18 o                         
  -1   1 -23        579.33        563.72        27.15 o                         
   1   1 -23         60.44         79.95         7.41 o                         
   3   1 -23         93.65         94.07         7.10 o                         
   5   1 -23        206.30        224.07         9.60 o                         
   7   1 -23          8.92          5.96         2.63 o                         
   9   1 -23         68.75         70.27         6.67 o                         
  11   1 -23        152.10        138.77        12.03 o                         
  -4   2 -23        164.34        168.37        14.22 o                         
  -2   2 -23        125.66        125.37        10.94 o                         
   0   2 -23         56.08         50.00         6.97 o                         
   2   2 -23         22.91         16.72         4.48 o                         
   4   2 -23        120.75        126.29        10.35 o                         
   6   2 -23          1.46         -0.22         2.30 o                         
   8   2 -23         28.89         28.75         4.81 o                         
  10   2 -23        198.27        183.01        10.35 o                         
  12   2 -23         53.80         58.74        11.22 o                         
  -3   3 -23         38.46         29.55         6.21 o                         
  -1   3 -23          7.48          9.70         4.30 o                         
   1   3 -23          5.43         -1.67         2.99 o                         
   3   3 -23         29.87         22.43         6.00 o                         
   5   3 -23        182.03        202.59        11.58 o                         
   7   3 -23        501.88        559.31        19.55 o                         
   9   3 -23         13.44         10.94         4.43 o                         
  11   3 -23         12.56         21.92         7.30 o                         
   0   4 -23          3.94          4.58         3.68 o                         
   2   4 -23         77.06         87.63         9.31 o                         
   4   4 -23        114.71        135.56        16.03 o                         
   6   4 -23        159.55        144.98        12.91 o                         
   8   4 -23          2.43          7.87         4.05 o                         
  -2   0 -22        703.68        790.55        22.25 o                         
   0   0 -22        307.28        322.56        15.67 o                         
   2   0 -22        325.43        279.22        21.66 o                         
   4   0 -22        291.56        280.69        17.97 o                         
   6   0 -22        103.74        123.29        10.01 o                         
   8   0 -22        219.71        209.01        15.87 o                         
  10   0 -22        265.51        264.18        18.78 o                         
  12   0 -22          7.11          2.44         5.81 o                         
  -5   1 -22         72.22         48.80         7.77 o                         
  -3   1 -22        179.28        191.10        29.45 o                         
  -1   1 -22         62.01         52.26         6.88 o                         
   1   1 -22         27.30         32.91         5.03 o                         
   3   1 -22         28.16         33.16         8.10 o                         
   5   1 -22         39.89         51.58         5.85 o                         
   7   1 -22         83.14         75.00         8.93 o                         
   9   1 -22        336.25        356.21        12.29 o                         
  11   1 -22        115.43        132.22        11.53 o                         
  13   1 -22          1.24          2.61         4.53 o                         
  -6   2 -22         64.76         71.81        12.19 o                         
  -4   2 -22         93.10         96.54         9.87 o                         
  -2   2 -22         49.76         61.52        24.42 o                         
   0   2 -22         52.23         40.20         6.38 o                         
   2   2 -22         10.58         14.80         4.03 o                         
   4   2 -22         82.78         80.14         6.51 o                         
   6   2 -22         56.87         53.40         5.42 o                         
   8   2 -22        151.67        164.51        10.33 o                         
  10   2 -22         16.39         20.13         3.96 o                         
  12   2 -22         75.84        101.76        10.50 o                         
  -5   3 -22          9.85         10.99         4.64 o                         
  -3   3 -22        157.05        169.47        11.66 o                         
  -1   3 -22        165.03        187.91        11.75 o                         
   1   3 -22         86.36         97.12         9.11 o                         
   3   3 -22        138.73        136.59        10.55 o                         
   5   3 -22        220.54        222.11        11.58 o                         
   7   3 -22         67.89         64.05         6.39 o                         
   9   3 -22        141.41        173.96         9.72 o                         
  11   3 -22         97.28        126.20         9.29 o                         
  -2   4 -22          1.44          5.38         4.25 o                         
   0   4 -22        303.68        314.56        14.24 o                         
   2   4 -22         25.20         35.93        11.35 o                         
   4   4 -22        144.46        189.89        11.71 o                         
   6   4 -22         33.18         29.80         5.51 o                         
   8   4 -22        109.93        143.39        11.78 o                         
  10   4 -22        105.48        133.68        10.02 o                         
   1   5 -22         79.81         81.22         8.74 o                         
   3   5 -22        191.54        196.38        12.22 o                         
   5   5 -22        133.93        149.78        11.67 o                         
   7   5 -22        240.02        265.27        14.74 o                         
  -5   1 -21         79.21         86.72         9.27 o                         
  -3   1 -21        280.14        283.84        13.13 o                         
  -1   1 -21         53.52         52.21         7.96 o                         
   1   1 -21         50.28         39.06         4.48 o                         
   3   1 -21        121.27        119.69         7.08 o                         
   5   1 -21        123.13        105.57         7.15 o                         
   7   1 -21        115.32        109.81         7.56 o                         
   9   1 -21          7.97         13.31         3.23 o                         
  11   1 -21        107.74        138.05        11.43 o                         
  13   1 -21         68.94         68.06         8.83 o                         
  -6   2 -21         33.07         31.89         9.11 o                         
  -4   2 -21        239.56        243.78        12.66 o                         
  -2   2 -21         25.93         30.17         7.23 o                         
   0   2 -21         26.51         17.61         4.27 o                         
   2   2 -21        169.58        179.01        17.75 o                         
   4   2 -21         82.53         70.86         5.96 o                         
   6   2 -21         36.67         36.19         6.10 o                         
   8   2 -21        570.75        604.40        15.61 o                         
  10   2 -21          8.46          7.73         4.85 o                         
  12   2 -21        175.42        195.04        10.87 o                         
  -5   3 -21          3.80          5.68         3.99 o                         
  -3   3 -21        141.01        156.33        10.79 o                         
  -1   3 -21        136.98        137.90         9.77 o                         
   1   3 -21        140.97        145.59        23.71 o                         
   3   3 -21          0.30         -0.16         2.25 o                         
   5   3 -21        111.58        102.25        17.27 o                         
   7   3 -21          8.36          7.13         2.78 o                         
   9   3 -21        149.68        174.81         9.07 o                         
  11   3 -21         10.19          4.84         2.93 o                         
  -4   4 -21        106.30         80.54        11.27 o                         
  -2   4 -21         41.16         38.83         9.85 o                         
   0   4 -21         35.00         44.25        11.14 o                         
   2   4 -21         82.15         95.20         9.09 o                         
   4   4 -21        247.34        290.46        29.63 o                         
   6   4 -21         55.07         47.95         6.77 o                         
   8   4 -21         13.51         22.92         8.54 o                         
  10   4 -21         47.64         46.12         7.98 o                         
  -1   5 -21         63.33         73.25        15.85 o                         
   1   5 -21        211.02        189.01        11.56 o                         
   3   5 -21         16.08         15.96         4.41 o                         
   5   5 -21        133.98        144.64        14.98 o                         
   7   5 -21        143.80        144.54        11.66 o                         
   9   5 -21         13.24         18.19         8.42 o                         
  -4   0 -20        207.91        235.21        11.68 o                         
  -2   0 -20       1622.88       1767.82        34.20 o                         
   0   0 -20        161.07        135.98         9.05 o                         
   2   0 -20        472.93        432.63        14.51 o                         
   4   0 -20         49.34         57.34         9.33 o                         
   6   0 -20         34.79         21.85         4.26 o                         
   8   0 -20         77.94         74.09         7.65 o                         
  10   0 -20        131.01        115.73        14.12 o                         
  12   0 -20         51.72         45.81        10.04 o                         
  14   0 -20        160.96        169.12        19.36 o                         
  -7   1 -20         12.42         18.17         7.20 o                         
  -5   1 -20         22.52         19.60         4.91 o                         
  -3   1 -20         88.64         71.99        13.08 o                         
  -1   1 -20        100.61         90.70         6.52 o                         
   1   1 -20         44.34         33.38         4.06 o                         
   3   1 -20        208.12        173.55         7.38 o                         
   5   1 -20        107.83         85.79         6.29 o                         
   7   1 -20        279.91        275.07        11.16 o                         
   9   1 -20        109.57        102.91         8.95 o                         
  11   1 -20         92.12         90.97         9.25 o                         
  13   1 -20         31.57         27.99         6.01 o                         
  -6   2 -20         76.05         72.34        25.52 o                         
  -4   2 -20         34.08         28.70         5.29 o                         
  -2   2 -20        166.40        181.17        10.85 o                         
   0   2 -20         24.05         18.61         4.32 o                         
   2   2 -20        271.22        249.05         9.28 o                         
   4   2 -20        161.75        153.12         7.35 o                         
   6   2 -20        143.01        119.09         9.54 o                         
   8   2 -20        647.89        615.23        15.40 o                         
  10   2 -20        109.48        122.63         8.48 o                         
  12   2 -20         80.50         84.66         6.64 o                         
  -7   3 -20         25.83         18.62         6.87 o                         
  -5   3 -20        169.18        180.42        11.94 o                         
  -3   3 -20          7.64          6.21         3.78 o                         
  -1   3 -20        175.43        175.18        15.06 o                         
   1   3 -20         33.44         46.05         6.25 o                         
   3   3 -20        153.39        163.79        10.05 o                         
   5   3 -20        157.44        159.32        10.10 o                         
   7   3 -20        114.77        103.28         7.23 o                         
   9   3 -20        143.25        156.92         8.29 o                         
  11   3 -20          5.26          6.10         2.68 o                         
  13   3 -20         47.07         46.47         5.43 o                         
  -4   4 -20         35.43         31.75         5.96 o                         
  -2   4 -20         47.78         55.96         7.07 o                         
   0   4 -20        726.89        801.77        21.95 o                         
   2   4 -20         20.52         25.41         4.81 o                         
   4   4 -20        124.99        142.73        14.29 o                         
   6   4 -20        388.00        432.51        15.88 o                         
   8   4 -20         44.34         35.01         5.14 o                         
  10   4 -20         49.03         40.34         4.88 o                         
  12   4 -20          2.13          2.97         3.02 o                         
  -3   5 -20         59.28         54.03         8.82 o                         
  -1   5 -20         14.51          8.16         3.83 o                         
   1   5 -20        113.06        111.09         9.49 o                         
   3   5 -20        183.34        211.90        11.84 o                         
   5   5 -20         16.27         24.14         7.25 o                         
   7   5 -20         30.33         31.07         4.89 o                         
   9   5 -20         54.17         63.85         6.91 o                         
   2   6 -20         81.68         85.66         8.38 o                         
   4   6 -20         16.29         17.32         4.59 o                         
   6   6 -20        130.58        150.13        18.39 o                         
  -7   1 -19         16.36         14.23         4.55 o                         
  -5   1 -19          6.36          3.65         3.14 o                         
  -3   1 -19        172.99        175.32        19.35 o                         
  -1   1 -19        340.86        305.05         8.54 o                         
   1   1 -19         53.83         59.49         4.47 o                         
   3   1 -19         48.03         29.11         3.22 o                         
   5   1 -19        193.97        170.52         7.28 o                         
   7   1 -19        354.38        355.74        10.91 o                         
   9   1 -19         31.36         22.55         3.73 o                         
  11   1 -19         37.41         34.51         5.02 o                         
  13   1 -19         41.60         35.43         6.44 o                         
  -8   2 -19          5.71         -0.80         4.09 o                         
  -6   2 -19        141.23        137.55        11.56 o                         
  -4   2 -19         26.53         19.63         4.37 o                         
  -2   2 -19          7.88          5.64         3.05 o                         
   0   2 -19        336.48        344.46        13.14 o                         
   2   2 -19         85.08         92.44         6.13 o                         
   4   2 -19         39.71         35.26         6.12 o                         
   6   2 -19        780.68        760.93        16.37 o                         
   8   2 -19         27.35         24.50         6.28 o                         
  10   2 -19         14.96         21.98         3.61 o                         
  12   2 -19         50.82         50.19         5.26 o                         
  14   2 -19         90.44         95.30        10.38 o                         
  -7   3 -19        130.89        156.62        15.06 o                         
  -5   3 -19          4.04          4.31         3.25 o                         
  -3   3 -19         36.89         36.40         6.87 o                         
  -1   3 -19         22.54         31.73         7.79 o                         
   1   3 -19        565.05        547.75        16.93 o                         
   3   3 -19        131.91        128.47        12.02 o                         
   5   3 -19        197.95        202.00         7.94 o                         
   7   3 -19         74.20         68.22         5.27 o                         
   9   3 -19         92.51         91.24         6.32 o                         
  11   3 -19          6.08          4.38         2.34 o                         
  13   3 -19         39.21         38.60         4.80 o                         
  -6   4 -19        125.76        157.27        12.58 o                         
  -4   4 -19         79.59         83.34         8.64 o                         
  -2   4 -19        121.23        110.45         9.33 o                         
   0   4 -19          3.84          1.56         2.56 o                         
   2   4 -19         80.71         88.74         9.96 o                         
   4   4 -19        130.58        132.74         8.93 o                         
   6   4 -19         60.01         64.39         6.16 o                         
   8   4 -19         39.35         41.87         4.53 o                         
  10   4 -19         69.11         55.70         5.34 o                         
  12   4 -19         60.96         67.26         6.33 o                         
  -3   5 -19        393.87        414.73        20.41 o                         
  -1   5 -19        352.58        387.90        15.14 o                         
   1   5 -19         31.01         29.22         4.26 o                         
   3   5 -19         52.74         62.78         5.80 o                         
   5   5 -19          2.47         -1.14         1.81 o                         
   7   5 -19        116.86        139.19         8.73 o                         
   9   5 -19         80.46         79.78         7.48 o                         
  -2   6 -19         10.60         10.55         6.44 o                         
   0   6 -19         10.95         10.26         4.60 o                         
   2   6 -19         74.69         78.15         6.82 o                         
   4   6 -19         23.18         15.99         3.62 o                         
   6   6 -19        166.85        195.48        12.08 o                         
   8   6 -19        267.69        348.98        16.87 o                         
  -6   0 -18        380.45        395.10        21.35 o                         
  -4   0 -18        931.15       1005.08        23.95 o                         
  -2   0 -18        106.35        117.16         8.71 o                         
   0   0 -18        891.45        792.90        19.36 o                         
   2   0 -18        513.63        482.55        14.33 o                         
   4   0 -18        293.73        292.76        11.22 o                         
   6   0 -18        314.53        344.38        12.57 o                         
   8   0 -18         74.38         65.24         7.14 o                         
  10   0 -18         94.26        110.84        13.66 o                         
  12   0 -18        126.68        133.65        15.54 o                         
  14   0 -18        219.25        267.84        19.85 o                         
  -7   1 -18         47.51         44.02         6.56 o                         
  -5   1 -18        507.07        528.28        17.36 o                         
  -3   1 -18        378.96        362.70        13.50 o                         
  -1   1 -18         23.80         27.18         3.07 o                         
   1   1 -18        233.05        199.27         6.45 o                         
   3   1 -18         38.69         31.56         3.16 o                         
   5   1 -18         78.48         66.93         4.63 o                         
   7   1 -18        323.06        306.66         9.83 o                         
   9   1 -18        299.25        284.61        10.03 o                         
  11   1 -18        116.33        109.40         6.88 o                         
  13   1 -18        265.13        279.65        14.02 o                         
  15   1 -18         65.48         69.89        10.28 o                         
  -8   2 -18         11.98         13.58         4.58 o                         
  -6   2 -18         21.29         16.31         6.62 o                         
  -4   2 -18         82.92         91.43         8.49 o                         
  -2   2 -18        181.65        160.30         9.66 o                         
   0   2 -18         91.39         87.24         7.64 o                         
   2   2 -18        558.74        550.08        12.46 o                         
   4   2 -18        262.63        250.76        12.60 o                         
   6   2 -18        219.24        216.64         8.25 o                         
   8   2 -18         85.57         77.69         5.52 o                         
  10   2 -18         26.58         23.62         3.59 o                         
  12   2 -18         18.38         18.10         3.49 o                         
  14   2 -18        147.46        149.94        12.56 o                         
  -7   3 -18         50.11         45.50         7.23 o                         
  -5   3 -18         72.89         86.88        20.27 o                         
  -3   3 -18        114.45        103.90         8.91 o                         
  -1   3 -18        216.61        222.34        10.46 o                         
   1   3 -18        449.49        442.17        14.61 o                         
   3   3 -18        761.15        766.92        19.73 o                         
   5   3 -18        311.70        318.91         9.77 o                         
   7   3 -18        135.36        127.28         6.86 o                         
   9   3 -18         77.57         66.23         5.39 o                         
  11   3 -18        107.22         96.72         8.84 o                         
  13   3 -18          5.77          4.64         3.01 o                         
  -6   4 -18         35.70         47.31         5.61 o                         
  -4   4 -18        189.56        183.16         8.89 o                         
  -2   4 -18        618.72        638.87        15.06 o                         
   0   4 -18        285.88        270.87         9.33 o                         
   2   4 -18          3.15          0.68         1.82 o                         
   4   4 -18        290.54        284.05        13.38 o                         
   6   4 -18        522.43        560.25        17.17 o                         
   8   4 -18         43.46         44.01         4.50 o                         
  10   4 -18         59.31         64.32         5.66 o                         
  12   4 -18         31.48         22.98         5.50 o                         
  -5   5 -18         42.57         44.33         5.59 o                         
  -3   5 -18        285.76        276.71        10.41 o                         
  -1   5 -18        227.03        248.43         9.49 o                         
   1   5 -18         31.17         26.85         3.88 o                         
   3   5 -18        163.94        167.84         8.07 o                         
   5   5 -18        175.16        180.28         7.95 o                         
   7   5 -18         15.75         13.81         3.14 o                         
   9   5 -18         43.66         46.47         5.82 o                         
  11   5 -18        170.44        170.41        11.41 o                         
  -2   6 -18          0.76         -1.54         2.28 o                         
   0   6 -18          5.87          6.98         4.68 o                         
   2   6 -18          5.43          8.31         3.00 o                         
   4   6 -18          5.41          6.73         2.69 o                         
   6   6 -18         48.33         42.92         4.82 o                         
   8   6 -18        104.95        121.05         9.71 o                         
  -7   1 -17          6.87          9.97         3.80 o                         
  -5   1 -17        203.43        223.31        19.39 o                         
  -3   1 -17       1034.96       1045.36        20.78 o                         
  -1   1 -17        334.29        320.01         8.12 o                         
   1   1 -17        299.80        281.62         7.36 o                         
   3   1 -17        289.35        257.79         7.10 o                         
   5   1 -17        321.81        287.38         7.70 o                         
   7   1 -17         15.93         12.64         3.06 o                         
   9   1 -17        442.79        440.99        10.72 o                         
  11   1 -17         49.81         46.50         4.71 o                         
  13   1 -17         17.03         21.43         5.22 o                         
  15   1 -17         41.94         47.42         7.68 o                         
  -8   2 -17         28.61         23.82         5.16 o                         
  -6   2 -17        129.85        127.57        19.85 o                         
  -4   2 -17        396.03        345.80        13.53 o                         
  -2   2 -17        151.13        125.03         9.14 o                         
   0   2 -17         51.41         53.96         4.45 o                         
   2   2 -17        265.92        261.75        11.04 o                         
   4   2 -17        425.47        462.16        20.43 o                         
   6   2 -17        328.73        269.36         8.85 o                         
   8   2 -17        702.02        687.66        14.07 o                         
  10   2 -17          3.23          3.32         2.34 o                         
  12   2 -17         35.10         27.73         3.99 o                         
  14   2 -17        256.29        260.89        13.96 o                         
  -9   3 -17          6.92          2.72        12.16 o                         
  -7   3 -17         10.23         12.52         3.67 o                         
  -5   3 -17          0.48         -1.77         1.77 o                         
  -3   3 -17         10.19         12.29         2.85 o                         
  -1   3 -17        600.43        571.81        13.11 o                         
   1   3 -17         39.12         41.61         5.35 o                         
   3   3 -17        535.20        534.09        10.44 o                         
   5   3 -17        143.73        148.50         5.32 o                         
   7   3 -17         52.25         52.72         4.24 o                         
   9   3 -17        192.98        186.59         7.56 o                         
  11   3 -17          1.22         -0.36         2.02 o                         
  13   3 -17         47.32         50.93         5.35 o                         
  -8   4 -17         21.68         24.20         6.47 o                         
  -6   4 -17        173.27        180.77         9.07 o                         
  -4   4 -17        140.54        134.38         7.86 o                         
  -2   4 -17        365.80        360.30        14.88 o                         
   0   4 -17        292.59        307.24         9.69 o                         
   2   4 -17        224.91        211.40         7.92 o                         
   4   4 -17        367.83        371.91         9.74 o                         
   6   4 -17        100.59         98.84         6.26 o                         
   8   4 -17        168.93        164.31        11.30 o                         
  10   4 -17         92.35         69.58         5.75 o                         
  12   4 -17         57.78         50.44         5.20 o                         
  -5   5 -17        348.22        354.60        12.20 o                         
  -3   5 -17        276.06        249.18         9.64 o                         
  -1   5 -17        351.45        374.49        11.24 o                         
   1   5 -17         49.99         57.12         5.20 o                         
   3   5 -17        253.65        265.66         9.33 o                         
   5   5 -17         81.37         76.70         5.64 o                         
   7   5 -17          4.67          4.46         2.39 o                         
   9   5 -17         20.34         19.29         3.59 o                         
  11   5 -17         13.30         19.82         3.50 o                         
  -4   6 -17         28.49         23.71         4.65 o                         
  -2   6 -17         64.50         67.44         6.81 o                         
   0   6 -17        290.46        308.22        10.36 o                         
   2   6 -17        224.49        219.79         9.53 o                         
   4   6 -17          2.28          0.04         1.98 o                         
   6   6 -17         34.84         31.83         5.12 o                         
   8   6 -17         90.84        102.42         7.24 o                         
   1   7 -17        135.25        131.90         7.51 o                         
   3   7 -17         22.16         15.49         3.20 o                         
   5   7 -17        181.63        224.68        18.25 o                         
  -6   0 -16        178.75        171.70        14.37 o                         
  -4   0 -16        704.26        668.13        35.51 o                         
  -2   0 -16        363.31        337.81        11.60 o                         
   0   0 -16        194.62        149.78        11.40 o                         
   2   0 -16        106.51         99.52         7.33 o                         
   4   0 -16         39.64         31.71         6.19 o                         
   6   0 -16        506.29        512.46        14.87 o                         
   8   0 -16       1435.30       1439.82        28.52 o                         
  10   0 -16       1186.43       1116.88        36.39 o                         
  12   0 -16        521.71        519.10        25.13 o                         
  14   0 -16        186.30        230.46        18.28 o                         
  -9   1 -16         12.02         11.78         6.06 o                         
  -7   1 -16         44.53         53.03        11.14 o                         
  -5   1 -16         97.60         97.87         9.87 o                         
  -3   1 -16         31.59         31.82         4.29 o                         
  -1   1 -16        154.88        163.46         5.59 o                         
   1   1 -16        156.84        119.42         4.63 o                         
   3   1 -16        518.80        458.98         9.32 o                         
   5   1 -16       1009.00       1021.47        17.99 o                         
   7   1 -16       1650.29       1683.30        21.95 o                         
   9   1 -16        104.18         95.06         5.78 o                         
  11   1 -16        450.63        459.15        13.02 o                         
  13   1 -16        143.53        135.69        11.23 o                         
  15   1 -16        105.05        111.06        11.15 o                         
 -10   2 -16         46.86         47.29         7.58 o                         
  -8   2 -16        112.02         96.92         7.60 o                         
  -6   2 -16         20.62         18.12         3.39 o                         
  -4   2 -16         71.04         50.98         5.17 o                         
  -2   2 -16        670.48        614.93        13.02 o                         
   0   2 -16        462.74        455.07         8.89 o                         
   2   2 -16       1202.41       1181.86        15.93 o                         
   4   2 -16        431.98        355.75         8.04 o                         
   6   2 -16        357.24        318.81         8.50 o                         
   8   2 -16        122.04        128.93         6.09 o                         
  10   2 -16         10.51          3.18         2.12 o                         
  12   2 -16         27.12         30.40         3.90 o                         
  14   2 -16        201.72        198.73        12.78 o                         
  -9   3 -16         31.58         34.33         7.42 o                         
  -7   3 -16         47.93         44.35         5.36 o                         
  -5   3 -16         76.15         73.16        10.21 o                         
  -3   3 -16        146.92        138.56         6.71 o                         
  -1   3 -16        383.77        398.33        10.45 o                         
   1   3 -16       1078.64       1076.37        18.25 o                         
   3   3 -16        225.99        195.51         5.94 o                         
   5   3 -16        432.78        421.21         8.65 o                         
   7   3 -16         71.39         59.18         4.12 o                         
   9   3 -16         74.23         71.66         4.92 o                         
  11   3 -16         64.64         64.17         5.47 o                         
  13   3 -16        175.19        183.68         9.10 o                         
  -8   4 -16         31.60         37.79         5.34 o                         
  -6   4 -16         44.02         54.43         5.63 o                         
  -4   4 -16        117.54        119.35         7.19 o                         
  -2   4 -16        136.03        122.23         6.80 o                         
   0   4 -16        218.41        224.23        11.04 o                         
   2   4 -16        318.99        335.30         9.72 o                         
   4   4 -16        986.87       1028.96        22.16 o                         
   6   4 -16        269.95        285.07         8.21 o                         
   8   4 -16         93.96         89.16         5.38 o                         
  10   4 -16         85.54         86.37         5.68 o                         
  12   4 -16        172.21        180.85         8.93 o                         
  -7   5 -16        235.92        216.49        10.89 o                         
  -5   5 -16        187.94        225.16         9.84 o                         
  -3   5 -16         25.60         16.39         3.30 o                         
  -1   5 -16          3.72          1.21         2.19 o                         
   1   5 -16         59.96         53.27         4.87 o                         
   3   5 -16        223.54        223.93         7.54 o                         
   5   5 -16        161.33        157.27         7.11 o                         
   7   5 -16         61.27         64.53         6.04 o                         
   9   5 -16         12.18         13.31         3.12 o                         
  11   5 -16        475.31        565.05        17.79 o                         
  -4   6 -16         25.24         16.21         4.32 o                         
  -2   6 -16        196.57        182.96         9.92 o                         
   0   6 -16        244.05        267.14         9.22 o                         
   2   6 -16         82.67         84.00         6.20 o                         
   4   6 -16         26.25         29.63         3.69 o                         
   6   6 -16         15.36         16.09         3.17 o                         
   8   6 -16         51.92         50.63         5.96 o                         
  10   6 -16         31.20         33.58         7.48 o                         
  -1   7 -16         43.27         38.46         4.51 o                         
   1   7 -16         24.69         29.04         4.34 o                         
   3   7 -16         26.49         22.55         3.45 o                         
   5   7 -16        199.47        221.48        11.90 o                         
   7   7 -16         24.60         33.50        10.89 o                         
  -9   1 -15         36.52         43.25         6.71 o                         
  -7   1 -15        171.95        151.36         8.06 o                         
  -5   1 -15        657.23        678.54        13.71 o                         
  -3   1 -15        334.90        329.91         7.34 o                         
  -1   1 -15        114.67        116.81         5.06 o                         
   1   1 -15        139.18        137.62         3.95 o                         
   3   1 -15        427.66        416.91         7.20 o                         
   5   1 -15       2494.29       2535.31        25.30 o                         
   7   1 -15        629.04        620.84        10.51 o                         
   9   1 -15        151.09        159.39         6.21 o                         
  11   1 -15        263.10        259.10        10.70 o                         
  13   1 -15        179.71        199.63        16.54 o                         
  15   1 -15         89.12         94.87        10.31 o                         
 -10   2 -15          6.49         14.79         4.69 o                         
  -8   2 -15         19.11         17.90         3.73 o                         
  -6   2 -15         60.23         53.83         5.33 o                         
  -4   2 -15        159.95        150.40         6.87 o                         
  -2   2 -15       1323.67       1322.13        20.48 o                         
   0   2 -15        115.60        108.63         6.59 o                         
   2   2 -15        334.41        344.42         6.85 o                         
   4   2 -15        878.16        855.23        13.03 o                         
   6   2 -15        778.65        735.18        12.46 o                         
   8   2 -15        264.61        233.85         9.75 o                         
  10   2 -15         22.89         16.47         3.48 o                         
  12   2 -15         95.41         96.35         6.78 o                         
  14   2 -15         24.01         17.91         5.18 o                         
  -9   3 -15         67.48         86.15         8.87 o                         
  -7   3 -15          8.53         14.33         3.32 o                         
  -5   3 -15        236.29        221.98         8.53 o                         
  -3   3 -15         99.35         81.39         5.76 o                         
  -1   3 -15        168.66        171.29         6.60 o                         
   1   3 -15        102.36         86.64         4.84 o                         
   3   3 -15        106.58         97.59         4.44 o                         
   5   3 -15        213.33        175.85         6.41 o                         
   7   3 -15        194.43        188.93         6.04 o                         
   9   3 -15         88.14         83.43         5.15 o                         
  11   3 -15         78.82         69.26         5.68 o                         
  13   3 -15         43.69         46.60         5.10 o                         
  15   3 -15         17.12         17.32         5.76 o                         
  -8   4 -15        388.24        454.77        18.30 o                         
  -6   4 -15          1.53         -1.06         1.89 o                         
  -4   4 -15         91.04         80.54         7.60 o                         
  -2   4 -15        115.68        102.06         6.07 o                         
   0   4 -15         59.48         56.30         4.72 o                         
   2   4 -15         51.38         44.65         4.14 o                         
   4   4 -15        559.24        551.47        11.55 o                         
   6   4 -15        139.09        130.33         5.64 o                         
   8   4 -15         82.82         61.62         5.62 o                         
  10   4 -15        347.15        341.73        10.60 o                         
  12   4 -15         74.35         85.70         6.57 o                         
  14   4 -15        202.78        245.62         9.89 o                         
  -7   5 -15         22.17         24.06         4.50 o                         
  -5   5 -15        170.12        174.75         8.50 o                         
  -3   5 -15         99.84         95.23        14.10 o                         
  -1   5 -15        166.74        170.47         7.31 o                         
   1   5 -15         18.44         19.31         3.03 o                         
   3   5 -15         45.43         42.10         3.97 o                         
   5   5 -15        242.34        227.76         7.73 o                         
   7   5 -15        143.84        135.67         7.72 o                         
   9   5 -15        328.67        334.05         9.04 o                         
  11   5 -15         58.36         65.66         5.25 o                         
  -6   6 -15        228.21        224.94        18.39 o                         
  -4   6 -15        158.10        177.02         8.50 o                         
  -2   6 -15          2.46          2.90         2.10 o                         
   0   6 -15         62.08         62.21         5.17 o                         
   2   6 -15        124.77        122.86         8.17 o                         
   4   6 -15         10.50          9.25         2.40 o                         
   6   6 -15         70.63         79.29         5.89 o                         
   8   6 -15        322.77        364.95        14.13 o                         
  10   6 -15          8.77         10.69         3.87 o                         
  -3   7 -15         15.05         12.86         3.27 o                         
  -1   7 -15         25.04         22.58         5.52 o                         
   1   7 -15         86.84         86.32         5.62 o                         
   3   7 -15         69.18         70.24         5.25 o                         
   5   7 -15          7.84          7.43         2.67 o                         
   7   7 -15         26.80         23.22         5.09 o                         
 -12   0 -14         63.45         89.66        16.32 o                         
 -10   0 -14       1288.45       1422.08        45.94 o                         
  -8   0 -14       2095.50       2167.52        39.38 o                         
  -6   0 -14        271.68        265.63         9.00 o                         
  -4   0 -14       1406.52       1409.94        31.32 o                         
  -2   0 -14        173.00        187.91        15.97 o                         
   0   0 -14        215.03        184.68         5.14 o                         
   2   0 -14        280.23        277.58         9.30 o                         
   4   0 -14        199.93        199.33         8.07 o                         
   6   0 -14        113.11        111.16         6.44 o                         
   8   0 -14       2483.21       2488.55        40.27 o                         
  10   0 -14       1204.81       1174.72        22.59 o                         
  12   0 -14        899.02        963.30        34.56 o                         
  14   0 -14        198.23        206.53        17.07 o                         
  16   0 -14        102.56        136.18        17.76 o                         
 -11   1 -14        184.36        194.46        16.70 o                         
  -9   1 -14         34.27         32.26         5.47 o                         
  -7   1 -14        422.50        397.11        10.28 o                         
  -5   1 -14       2671.95       2765.24        49.98 o                         
  -3   1 -14         94.61         91.49         4.77 o                         
  -1   1 -14        456.56        458.87         7.51 o                         
   1   1 -14        163.80        183.86         4.41 o                         
   3   1 -14         56.54         72.39         3.24 o                         
   5   1 -14        935.93        955.18        12.77 o                         
   7   1 -14        465.94        452.90         8.01 o                         
   9   1 -14        154.89        145.72         5.86 o                         
  11   1 -14        348.51        364.01        10.60 o                         
  13   1 -14        346.16        377.76        15.20 o                         
  15   1 -14         39.13         43.21         7.58 o                         
 -10   2 -14        110.64        109.59        12.56 o                         
  -8   2 -14         39.79         31.71         4.91 o                         
  -6   2 -14        139.10        129.76         6.78 o                         
  -4   2 -14        909.59        876.88        16.39 o                         
  -2   2 -14        915.53        894.23        13.12 o                         
   0   2 -14        463.45        462.40         7.62 o                         
   2   2 -14         63.80         69.05         3.30 o                         
   4   2 -14        683.91        621.42        10.31 o                         
   6   2 -14        772.70        808.97        12.19 o                         
   8   2 -14        197.46        190.86         6.00 o                         
  10   2 -14         68.88         60.47         4.84 o                         
  12   2 -14        293.37        290.05         9.37 o                         
  14   2 -14         56.31         54.81         8.76 o                         
  16   2 -14         64.60         57.06        11.06 o                         
 -11   3 -14        263.78        308.90        15.08 o                         
  -9   3 -14         33.63         30.60        11.66 o                         
  -7   3 -14        374.37        383.91        11.97 o                         
  -5   3 -14          3.85          4.76         2.18 o                         
  -3   3 -14         65.74         65.79         5.00 o                         
  -1   3 -14        623.82        597.07        12.45 o                         
   1   3 -14       2612.91       2607.77        32.41 o                         
   3   3 -14        515.79        480.79         9.36 o                         
   5   3 -14        405.82        387.44         7.98 o                         
   7   3 -14        217.05        196.51         5.99 o                         
   9   3 -14        433.46        402.65        11.28 o                         
  11   3 -14         40.69         37.73         3.81 o                         
  13   3 -14        141.48        140.49        12.03 o                         
  15   3 -14        100.89        106.59        10.64 o                         
 -10   4 -14         59.61         48.76         7.99 o                         
  -8   4 -14         12.92         14.90         3.66 o                         
  -6   4 -14         32.07         36.38         4.60 o                         
  -4   4 -14        175.78        160.13         7.40 o                         
  -2   4 -14       1125.34       1115.38        19.14 o                         
   0   4 -14        274.71        267.81         8.15 o                         
   2   4 -14        350.55        356.83         9.56 o                         
   4   4 -14        251.34        246.70         7.31 o                         
   6   4 -14         98.34         85.06         4.72 o                         
   8   4 -14         58.26         55.53         4.15 o                         
  10   4 -14         15.41         15.68         2.74 o                         
  12   4 -14         70.16         72.17         6.91 o                         
  14   4 -14         66.72         61.01         5.89 o                         
  -7   5 -14         48.67         50.52         5.84 o                         
  -5   5 -14        166.96        167.09         8.12 o                         
  -3   5 -14        158.11        150.10         7.04 o                         
  -1   5 -14        396.23        400.82        10.53 o                         
   1   5 -14        157.87        161.64         6.60 o                         
   3   5 -14        292.19        274.46         7.82 o                         
   5   5 -14          7.61          4.81         2.35 o                         
   7   5 -14        259.09        261.78        17.89 o                         
   9   5 -14        154.70        176.08         7.81 o                         
  11   5 -14          1.78         -0.78         2.15 o                         
  13   5 -14         49.77         40.87         5.22 o                         
  -6   6 -14         58.40         70.15         6.61 o                         
  -4   6 -14         12.30          5.87         2.63 o                         
  -2   6 -14         71.22         70.05         5.75 o                         
   0   6 -14         16.06         17.91         2.86 o                         
   2   6 -14         57.42         48.38         4.08 o                         
   4   6 -14         14.12         11.50         2.55 o                         
   6   6 -14         23.01         19.23         3.76 o                         
   8   6 -14         66.54         69.91         7.15 o                         
  10   6 -14        138.76        135.01         9.66 o                         
  -3   7 -14        174.62        170.99        12.25 o                         
  -1   7 -14         24.83         33.13         4.26 o                         
   1   7 -14         33.38         31.40         3.30 o                         
   3   7 -14          9.58          3.16         2.10 o                         
   5   7 -14         42.46         56.97         5.70 o                         
   7   7 -14         19.95         14.37         3.68 o                         
 -11   1 -13        235.95        233.31        12.89 o                         
  -9   1 -13         33.94         30.28         4.34 o                         
  -7   1 -13        485.21        462.57        10.54 o                         
  -5   1 -13       2433.04       2437.00        22.33 o                         
  -3   1 -13         60.55         51.65         2.75 o                         
  -1   1 -13       1125.81       1175.24        11.75 o                         
   1   1 -13         93.66        110.25         3.30 o                         
   3   1 -13         93.64         72.24         4.13 o                         
   5   1 -13        433.68        480.85         7.66 o                         
   7   1 -13       1252.34       1254.66        16.18 o                         
   9   1 -13         34.46         33.93         4.84 o                         
  11   1 -13        504.68        512.06        12.68 o                         
  13   1 -13        622.61        640.39        19.87 o                         
  15   1 -13        190.33        200.11        13.26 o                         
 -12   2 -13        160.28        186.33        14.30 o                         
 -10   2 -13          4.16          7.91         3.73 o                         
  -8   2 -13         15.29         14.53         3.15 o                         
  -6   2 -13        185.96        176.47         7.69 o                         
  -4   2 -13        921.21        895.23        16.24 o                         
  -2   2 -13        960.00        969.55        12.06 o                         
   0   2 -13        167.29        202.20         4.67 o                         
   2   2 -13        689.59        730.83         9.77 o                         
   4   2 -13         55.18         40.61         2.87 o                         
   6   2 -13       1400.28       1427.43        17.16 o                         
   8   2 -13        508.86        478.94         9.92 o                         
  10   2 -13          3.47          2.57         1.68 o                         
  12   2 -13        387.27        354.61        10.16 o                         
  14   2 -13        487.17        518.71        18.47 o                         
  16   2 -13        226.96        204.61        17.36 o                         
 -11   3 -13         10.96         16.08         4.82 o                         
  -9   3 -13        171.70        182.35        10.45 o                         
  -7   3 -13        109.78        117.97         7.72 o                         
  -5   3 -13        106.55         95.94         6.39 o                         
  -3   3 -13        342.81        311.91         8.82 o                         
  -1   3 -13        574.06        524.53        14.12 o                         
   1   3 -13        155.25        151.18         4.48 o                         
   3   3 -13        533.40        540.01         8.76 o                         
   5   3 -13        227.57        201.95         5.71 o                         
   7   3 -13         43.79         40.43         4.23 o                         
   9   3 -13         85.56         69.40         4.55 o                         
  11   3 -13        204.92        181.91         6.78 o                         
  13   3 -13         77.06         71.88         5.91 o                         
  15   3 -13        148.23        164.31        30.92 o                         
 -10   4 -13         23.51         13.89         4.82 o                         
  -8   4 -13         15.79         11.30         3.18 o                         
  -6   4 -13          0.37         -2.11         3.18 o                         
  -4   4 -13        189.69        172.62         7.37 o                         
  -2   4 -13        754.14        790.87        15.02 o                         
   0   4 -13        130.83        115.34         6.75 o                         
   2   4 -13       2050.06       1935.95        23.62 o                         
   4   4 -13        837.62        850.72        12.15 o                         
   6   4 -13        240.73        207.09         5.98 o                         
   8   4 -13         29.84         22.73         2.75 o                         
  10   4 -13        189.64        189.26         6.82 o                         
  12   4 -13         86.29         85.43         5.74 o                         
  14   4 -13         14.50         11.20         4.42 o                         
  -9   5 -13         37.30         36.30         6.67 o                         
  -7   5 -13         60.82         69.98        10.36 o                         
  -5   5 -13        112.53        129.60         7.26 o                         
  -3   5 -13         81.93         74.19         5.20 o                         
  -1   5 -13        107.25         99.46         8.54 o                         
   1   5 -13        117.76        122.00         7.61 o                         
   3   5 -13        416.99        401.14        12.01 o                         
   5   5 -13         77.19         64.65         4.58 o                         
   7   5 -13        236.88        219.75         6.76 o                         
   9   5 -13        119.51        108.57         5.96 o                         
  11   5 -13         27.99         28.42         4.34 o                         
  13   5 -13         66.90         71.95         6.57 o                         
  -6   6 -13        238.08        276.39        11.22 o                         
  -4   6 -13         33.15         35.98         4.38 o                         
  -2   6 -13        145.40        170.11         9.96 o                         
   0   6 -13        149.26        143.56         9.17 o                         
   2   6 -13        193.25        204.26         6.34 o                         
   4   6 -13        256.06        257.92         7.74 o                         
   6   6 -13        126.20        117.28         6.29 o                         
   8   6 -13        420.93        428.04        13.16 o                         
  10   6 -13         72.22         70.67         7.07 o                         
  -5   7 -13         22.89         19.52         4.31 o                         
  -3   7 -13        124.58        146.21        12.00 o                         
  -1   7 -13        213.66        226.44         8.39 o                         
   1   7 -13        289.27        301.15         7.76 o                         
   3   7 -13        101.58        102.19         5.38 o                         
   5   7 -13         40.68         42.41         4.77 o                         
   7   7 -13         59.94         59.21         6.16 o                         
   2   8 -13         50.13         50.99        10.07 o                         
 -12   0 -12          2.56         -0.27         4.79 o                         
 -10   0 -12        424.44        409.15        22.40 o                         
  -8   0 -12        841.50        923.46        45.55 o                         
  -6   0 -12        763.00        756.78        14.91 o                         
  -4   0 -12        224.59        205.31         6.56 o                         
  -2   0 -12         80.87         56.50         3.43 o                         
   0   0 -12        377.59        399.41         7.38 o                         
   2   0 -12       3510.62       3900.98        90.43 o                         
   4   0 -12       3057.79       3332.07        37.99 o                         
   6   0 -12        862.25        799.26        14.49 o                         
   8   0 -12        861.64        806.02        14.88 o                         
  10   0 -12       2022.37       2093.11        29.19 o                         
  12   0 -12        519.30        503.78        23.72 o                         
  14   0 -12        315.85        309.73        19.95 o                         
  16   0 -12        304.35        317.47        21.94 o                         
 -11   1 -12        222.49        231.69        10.23 o                         
  -9   1 -12        223.72        241.41        11.86 o                         
  -7   1 -12         18.26         18.88         2.78 o                         
  -5   1 -12        250.73        237.02         5.26 o                         
  -3   1 -12        161.86        174.52         4.03 o                         
  -1   1 -12        672.38        721.18         8.16 o                         
   1   1 -12        648.47        688.40         8.82 o                         
   3   1 -12        630.02        610.73         8.65 o                         
   5   1 -12       2039.46       2054.77        19.05 o                         
   7   1 -12        180.54        172.90         4.61 o                         
   9   1 -12        878.69        879.80        13.22 o                         
  11   1 -12        521.79        523.07        11.87 o                         
  13   1 -12        138.24        132.15        13.13 o                         
  15   1 -12        168.89        162.20        17.39 o                         
 -12   2 -12        110.06         93.98         8.34 o                         
 -10   2 -12          8.94          8.50         3.17 o                         
  -8   2 -12          5.37          7.31         2.36 o                         
  -6   2 -12         44.38         34.84         3.41 o                         
  -4   2 -12        569.41        532.03        11.66 o                         
  -2   2 -12        461.62        471.81         6.68 o                         
   0   2 -12       1035.04       1055.58        12.02 o                         
   2   2 -12         46.11         54.28         2.85 o                         
   4   2 -12        325.91        343.66         7.40 o                         
   6   2 -12       1062.21       1110.61        14.23 o                         
   8   2 -12        360.77        367.00         9.71 o                         
  10   2 -12        117.35        114.51         5.74 o                         
  12   2 -12        432.47        417.90        10.93 o                         
  14   2 -12        601.45        634.83        20.22 o                         
  16   2 -12         67.78         72.19         8.90 o                         
 -11   3 -12          0.85          4.82         3.73 o                         
  -9   3 -12        115.90        107.51         9.41 o                         
  -7   3 -12         99.05         98.89         6.49 o                         
  -5   3 -12        130.67        122.59         6.22 o                         
  -3   3 -12         65.05         53.03         5.43 o                         
  -1   3 -12       1079.63       1022.93        23.82 o                         
   1   3 -12       1413.17       1375.65        17.64 o                         
   3   3 -12        700.61        709.13        10.07 o                         
   5   3 -12        296.01        325.07         6.87 o                         
   7   3 -12         93.26         71.86         4.12 o                         
   9   3 -12         26.54         25.68         2.96 o                         
  11   3 -12        463.02        446.00        10.13 o                         
  13   3 -12        174.43        174.53         8.08 o                         
  15   3 -12        274.21        286.50        23.49 o                         
 -10   4 -12         43.54         42.17         7.73 o                         
  -8   4 -12         95.39        101.51         7.59 o                         
  -6   4 -12         71.03         68.01         5.75 o                         
  -4   4 -12        642.93        606.52        13.31 o                         
  -2   4 -12        208.94        181.27         8.13 o                         
   0   4 -12        677.99        713.35        12.98 o                         
   2   4 -12       1666.79       1645.47        20.36 o                         
   4   4 -12        787.50        770.62        12.11 o                         
   6   4 -12        209.29        166.47         5.24 o                         
   8   4 -12         13.26         20.55         2.61 o                         
  10   4 -12         32.59         25.37         3.11 o                         
  12   4 -12          4.70          4.64         2.24 o                         
  14   4 -12         61.95         58.12         7.08 o                         
  -9   5 -12         59.59         89.61         8.95 o                         
  -7   5 -12         46.46         54.74         6.45 o                         
  -5   5 -12          0.19          1.10         1.77 o                         
  -3   5 -12        347.82        343.97         9.55 o                         
  -1   5 -12        287.92        266.31         7.53 o                         
   1   5 -12        390.25        359.75         7.85 o                         
   3   5 -12        281.78        293.19         7.34 o                         
   5   5 -12        378.59        381.41        10.13 o                         
   7   5 -12        347.16        322.77         7.88 o                         
   9   5 -12         67.75         66.38         6.25 o                         
  11   5 -12         32.65         33.29         4.35 o                         
  13   5 -12        182.39        179.11        11.52 o                         
  -8   6 -12         17.17         14.72         7.39 o                         
  -6   6 -12        101.90        103.04         6.86 o                         
  -4   6 -12         63.84         61.47         6.48 o                         
  -2   6 -12        280.05        297.57        15.17 o                         
   0   6 -12         86.94         91.63         5.75 o                         
   2   6 -12         88.14         88.56         5.40 o                         
   4   6 -12         63.77         57.17         4.23 o                         
   6   6 -12        216.89        233.25        17.67 o                         
   8   6 -12        373.21        385.68        12.36 o                         
  10   6 -12         68.29         58.36         5.43 o                         
  12   6 -12        102.38        144.96        27.42 o                         
  -5   7 -12         54.59         62.19         5.73 o                         
  -3   7 -12         50.84         67.02         4.74 o                         
  -1   7 -12         20.15         19.49         5.93 o                         
   1   7 -12         28.55         32.35         2.91 o                         
   3   7 -12         31.95         40.66         3.56 o                         
   5   7 -12         33.88         35.56         5.62 o                         
   7   7 -12        315.98        306.93        11.37 o                         
   9   7 -12         86.86         98.92         9.11 o                         
   0   8 -12          1.76         -2.21         5.17 o                         
   2   8 -12        171.17        182.95        20.32 o                         
   4   8 -12        113.81        142.74         7.35 o                         
 -13   1 -11         72.70         58.49        11.24 o                         
 -11   1 -11        209.57        217.36         9.78 o                         
  -9   1 -11         59.87         56.52         5.54 o                         
  -7   1 -11        399.06        393.18        10.93 o                         
  -5   1 -11         74.42         68.02         3.33 o                         
  -3   1 -11          2.14          4.13         0.93 o                         
  -1   1 -11        374.01        406.96         5.51 o                         
   1   1 -11        342.59        290.31         5.15 o                         
   3   1 -11        318.40        265.77         7.03 o                         
   5   1 -11        622.00        677.42         8.16 o                         
   7   1 -11         95.16         92.55         3.82 o                         
   9   1 -11         56.28         59.91         3.92 o                         
  11   1 -11        726.49        744.02        13.84 o                         
  13   1 -11        187.62        197.39        10.97 o                         
  15   1 -11        153.37        146.07        11.88 o                         
 -12   2 -11         74.54         73.41         7.36 o                         
 -10   2 -11         17.86         15.98         3.47 o                         
  -8   2 -11        364.54        367.04        10.95 o                         
  -6   2 -11        861.63        849.61        14.06 o                         
  -4   2 -11       1452.91       1482.64        14.89 o                         
  -2   2 -11       1159.04       1198.09        11.82 o                         
   0   2 -11        918.96        949.76         8.74 o                         
   2   2 -11        151.57        148.09         3.76 o                         
   4   2 -11       1251.80       1238.37        12.88 o                         
   6   2 -11         72.10         84.31         4.07 o                         
   8   2 -11        365.77        377.88         7.94 o                         
  10   2 -11         48.55         33.13         3.72 o                         
  12   2 -11        493.06        504.35        11.87 o                         
  14   2 -11        109.77        102.00         9.60 o                         
  16   2 -11        107.79         97.18        10.26 o                         
 -11   3 -11          6.04          8.39         4.69 o                         
  -9   3 -11         25.47         21.12         3.81 o                         
  -7   3 -11        121.61        124.66         6.00 o                         
  -5   3 -11         12.77         16.80         3.17 o                         
  -3   3 -11        657.43        615.75        10.47 o                         
  -1   3 -11       1079.61       1062.15        13.74 o                         
   1   3 -11        516.71        510.01         6.56 o                         
   3   3 -11        599.11        606.41         9.73 o                         
   5   3 -11        503.29        513.27         8.59 o                         
   7   3 -11        220.73        181.58         6.07 o                         
   9   3 -11        206.26        161.99         5.73 o                         
  11   3 -11        198.57        208.63         6.87 o                         
  13   3 -11         68.91         76.19         5.46 o                         
  15   3 -11        450.58        464.78        38.32 o                         
 -10   4 -11        412.30        449.61        16.96 o                         
  -8   4 -11         95.43        122.38         9.55 o                         
  -6   4 -11         59.44         54.74         5.06 o                         
  -4   4 -11         99.04        101.88         6.25 o                         
  -2   4 -11        398.33        393.03        11.88 o                         
   0   4 -11         58.65         44.79         3.49 o                         
   2   4 -11        989.22        872.55        13.05 o                         
   4   4 -11         83.74         58.09         4.26 o                         
   6   4 -11         68.36         66.04         3.88 o                         
   8   4 -11        572.86        534.24        10.14 o                         
  10   4 -11          3.96          3.92         1.88 o                         
  12   4 -11         14.59         16.08         3.09 o                         
  14   4 -11         65.32         60.83         6.14 o                         
  -9   5 -11        129.64        140.80        10.07 o                         
  -7   5 -11         16.35         13.44         3.17 o                         
  -5   5 -11        117.23        139.76         7.31 o                         
  -3   5 -11        827.58        864.39        16.40 o                         
  -1   5 -11          8.17          6.06         1.57 o                         
   1   5 -11        429.02        436.03         7.95 o                         
   3   5 -11        561.89        580.88        11.61 o                         
   5   5 -11        773.23        715.91        14.77 o                         
   7   5 -11        500.71        500.25         9.74 o                         
   9   5 -11         68.53         62.30         4.47 o                         
  11   5 -11          4.39         -1.62         2.05 o                         
  13   5 -11          1.93         -0.88         2.51 o                         
  -8   6 -11        811.63        935.21        23.99 o                         
  -6   6 -11         22.87         17.11         3.41 o                         
  -4   6 -11         22.34         20.16         3.37 o                         
  -2   6 -11         17.86         15.38         3.39 o                         
   0   6 -11         16.48          8.96         4.28 o                         
   2   6 -11        147.54        143.27         9.91 o                         
   4   6 -11          7.30          5.91         2.72 o                         
   6   6 -11          5.17          2.60         2.03 o                         
   8   6 -11         72.91         69.66         6.28 o                         
  10   6 -11        149.09        158.66         8.12 o                         
  12   6 -11         81.74         98.76        11.65 o                         
  -5   7 -11         39.33         49.33         5.00 o                         
  -3   7 -11         75.58         89.06         9.12 o                         
  -1   7 -11          2.28         -0.73         3.17 o                         
   1   7 -11        127.13        110.73         8.65 o                         
   3   7 -11         94.35         94.56         5.26 o                         
   5   7 -11         10.15          8.14         2.74 o                         
   7   7 -11         20.46         10.84         3.78 o                         
   9   7 -11         68.11         91.78         7.82 o                         
  -2   8 -11         73.46         71.36        13.24 o                         
   0   8 -11         32.50         27.68         9.30 o                         
   2   8 -11         18.24         15.47         7.98 o                         
   4   8 -11         90.46        119.61         6.45 o                         
   6   8 -11         75.53         97.70        10.26 o                         
 -12   0 -10        187.66        224.52        18.31 o                         
 -10   0 -10        165.30        157.18        13.96 o                         
  -8   0 -10        493.88        488.10        19.33 o                         
  -6   0 -10       1318.13       1315.61        23.59 o                         
  -4   0 -10         12.93         17.40         2.28 o                         
  -2   0 -10        607.17        679.01        12.85 o                         
   0   0 -10       1966.81       2139.39        23.67 o                         
   2   0 -10       3024.78       3511.28        35.77 o                         
   4   0 -10       7694.04       8080.28        79.17 o                         
   6   0 -10       1229.28       1187.01        15.31 o                         
   8   0 -10          9.80          9.42         1.86 o                         
  10   0 -10       1019.32       1076.58        18.33 o                         
  12   0 -10        244.11        240.28        15.65 o                         
  14   0 -10        600.55        658.08        28.26 o                         
  16   0 -10         23.93         27.67         9.00 o                         
 -13   1 -10         20.31         27.38         6.41 o                         
 -11   1 -10         71.63         63.80         6.39 o                         
  -9   1 -10        104.27         99.76         7.07 o                         
  -7   1 -10       1476.87       1448.40        22.63 o                         
  -5   1 -10         30.36         26.44         2.09 o                         
  -3   1 -10       1899.98       2048.05        17.61 o                         
  -1   1 -10        714.39        765.62         8.02 o                         
   1   1 -10         48.58         58.25         2.28 o                         
   3   1 -10       1053.04       1140.66        11.55 o                         
   5   1 -10       2594.82       2721.11        24.87 o                         
   7   1 -10         21.32         13.76         1.60 o                         
   9   1 -10        323.32        331.52         7.40 o                         
  11   1 -10        199.70        209.79         7.08 o                         
  13   1 -10         86.12         86.29        14.02 o                         
  15   1 -10         84.00         81.71         9.07 o                         
 -12   2 -10         71.55         71.36         7.11 o                         
 -10   2 -10         16.12         19.06         3.70 o                         
  -8   2 -10        153.83        134.64         6.93 o                         
  -6   2 -10       1494.96       1469.77        19.62 o                         
  -4   2 -10        175.56        170.30         5.55 o                         
  -2   2 -10       1037.01       1047.07        10.58 o                         
   0   2 -10        144.45        140.61         2.64 o                         
   2   2 -10         63.93         68.69         2.13 o                         
   4   2 -10       1194.64       1231.78        11.34 o                         
   6   2 -10        743.55        787.35         9.91 o                         
   8   2 -10         39.37         36.10         2.98 o                         
  10   2 -10        134.75        132.76         5.30 o                         
  12   2 -10        265.91        278.81         8.38 o                         
  14   2 -10        176.67        169.49        19.93 o                         
  16   2 -10         22.61         18.89         5.54 o                         
 -11   3 -10         21.90         20.77         4.14 o                         
  -9   3 -10        365.81        333.06        18.60 o                         
  -7   3 -10        122.73        108.04         6.03 o                         
  -5   3 -10        472.35        416.26         9.04 o                         
  -3   3 -10        669.64        628.98        10.37 o                         
  -1   3 -10       1229.65       1245.90        12.93 o                         
   1   3 -10        903.46        938.80         8.69 o                         
   3   3 -10        641.20        594.74         7.87 o                         
   5   3 -10         69.07         58.86         3.30 o                         
   7   3 -10        268.80        230.19         5.94 o                         
   9   3 -10        259.37        244.24         6.66 o                         
  11   3 -10        317.80        318.68         8.36 o                         
  13   3 -10         98.58        100.02         6.79 o                         
  15   3 -10        224.59        244.24        14.33 o                         
 -12   4 -10         48.94         54.51         8.68 o                         
 -10   4 -10         22.75         19.17         3.86 o                         
  -8   4 -10         99.10         96.91         7.01 o                         
  -6   4 -10        183.51        147.39         6.08 o                         
  -4   4 -10        656.75        585.20        20.08 o                         
  -2   4 -10        190.86        184.17         7.41 o                         
   0   4 -10        430.17        418.27         5.46 o                         
   2   4 -10         32.02         24.80         1.54 o                         
   4   4 -10        459.95        484.17         7.94 o                         
   6   4 -10        116.09         98.35         4.20 o                         
   8   4 -10        204.68        193.53         8.57 o                         
  10   4 -10          8.55          5.61         1.97 o                         
  12   4 -10         47.75         47.75         4.33 o                         
  14   4 -10         33.00         31.72         4.85 o                         
  -9   5 -10         61.53         52.13         6.82 o                         
  -7   5 -10         25.63         21.87         3.77 o                         
  -5   5 -10         59.97         57.62         4.90 o                         
  -3   5 -10        512.34        488.21        10.61 o                         
  -1   5 -10         87.40         87.98         3.99 o                         
   1   5 -10        822.78        779.10        17.00 o                         
   3   5 -10        257.61        240.64         6.00 o                         
   5   5 -10        820.35        846.02        12.02 o                         
   7   5 -10         31.49         35.58         3.13 o                         
   9   5 -10        193.20        193.69         6.59 o                         
  11   5 -10         48.78         52.18         5.10 o                         
  13   5 -10        138.03        138.54         9.69 o                         
  -8   6 -10         65.11         80.20         8.05 o                         
  -6   6 -10        181.98        178.30        10.02 o                         
  -4   6 -10         44.67         46.28         5.08 o                         
  -2   6 -10          0.59          1.42         1.03 o                         
   0   6 -10        141.58        121.00         8.27 o                         
   2   6 -10         18.90         15.43         3.84 o                         
   4   6 -10         35.37         33.27         3.82 o                         
   6   6 -10          0.28          1.69         2.11 o                         
   8   6 -10        150.06        155.88         7.32 o                         
  10   6 -10         32.78         30.34         4.70 o                         
  12   6 -10        111.09         98.06         7.39 o                         
  -7   7 -10        442.20        486.22        25.03 o                         
  -5   7 -10        276.13        284.45         9.54 o                         
  -3   7 -10          1.52          5.87         2.89 o                         
  -1   7 -10         24.60         24.18         4.71 o                         
   1   7 -10        247.55        242.31        10.55 o                         
   3   7 -10        165.94        173.09         6.14 o                         
   5   7 -10        167.92        174.18        20.19 o                         
   7   7 -10        145.51        143.19         9.19 o                         
   9   7 -10        723.04        871.99        20.19 o                         
  -2   8 -10        135.69        111.51        11.48 o                         
   0   8 -10          1.95         -2.40         5.21 o                         
   2   8 -10         36.27         32.50        10.29 o                         
   4   8 -10         23.13         28.31         5.87 o                         
   6   8 -10         81.57        104.04        11.28 o                         
 -13   1  -9          9.86          7.12         3.84 o                         
 -11   1  -9        162.18        158.44         9.14 o                         
  -9   1  -9         21.20         17.31         3.28 o                         
  -7   1  -9        326.07        317.28         7.15 o                         
  -5   1  -9        782.67        867.62        10.26 o                         
  -3   1  -9        687.58        746.40         8.39 o                         
  -1   1  -9        361.90        456.52         5.56 o                         
   1   1  -9       1548.63       1677.00        16.96 o                         
   3   1  -9       7233.38       7896.12        50.41 o                         
   5   1  -9        173.40        160.38         3.47 o                         
   7   1  -9       1082.08       1082.14        10.25 o                         
   9   1  -9        468.26        502.60         9.14 o                         
  11   1  -9        110.65         97.91         5.27 o                         
  13   1  -9        114.42        112.45         9.74 o                         
  15   1  -9         58.20         55.31         7.73 o                         
 -12   2  -9        106.25         99.00         8.33 o                         
 -10   2  -9         20.75         21.55         3.87 o                         
  -8   2  -9         39.73         30.34         6.11 o                         
  -6   2  -9         69.19         68.33         4.35 o                         
  -4   2  -9        845.02        850.66        11.06 o                         
  -2   2  -9       2162.86       2321.39        17.19 o                         
   0   2  -9         56.42         54.77         1.68 o                         
   2   2  -9         89.31         86.44         2.30 o                         
   4   2  -9        501.79        605.74         6.89 o                         
   6   2  -9         85.02         69.83         3.02 o                         
   8   2  -9        368.76        342.43         7.29 o                         
  10   2  -9        201.77        212.33         6.42 o                         
  12   2  -9        332.86        342.76        14.97 o                         
  14   2  -9         56.53         53.59         7.10 o                         
  16   2  -9         61.28         54.68        12.60 o                         
 -13   3  -9         48.44         60.22         7.00 o                         
 -11   3  -9         91.84         95.34         7.80 o                         
  -9   3  -9         22.32         18.45         3.54 o                         
  -7   3  -9        173.77        139.55         5.70 o                         
  -5   3  -9        615.72        572.17        10.59 o                         
  -3   3  -9        141.27        126.92         5.04 o                         
  -1   3  -9        951.77        968.40         9.03 o                         
   1   3  -9        946.75        918.27         8.28 o                         
   3   3  -9         51.74         54.53         2.09 o                         
   5   3  -9        307.56        311.89         6.20 o                         
   7   3  -9        417.95        457.48        10.93 o                         
   9   3  -9         70.27         86.85         5.20 o                         
  11   3  -9        325.11        306.04         8.06 o                         
  13   3  -9        103.36         99.05         6.03 o                         
  15   3  -9        167.54        159.25        13.59 o                         
 -12   4  -9          1.10         -2.60         2.60 o                         
 -10   4  -9        107.23        135.88        10.22 o                         
  -8   4  -9         15.62          8.79         2.78 o                         
  -6   4  -9        190.37        157.33         5.88 o                         
  -4   4  -9         88.84        109.92         6.47 o                         
  -2   4  -9        575.54        555.40         8.32 o                         
   0   4  -9        557.98        523.69        10.07 o                         
   2   4  -9       1080.12       1151.74         9.95 o                         
   4   4  -9        108.56         83.21         3.34 o                         
   6   4  -9          7.68          7.92         1.60 o                         
   8   4  -9        247.44        233.38         6.36 o                         
  10   4  -9        190.23        189.89         6.56 o                         
  12   4  -9        303.87        312.88        10.10 o                         
  14   4  -9         30.05         30.52         4.83 o                         
 -11   5  -9         33.57         32.13         8.10 o                         
  -9   5  -9         47.46         54.81         8.59 o                         
  -7   5  -9         65.08         58.12         8.39 o                         
  -5   5  -9        408.79        380.41         9.12 o                         
  -3   5  -9        258.21        219.56         7.81 o                         
  -1   5  -9         86.87         79.48         5.16 o                         
   1   5  -9        664.25        631.35        12.26 o                         
   3   5  -9         59.72         47.38         3.23 o                         
   5   5  -9        966.57        962.46        12.84 o                         
   7   5  -9          0.99         -0.24         1.31 o                         
   9   5  -9        120.91        108.75         6.17 o                         
  11   5  -9        158.64        156.49         8.58 o                         
  13   5  -9        127.64        141.16         8.82 o                         
  -8   6  -9        130.75        134.52         9.20 o                         
  -6   6  -9        101.21        101.41         9.61 o                         
  -4   6  -9         41.39         42.65         3.79 o                         
  -2   6  -9          3.35          3.75         2.84 o                         
   0   6  -9         94.71         89.35         7.05 o                         
   2   6  -9         71.90         58.16         5.80 o                         
   4   6  -9         69.84         63.91         3.75 o                         
   6   6  -9       1419.11       1519.94        36.20 o                         
   8   6  -9        819.72        888.42        16.04 o                         
  10   6  -9         45.14         45.38         4.84 o                         
  12   6  -9        167.54        205.39        13.21 o                         
  -7   7  -9        392.93        483.60        15.93 o                         
  -5   7  -9         17.61         22.34         5.77 o                         
  -3   7  -9        118.11        123.67         6.08 o                         
  -1   7  -9         35.36         35.54         5.35 o                         
   1   7  -9        173.49        156.46         9.93 o                         
   3   7  -9         17.96         18.60         2.46 o                         
   5   7  -9         68.39         63.67         5.45 o                         
   7   7  -9        210.17        234.58         9.52 o                         
   9   7  -9         51.96         45.42         5.72 o                         
  -4   8  -9        282.87        325.60        11.55 o                         
  -2   8  -9        118.40        104.64        16.14 o                         
   0   8  -9          5.53          7.55         6.27 o                         
   2   8  -9          0.92          7.52         4.55 o                         
   4   8  -9         33.36         27.60         7.87 o                         
   6   8  -9         47.14         59.81         6.03 o                         
 -14   0  -8         27.71         34.43        10.41 o                         
 -12   0  -8        438.47        528.45        27.59 o                         
 -10   0  -8        154.13        163.80         9.34 o                         
  -8   0  -8       1266.86       1425.49        37.34 o                         
  -6   0  -8        836.43        798.84        14.23 o                         
  -4   0  -8        473.41        511.74        16.75 o                         
  -2   0  -8       1874.82       2063.35        23.26 o                         
   0   0  -8       5794.28       6085.90        57.98 o                         
   2   0  -8       8498.46       9007.04        84.95 o                         
   4   0  -8          7.65         10.59         1.39 o                         
   6   0  -8        109.45        122.87         6.65 o                         
   8   0  -8        566.23        502.51         9.34 o                         
  10   0  -8         96.03        104.02         5.78 o                         
  12   0  -8        166.20        175.62        13.25 o                         
  14   0  -8        489.19        465.81        23.55 o                         
  16   0  -8        195.58        179.90        18.75 o                         
 -13   1  -8        111.72        121.41        11.81 o                         
 -11   1  -8        116.24        101.52         7.62 o                         
  -9   1  -8        185.45        171.62         9.66 o                         
  -7   1  -8        588.51        548.17        10.48 o                         
  -5   1  -8        161.78        141.43         3.64 o                         
  -3   1  -8        683.55        704.96         7.89 o                         
  -1   1  -8         56.43         48.91         2.41 o                         
   1   1  -8       1786.03       1957.63        15.40 o                         
   3   1  -8       2626.29       2799.69        20.15 o                         
   5   1  -8        321.66        322.09         6.16 o                         
   7   1  -8        405.52        424.68         5.65 o                         
   9   1  -8        279.55        291.00         7.84 o                         
  11   1  -8         23.60         17.03         2.47 o                         
  13   1  -8         49.82         44.01         6.25 o                         
  15   1  -8        210.24        188.19        11.36 o                         
  17   1  -8         11.67         13.85         7.31 o                         
 -14   2  -8          5.98         10.22         4.95 o                         
 -12   2  -8        219.33        237.51        10.52 o                         
 -10   2  -8          7.16          6.13         2.93 o                         
  -8   2  -8        172.04        151.65         6.74 o                         
  -6   2  -8        195.75        185.00         5.79 o                         
  -4   2  -8        131.85        129.45         3.76 o                         
  -2   2  -8       1444.02       1618.47        12.62 o                         
   0   2  -8         78.13         84.25         1.76 o                         
   2   2  -8        723.07        708.47         9.45 o                         
   4   2  -8       1479.27       1659.18        13.50 o                         
   6   2  -8        534.96        575.55         7.83 o                         
   8   2  -8        119.39        114.06         4.32 o                         
  10   2  -8        745.30        720.37        18.87 o                         
  12   2  -8        419.96        421.18         9.65 o                         
  14   2  -8         18.82         22.89         4.38 o                         
  16   2  -8         19.38         23.50         5.88 o                         
 -13   3  -8         52.88         49.89         6.25 o                         
 -11   3  -8         79.34         84.09         9.46 o                         
  -9   3  -8        429.55        427.20        14.22 o                         
  -7   3  -8          2.47          0.81         1.51 o                         
  -5   3  -8        235.44        235.68         7.30 o                         
  -3   3  -8         15.50         18.78         1.62 o                         
  -1   3  -8        371.24        347.85         4.73 o                         
   1   3  -8       3308.68       3842.92        25.76 o                         
   3   3  -8         83.87         77.07         2.23 o                         
   5   3  -8        248.12        270.86         5.61 o                         
   7   3  -8        202.00        191.15         5.24 o                         
   9   3  -8       1026.35       1023.45        14.44 o                         
  11   3  -8        132.74        126.71         5.97 o                         
  13   3  -8        451.44        480.23        16.56 o                         
  15   3  -8         45.52         51.84         8.36 o                         
 -12   4  -8         25.53         13.16         4.01 o                         
 -10   4  -8        155.47        166.04         8.72 o                         
  -8   4  -8         89.40         96.29         8.57 o                         
  -6   4  -8         97.94         88.60         4.86 o                         
  -4   4  -8        656.84        633.44        11.03 o                         
  -2   4  -8        677.83        681.86         7.69 o                         
   0   4  -8       1263.59       1218.83        20.42 o                         
   2   4  -8       1887.12       1924.24        19.48 o                         
   4   4  -8        297.46        311.66         6.67 o                         
   6   4  -8         62.19         64.31         3.88 o                         
   8   4  -8         54.25         47.09         3.45 o                         
  10   4  -8        274.23        272.06        10.52 o                         
  12   4  -8         19.31         19.34         3.48 o                         
  14   4  -8        127.35        142.83         8.90 o                         
 -11   5  -8         13.12          9.72         5.18 o                         
  -9   5  -8        112.16        105.35        11.24 o                         
  -7   5  -8         60.59         53.30         5.09 o                         
  -5   5  -8        775.95        766.62        13.33 o                         
  -3   5  -8        310.35        269.43         6.01 o                         
  -1   5  -8         49.80         41.94         3.76 o                         
   1   5  -8        590.42        569.82        11.43 o                         
   3   5  -8        208.69        182.71         7.00 o                         
   5   5  -8         15.42         23.94         2.23 o                         
   7   5  -8         19.65         12.92         2.08 o                         
   9   5  -8          3.34         -0.45         1.90 o                         
  11   5  -8          0.43          2.20         2.31 o                         
  13   5  -8         21.57         24.78         4.15 o                         
 -10   6  -8         53.59         72.97        16.22 o                         
  -8   6  -8        217.29        217.36         9.24 o                         
  -6   6  -8         32.94         30.32         3.48 o                         
  -4   6  -8         39.06         36.28         4.20 o                         
  -2   6  -8         25.78         26.70         3.49 o                         
   0   6  -8          6.20          3.36         2.03 o                         
   2   6  -8        208.91        201.04         7.31 o                         
   4   6  -8         95.51         95.33         4.44 o                         
   6   6  -8        787.13        806.11        16.10 o                         
   8   6  -8         78.37         78.46         6.48 o                         
  10   6  -8         34.47         37.47         4.51 o                         
  12   6  -8        345.07        390.56        12.17 o                         
  -7   7  -8        144.83        153.61        13.57 o                         
  -5   7  -8         17.46         16.21         3.23 o                         
  -3   7  -8         39.52         39.51        10.60 o                         
  -1   7  -8        372.93        382.24        22.76 o                         
   1   7  -8         80.22         80.01         7.06 o                         
   3   7  -8         90.36         86.58        10.70 o                         
   5   7  -8        325.42        361.34        14.36 o                         
   7   7  -8         32.48         31.09         4.34 o                         
   9   7  -8         82.67         88.56         7.35 o                         
  -4   8  -8        571.81        674.90        15.59 o                         
  -2   8  -8        230.55        225.39        19.39 o                         
   0   8  -8        123.24        108.78        16.29 o                         
   2   8  -8        257.71        300.19        23.41 o                         
   4   8  -8         84.19         92.77         5.77 o                         
   6   8  -8        148.21        163.44         8.84 o                         
 -13   1  -7          5.25          8.63         4.33 o                         
 -11   1  -7        208.64        211.35         9.12 o                         
  -9   1  -7        275.33        246.10         9.00 o                         
  -7   1  -7        505.66        464.80         9.37 o                         
  -5   1  -7        412.47        419.04         7.06 o                         
  -3   1  -7         16.26         14.57         1.79 o                         
  -1   1  -7        769.14        785.10        11.14 o                         
   1   1  -7        903.98        928.99         7.86 o                         
   3   1  -7        255.14        248.09         3.69 o                         
   5   1  -7        195.92        175.60         3.64 o                         
   7   1  -7       1797.74       1852.73        14.53 o                         
   9   1  -7         31.76         23.23         2.15 o                         
  11   1  -7         73.28         68.27         4.34 o                         
  13   1  -7        131.49        129.34        17.27 o                         
  15   1  -7         23.33         16.41         5.44 o                         
  17   1  -7         74.83         68.61         9.96 o                         
 -14   2  -7        247.31        261.57        15.43 o                         
 -12   2  -7        242.05        236.22        10.33 o                         
 -10   2  -7         65.21         69.29         6.15 o                         
  -8   2  -7        379.75        371.28        10.37 o                         
  -6   2  -7        594.16        630.10        12.00 o                         
  -4   2  -7        797.27        938.81        10.07 o                         
  -2   2  -7        783.09        846.71         7.56 o                         
   0   2  -7        535.55        547.10         4.91 o                         
   2   2  -7         99.17         86.45         2.96 o                         
   4   2  -7       6236.68       6905.83        43.91 o                         
   6   2  -7        524.51        572.53         7.67 o                         
   8   2  -7         63.43         42.04         2.99 o                         
  10   2  -7        535.32        528.94         9.90 o                         
  12   2  -7        373.62        385.00         9.14 o                         
  14   2  -7         46.61         41.45         5.39 o                         
  16   2  -7         56.69         63.81        12.24 o                         
 -13   3  -7         19.04         17.48         4.28 o                         
 -11   3  -7         59.66         52.86         5.84 o                         
  -9   3  -7         97.28         91.32         6.79 o                         
  -7   3  -7        150.23        144.25         6.25 o                         
  -5   3  -7       1030.11       1017.82        14.52 o                         
  -3   3  -7        147.32        172.01         3.73 o                         
  -1   3  -7       1074.56       1166.41        15.00 o                         
   1   3  -7        436.21        438.47         6.52 o                         
   3   3  -7         58.39         57.57         2.04 o                         
   5   3  -7        186.27        177.93         4.39 o                         
   7   3  -7        110.18         99.66         3.94 o                         
   9   3  -7        583.55        587.27        10.36 o                         
  11   3  -7         89.85         80.44         4.89 o                         
  13   3  -7        238.40        234.63         7.61 o                         
  15   3  -7         33.45         27.10         6.49 o                         
 -12   4  -7        199.11        215.87        10.86 o                         
 -10   4  -7          2.89          3.46         2.66 o                         
  -8   4  -7         13.11         12.71         3.04 o                         
  -6   4  -7        533.95        485.19        10.22 o                         
  -4   4  -7        873.36        883.10        17.78 o                         
  -2   4  -7        260.83        288.32         7.29 o                         
   0   4  -7        109.19         88.43         4.71 o                         
   2   4  -7         24.34         17.93         1.87 o                         
   4   4  -7        125.78        148.73         3.27 o                         
   6   4  -7         60.58         51.46         3.72 o                         
   8   4  -7         11.99          7.28         1.66 o                         
  10   4  -7        124.32        130.66         5.58 o                         
  12   4  -7        276.64        269.16         9.34 o                         
  14   4  -7         70.41         73.81         7.49 o                         
 -11   5  -7         35.40         31.83         5.18 o                         
  -9   5  -7          6.69          8.92         5.32 o                         
  -7   5  -7         43.89         33.81         5.82 o                         
  -5   5  -7        334.99        361.42         8.43 o                         
  -3   5  -7        201.15        162.56         4.45 o                         
  -1   5  -7        567.14        511.44        10.89 o                         
   1   5  -7         76.72         71.00         4.70 o                         
   3   5  -7        184.19        161.51         4.86 o                         
   5   5  -7       1887.32       1930.70        20.15 o                         
   7   5  -7        564.15        550.73         9.79 o                         
   9   5  -7         82.10         77.93         5.49 o                         
  11   5  -7          5.84          1.49         2.43 o                         
  13   5  -7         22.81         17.76         6.30 o                         
 -10   6  -7        438.49        490.97        16.09 o                         
  -8   6  -7         12.54          9.94         3.05 o                         
  -6   6  -7         86.33         95.82         8.61 o                         
  -4   6  -7         15.03         11.76         3.14 o                         
  -2   6  -7          5.19          9.78         2.47 o                         
   0   6  -7        924.52        879.51        19.65 o                         
   2   6  -7        416.66        406.51        10.53 o                         
   4   6  -7        370.72        358.06        15.35 o                         
   6   6  -7        108.91         98.26         5.73 o                         
   8   6  -7        586.99        640.00        13.27 o                         
  10   6  -7          2.34         -0.26         2.25 o                         
  12   6  -7         12.51          6.72         3.17 o                         
  -7   7  -7         98.25        107.58         6.93 o                         
  -5   7  -7         50.65         58.86         5.35 o                         
  -3   7  -7        149.88        164.68        11.68 o                         
  -1   7  -7        595.69        593.59        14.11 o                         
   1   7  -7        105.82        102.82         9.31 o                         
   3   7  -7        207.22        209.92         6.28 o                         
   5   7  -7         13.89         10.38         3.09 o                         
   7   7  -7         77.83         74.64         6.99 o                         
   9   7  -7        134.12        137.22         8.58 o                         
  -4   8  -7        787.53        909.24        23.02 o                         
  -2   8  -7         44.04         50.98        11.80 o                         
   0   8  -7         21.36         15.40         7.44 o                         
   2   8  -7         46.29         52.62         8.31 o                         
   4   8  -7         21.22         24.41         4.68 o                         
   6   8  -7          2.71          1.21         2.58 o                         
 -14   0  -6         29.01         26.95         8.99 o                         
 -12   0  -6         83.43        107.22        14.86 o                         
 -10   0  -6        297.14        315.25        12.46 o                         
  -8   0  -6        257.56        231.99         9.51 o                         
  -6   0  -6        172.45        164.74         7.00 o                         
  -4   0  -6        700.84        719.49        11.48 o                         
  -2   0  -6        120.79        127.78         3.53 o                         
   0   0  -6       4683.39       4780.08        45.14 o                         
   2   0  -6      20595.60      20053.64       278.78 o                         
   4   0  -6       2849.60       2849.83        26.33 o                         
   6   0  -6        171.27        193.77         5.78 o                         
   8   0  -6       1758.12       1970.89        22.26 o                         
  10   0  -6       2510.98       2662.04        29.66 o                         
  12   0  -6         14.59          7.46         4.86 o                         
  14   0  -6        107.98        117.18        14.26 o                         
  16   0  -6         94.31         94.71        13.85 o                         
 -15   1  -6        131.94        164.97        24.76 o                         
 -13   1  -6          2.95          9.76         4.25 o                         
 -11   1  -6        101.43        110.46         7.83 o                         
  -9   1  -6        270.30        230.62        12.67 o                         
  -7   1  -6        413.60        426.79         8.78 o                         
  -5   1  -6       1158.35       1301.44        14.21 o                         
  -3   1  -6        802.84        820.48         8.33 o                         
  -1   1  -6       1128.22       1254.83         9.49 o                         
   1   1  -6       1170.71       1225.16         9.43 o                         
   3   1  -6       6706.06       6866.10        42.98 o                         
   5   1  -6        393.15        398.10         4.95 o                         
   7   1  -6        989.93       1096.61         9.92 o                         
   9   1  -6        117.63        100.84         3.57 o                         
  11   1  -6         51.81         39.91         3.55 o                         
  13   1  -6        108.68        110.25         9.06 o                         
  15   1  -6          7.28          5.31         7.70 o                         
  17   1  -6         27.35         17.50        11.44 o                         
 -14   2  -6        417.80        456.37        19.89 o                         
 -12   2  -6        147.57        152.83         9.82 o                         
 -10   2  -6        130.95        118.81         7.78 o                         
  -8   2  -6        504.01        437.80        11.29 o                         
  -6   2  -6        134.65        133.38         4.34 o                         
  -4   2  -6        453.43        439.46         6.07 o                         
  -2   2  -6       1003.18       1029.64         8.40 o                         
   0   2  -6        182.02        177.93         2.99 o                         
   2   2  -6        783.74        832.40         8.90 o                         
   4   2  -6        106.51        124.32         3.16 o                         
   6   2  -6       1309.04       1431.71        13.73 o                         
   8   2  -6          8.65          9.62         1.71 o                         
  10   2  -6        201.06        193.75         9.37 o                         
  12   2  -6        442.32        439.23         9.72 o                         
  14   2  -6         66.26         62.69         6.35 o                         
  16   2  -6         28.10         24.54         8.68 o                         
 -13   3  -6          3.51          4.38         2.87 o                         
 -11   3  -6          9.72          5.60         2.69 o                         
  -9   3  -6        410.46        371.78        12.07 o                         
  -7   3  -6        754.98        788.21        15.20 o                         
  -5   3  -6        291.66        293.04         6.89 o                         
  -3   3  -6        195.10        191.07         5.20 o                         
  -1   3  -6        404.25        458.93         8.29 o                         
   1   3  -6       1051.71       1141.58        12.11 o                         
   3   3  -6        556.36        605.54         6.47 o                         
   5   3  -6         82.10         95.59         2.79 o                         
   7   3  -6        796.09        836.61        11.49 o                         
   9   3  -6        118.64        102.79         4.74 o                         
  11   3  -6        845.90        848.20        16.38 o                         
  13   3  -6        220.78        232.55         8.83 o                         
  15   3  -6          2.44         -4.21         5.06 o                         
 -12   4  -6         42.13         38.80         8.74 o                         
 -10   4  -6        376.54        387.61        12.32 o                         
  -8   4  -6        310.78        295.65        16.15 o                         
  -6   4  -6       1037.11        873.01        14.12 o                         
  -4   4  -6        363.58        317.41         6.86 o                         
  -2   4  -6        410.33        399.51         8.63 o                         
   0   4  -6       1370.15       1386.18        14.65 o                         
   2   4  -6        394.66        413.05        10.48 o                         
   4   4  -6        519.33        528.85         6.64 o                         
   6   4  -6         53.22         59.72         3.35 o                         
   8   4  -6        605.48        559.65         9.80 o                         
  10   4  -6        294.26        272.08        10.20 o                         
  12   4  -6         61.85         60.64         5.53 o                         
  14   4  -6        166.85        168.68         9.70 o                         
 -11   5  -6        261.97        276.46        11.35 o                         
  -9   5  -6          1.84          3.21         2.44 o                         
  -7   5  -6        123.23        104.77         7.52 o                         
  -5   5  -6        366.58        290.69        13.87 o                         
  -3   5  -6        484.54        463.00        12.24 o                         
  -1   5  -6        374.65        350.26         8.66 o                         
   1   5  -6         27.09         24.85         2.86 o                         
   3   5  -6         40.33         36.08         2.98 o                         
   5   5  -6        652.64        603.00        11.41 o                         
   7   5  -6        121.46        113.48         5.48 o                         
   9   5  -6         13.09         16.94         2.90 o                         
  11   5  -6        514.43        541.82        16.46 o                         
  13   5  -6         28.43         22.52         4.09 o                         
 -10   6  -6        140.55        163.58         9.56 o                         
  -8   6  -6        160.45        141.05        12.11 o                         
  -6   6  -6         11.20         11.32         2.98 o                         
  -4   6  -6         36.30         34.97         2.74 o                         
  -2   6  -6        223.58        195.33         7.06 o                         
   0   6  -6        298.56        271.14         8.35 o                         
   2   6  -6        717.62        703.41        14.09 o                         
   4   6  -6        221.36        228.16         7.79 o                         
   6   6  -6          5.65          6.42         2.05 o                         
   8   6  -6         10.86          8.57         2.36 o                         
  10   6  -6        280.43        283.65        12.88 o                         
  12   6  -6         25.68         30.83         4.50 o                         
  -9   7  -6        191.02        166.64        21.30 o                         
  -7   7  -6        182.91        210.61         9.00 o                         
  -5   7  -6          8.30          8.18         2.17 o                         
  -3   7  -6        106.03        112.76         8.46 o                         
  -1   7  -6        993.27       1023.75        21.23 o                         
   1   7  -6         34.86         41.75         5.30 o                         
   3   7  -6        155.04        149.03        20.81 o                         
   5   7  -6         80.96         53.93         7.45 o                         
   7   7  -6        164.92        183.23         8.23 o                         
   9   7  -6         96.59         89.88         7.98 o                         
  -6   8  -6        237.85        249.58        11.86 o                         
  -4   8  -6        158.99        157.36        12.66 o                         
  -2   8  -6          3.77          2.06         3.92 o                         
   0   8  -6         80.14         74.82        14.70 o                         
   2   8  -6         46.91         53.58         4.80 o                         
   4   8  -6          7.63          2.56         3.30 o                         
   6   8  -6         15.26         12.95         6.42 o                         
 -15   1  -5        192.10        222.34        19.41 o                         
 -13   1  -5        566.77        632.15        22.01 o                         
 -11   1  -5         96.52         89.74         8.95 o                         
  -9   1  -5         91.69         83.03         6.88 o                         
  -7   1  -5       1486.73       1571.24        19.38 o                         
  -5   1  -5        409.66        424.86         6.81 o                         
  -3   1  -5       2711.13       2889.59        21.58 o                         
  -1   1  -5       1586.67       1669.58        11.68 o                         
   1   1  -5       7267.23       7484.80        45.40 o                         
   3   1  -5       4490.99       4683.66        30.20 o                         
   5   1  -5       2509.47       2591.60        17.42 o                         
   7   1  -5       1156.27       1268.99        10.85 o                         
   9   1  -5        204.99        215.89         4.85 o                         
  11   1  -5          4.58          3.28         1.70 o                         
  13   1  -5        372.37        336.05        11.50 o                         
  15   1  -5          8.43          6.45         4.11 o                         
 -14   2  -5          8.15         19.25         5.68 o                         
 -12   2  -5        104.80        120.27         8.64 o                         
 -10   2  -5        317.61        312.76        10.41 o                         
  -8   2  -5       1123.32       1119.70        23.23 o                         
  -6   2  -5        342.93        354.65         6.74 o                         
  -4   2  -5       1724.60       1884.19        15.97 o                         
  -2   2  -5       1143.60       1286.17        11.96 o                         
   0   2  -5       1356.77       1412.17        11.66 o                         
   2   2  -5        146.21        172.27         2.64 o                         
   4   2  -5        521.99        554.91         6.46 o                         
   6   2  -5        279.62        263.11         4.69 o                         
   8   2  -5        276.05        249.34         5.93 o                         
  10   2  -5         76.56         70.09         4.21 o                         
  12   2  -5        272.32        262.09         7.50 o                         
  14   2  -5        174.45        157.19         9.04 o                         
  16   2  -5         72.41         51.48        11.64 o                         
 -13   3  -5         24.76         21.37         4.36 o                         
 -11   3  -5         40.93         40.39         5.12 o                         
  -9   3  -5        216.93        179.84         7.98 o                         
  -7   3  -5        795.39        893.55        16.03 o                         
  -5   3  -5        443.86        438.02         8.37 o                         
  -3   3  -5         84.09         66.74         2.48 o                         
  -1   3  -5        189.61        187.43         8.77 o                         
   1   3  -5        380.02        420.24         6.26 o                         
   3   3  -5         84.88         89.75         2.00 o                         
   5   3  -5        434.34        427.14         6.04 o                         
   7   3  -5        156.31        165.05         7.13 o                         
   9   3  -5        298.74        284.73         6.90 o                         
  11   3  -5        416.64        417.46        10.41 o                         
  13   3  -5         95.85         95.51         6.83 o                         
  15   3  -5         15.36          2.25         4.04 o                         
 -12   4  -5         78.33         88.11         7.79 o                         
 -10   4  -5        571.09        620.51        15.66 o                         
  -8   4  -5         10.09          4.09         2.17 o                         
  -6   4  -5        107.61         94.03         4.73 o                         
  -4   4  -5        630.51        616.12         8.10 o                         
  -2   4  -5        508.00        577.20        10.43 o                         
   0   4  -5        666.59        653.86         9.74 o                         
   2   4  -5        541.33        608.08         9.67 o                         
   4   4  -5        154.71        146.58         3.16 o                         
   6   4  -5        754.04        721.61        12.00 o                         
   8   4  -5        421.59        379.29         7.87 o                         
  10   4  -5        235.95        216.77         8.21 o                         
  12   4  -5         79.03         72.85         5.93 o                         
  14   4  -5         95.93         89.18         7.18 o                         
 -11   5  -5        181.41        186.46         9.58 o                         
  -9   5  -5         28.11         29.69         4.35 o                         
  -7   5  -5         36.56         26.41         3.56 o                         
  -5   5  -5        435.23        365.30         8.15 o                         
  -3   5  -5        400.73        352.37         8.76 o                         
  -1   5  -5        225.54        198.99         8.33 o                         
   1   5  -5          9.13          6.55         1.83 o                         
   3   5  -5          9.09          9.19         0.84 o                         
   5   5  -5        483.28        464.21         7.98 o                         
   7   5  -5        126.73        115.61         5.43 o                         
   9   5  -5         23.57         15.18         2.79 o                         
  11   5  -5         61.72         58.31         5.76 o                         
  13   5  -5         70.36         72.58         6.43 o                         
 -10   6  -5        239.90        271.85        10.96 o                         
  -8   6  -5         33.00         24.10         3.89 o                         
  -6   6  -5         25.93         22.49         3.21 o                         
  -4   6  -5          4.54          2.83         2.29 o                         
  -2   6  -5         49.76         42.39         4.37 o                         
   0   6  -5       1121.19       1108.69        17.76 o                         
   2   6  -5       1144.73       1153.33        18.28 o                         
   4   6  -5        651.47        620.67        25.53 o                         
   6   6  -5        157.17        143.29         8.56 o                         
   8   6  -5         67.25         74.00         5.31 o                         
  10   6  -5         56.22         49.08         4.91 o                         
  12   6  -5          6.35          2.28         2.60 o                         
  -9   7  -5         96.15         90.73         8.34 o                         
  -7   7  -5         31.89         32.85         4.30 o                         
  -5   7  -5        182.45        198.23         7.34 o                         
  -3   7  -5         43.86         42.43         5.37 o                         
  -1   7  -5        315.39        341.46        11.75 o                         
   1   7  -5        255.25        275.31        11.77 o                         
   3   7  -5        191.07        185.66         8.02 o                         
   5   7  -5         35.32         34.70         4.60 o                         
   7   7  -5         43.99         52.12         6.08 o                         
   9   7  -5         57.15         57.80         5.25 o                         
  -6   8  -5        101.07         99.47        16.07 o                         
  -4   8  -5        548.01        562.97        12.26 o                         
  -2   8  -5         34.51         35.63         6.82 o                         
   0   8  -5         60.52         65.11         8.79 o                         
   2   8  -5         36.17         37.13         3.46 o                         
   4   8  -5         43.52         48.02         5.96 o                         
   6   8  -5        111.56        116.94         7.78 o                         
 -14   0  -4          7.73          6.47         5.82 o                         
 -12   0  -4        132.46        129.61        15.85 o                         
 -10   0  -4       2101.32       2136.89        71.37 o                         
  -8   0  -4       1439.29       1483.61        27.15 o                         
  -6   0  -4        388.08        449.66        11.48 o                         
  -4   0  -4       1057.11       1132.33        14.91 o                         
  -2   0  -4       3735.67       3664.26        43.53 o                         
   0   0  -4       5472.84       5660.01        51.85 o                         
   2   0  -4      44980.66      42976.85       467.55 o                         
   4   0  -4       2746.75       2825.95        25.94 o                         
   6   0  -4        739.69        791.01        11.45 o                         
   8   0  -4        882.22        889.67        12.76 o                         
  10   0  -4        866.24        916.80        14.39 o                         
  12   0  -4        143.11        154.07        12.39 o                         
  14   0  -4         57.42         36.40         8.66 o                         
  16   0  -4         48.15         49.56        10.25 o                         
 -15   1  -4         37.48         49.74        11.95 o                         
 -13   1  -4         61.46         49.21        10.20 o                         
 -11   1  -4         32.43         28.65         6.31 o                         
  -9   1  -4        610.75        561.87        11.10 o                         
  -7   1  -4       1294.88       1267.09        16.57 o                         
  -5   1  -4       1226.58       1263.53        13.43 o                         
  -3   1  -4        674.45        648.39         7.48 o                         
  -1   1  -4       3595.04       3622.50        22.72 o                         
   1   1  -4       8151.94       8178.27        49.45 o                         
   3   1  -4         21.59         21.15         1.15 o                         
   5   1  -4        163.34        180.50         2.85 o                         
   7   1  -4       1034.44       1153.94        10.12 o                         
   9   1  -4        355.62        390.74         6.27 o                         
  11   1  -4        280.31        306.45         7.47 o                         
  13   1  -4        304.09        296.53        13.28 o                         
  15   1  -4         34.55         33.12         6.02 o                         
 -14   2  -4        180.16        186.77        12.12 o                         
 -12   2  -4        100.09         98.80         7.93 o                         
 -10   2  -4          3.34          2.98         2.03 o                         
  -8   2  -4        796.86        752.80        14.86 o                         
  -6   2  -4        221.73        214.97         5.51 o                         
  -4   2  -4       3485.94       4025.68        29.47 o                         
  -2   2  -4       2629.15       2954.90        21.18 o                         
   0   2  -4       2418.73       2468.12        20.24 o                         
   2   2  -4          3.93          8.32         0.61 o                         
   4   2  -4       1976.01       2222.98        24.08 o                         
   6   2  -4        965.73        985.40        10.63 o                         
   8   2  -4        395.38        400.14         7.53 o                         
  10   2  -4         28.21         27.71         2.81 o                         
  12   2  -4        166.12        136.58         5.91 o                         
  14   2  -4        228.74        219.05         9.78 o                         
  16   2  -4         50.09         64.72        12.66 o                         
 -13   3  -4         16.66         16.78         6.15 o                         
 -11   3  -4        261.56        285.48        10.59 o                         
  -9   3  -4        765.19        741.47        20.31 o                         
  -7   3  -4        863.91        876.68        15.78 o                         
  -5   3  -4         75.85         66.36         3.44 o                         
  -3   3  -4       2030.19       2225.30        17.54 o                         
  -1   3  -4       2353.54       2574.95        21.81 o                         
   1   3  -4       1996.83       2193.80        21.64 o                         
   3   3  -4        780.50        881.44        11.42 o                         
   5   3  -4        484.49        503.71         6.63 o                         
   7   3  -4        101.43        106.70         3.82 o                         
   9   3  -4        216.94        231.12         6.32 o                         
  11   3  -4       1247.62       1234.71        17.11 o                         
  13   3  -4        126.87        131.89         8.46 o                         
  15   3  -4        183.15        161.81        11.42 o                         
 -14   4  -4         38.76         32.49         7.02 o                         
 -12   4  -4        336.75        307.53        14.45 o                         
 -10   4  -4        286.57        272.34        11.18 o                         
  -8   4  -4        352.08        310.14        15.83 o                         
  -6   4  -4       1808.09       1747.63        24.53 o                         
  -4   4  -4        277.09        290.37         7.12 o                         
  -2   4  -4        222.30        203.17         5.22 o                         
   0   4  -4        403.56        435.91         6.85 o                         
   2   4  -4        647.86        664.05         9.07 o                         
   4   4  -4        170.01        135.01         3.04 o                         
   6   4  -4        587.84        586.96         9.05 o                         
   8   4  -4       2251.97       2264.50        25.10 o                         
  10   4  -4         53.39         41.98         4.18 o                         
  12   4  -4        114.29        102.76         6.98 o                         
  14   4  -4         42.83         35.37         4.93 o                         
 -11   5  -4         12.68          6.47         3.18 o                         
  -9   5  -4         79.18         86.83         6.71 o                         
  -7   5  -4        218.35        194.78         7.46 o                         
  -5   5  -4        567.60        528.71        11.05 o                         
  -3   5  -4        184.39        170.60         6.37 o                         
  -1   5  -4       1016.20        999.42        15.38 o                         
   1   5  -4        164.80        144.97         4.39 o                         
   3   5  -4       1396.04       1361.33        12.22 o                         
   5   5  -4        486.88        530.71         9.75 o                         
   7   5  -4         12.04         10.18         2.17 o                         
   9   5  -4         17.68         10.42         2.41 o                         
  11   5  -4        223.35        209.02         8.20 o                         
  13   5  -4         77.61         65.42         6.19 o                         
 -10   6  -4         76.45         93.36         8.68 o                         
  -8   6  -4         20.94         24.02         3.77 o                         
  -6   6  -4          5.59          3.56         2.92 o                         
  -4   6  -4         65.87         66.84         3.18 o                         
  -2   6  -4        127.46        141.81         6.08 o                         
   0   6  -4        302.40        309.53         8.68 o                         
   2   6  -4       1047.83       1034.78        21.82 o                         
   4   6  -4        371.33        371.02         7.84 o                         
   6   6  -4         64.81         60.46         4.33 o                         
   8   6  -4         53.30         54.28         4.60 o                         
  10   6  -4        130.03        134.91         7.36 o                         
  12   6  -4          3.06          1.11         2.85 o                         
  -9   7  -4         10.07          3.82         3.13 o                         
  -7   7  -4        111.56        126.40         7.16 o                         
  -5   7  -4         49.33         55.96         4.53 o                         
  -3   7  -4        130.06        120.48        19.27 o                         
  -1   7  -4        238.28        209.18        13.84 o                         
   1   7  -4        410.69        427.34        13.68 o                         
   3   7  -4         84.85         75.19         4.53 o                         
   5   7  -4        378.92        407.04        13.18 o                         
   7   7  -4         76.40         82.99         6.39 o                         
   9   7  -4         19.49         13.88         3.12 o                         
  -6   8  -4        188.14        226.73         9.04 o                         
  -4   8  -4        188.54        182.38         8.52 o                         
  -2   8  -4        112.50         98.95        12.80 o                         
   0   8  -4         57.82         58.35         8.43 o                         
   2   8  -4          7.90          6.14         3.82 o                         
   4   8  -4        353.36        398.36        11.76 o                         
   6   8  -4        243.04        293.69        36.47 o                         
 -15   1  -3        194.17        195.62        20.21 o                         
 -13   1  -3         33.06         29.93         6.17 o                         
 -11   1  -3         52.82         45.18         4.99 o                         
  -9   1  -3        425.29        419.23         9.30 o                         
  -7   1  -3        427.33        460.39         8.65 o                         
  -5   1  -3        635.24        690.28         9.76 o                         
  -3   1  -3       4456.90       4858.20        33.42 o                         
  -1   1  -3       6596.49       6623.42        40.01 o                         
   1   1  -3      13767.99      13704.86        82.12 o                         
   3   1  -3        774.60        768.32         6.62 o                         
   5   1  -3       2902.41       3030.97        25.94 o                         
   7   1  -3        396.63        402.64         5.24 o                         
   9   1  -3         43.05         44.99         3.26 o                         
  11   1  -3        547.30        540.08        10.12 o                         
  13   1  -3        383.39        393.36        11.90 o                         
  15   1  -3         55.66         44.51         7.22 o                         
 -14   2  -3         45.25         53.35         6.35 o                         
 -12   2  -3         81.75         82.24         8.82 o                         
 -10   2  -3        166.32        151.73         7.13 o                         
  -8   2  -3        313.76        295.05        10.75 o                         
  -6   2  -3       1602.92       1804.40        20.24 o                         
  -4   2  -3       6242.54       6545.99        45.49 o                         
  -2   2  -3        264.12        263.98         5.16 o                         
   0   2  -3       1871.48       1879.54        15.95 o                         
   2   2  -3       3674.77       3730.37        25.62 o                         
   4   2  -3        358.26        356.76         4.79 o                         
   6   2  -3        158.22        166.60         4.07 o                         
   8   2  -3         23.25         16.68         2.01 o                         
  10   2  -3        386.31        370.29         7.98 o                         
  12   2  -3          9.66          9.93         2.37 o                         
  14   2  -3        605.61        639.35        18.44 o                         
  16   2  -3        149.19        135.55        17.24 o                         
 -15   3  -3         11.62          6.32         5.68 o                         
 -13   3  -3         13.71         11.27         3.38 o                         
 -11   3  -3         83.98         63.28         5.95 o                         
  -9   3  -3         93.71         88.73         6.28 o                         
  -7   3  -3        871.45        910.05        15.91 o                         
  -5   3  -3        318.58        340.52         5.95 o                         
  -3   3  -3       1044.32       1203.10        10.37 o                         
  -1   3  -3       2700.45       3047.95        23.04 o                         
   1   3  -3       1320.48       1315.38        12.90 o                         
   3   3  -3        414.93        443.92         5.07 o                         
   5   3  -3        526.56        546.21         6.95 o                         
   7   3  -3        288.31        274.51         7.23 o                         
   9   3  -3       2101.48       2040.61        22.19 o                         
  11   3  -3         51.74         48.07         4.52 o                         
  13   3  -3         19.13         16.81         3.29 o                         
  15   3  -3         19.99         24.41         5.48 o                         
 -14   4  -3         94.86        107.64        11.23 o                         
 -12   4  -3        336.66        371.38        12.96 o                         
 -10   4  -3        574.23        578.00        14.76 o                         
  -8   4  -3        113.32        113.15         6.37 o                         
  -6   4  -3        740.44        735.85        13.88 o                         
  -4   4  -3        191.31        159.81         3.43 o                         
  -2   4  -3        135.43        136.42         6.22 o                         
   0   4  -3        206.11        196.37         4.42 o                         
   2   4  -3        859.60        967.73        11.43 o                         
   4   4  -3        277.53        239.59         4.15 o                         
   6   4  -3        100.68         83.31         3.37 o                         
   8   4  -3       1115.91       1133.10        21.31 o                         
  10   4  -3         58.91         53.38         6.35 o                         
  12   4  -3         65.39         64.75         5.63 o                         
  14   4  -3         79.12         90.98        21.51 o                         
 -13   5  -3        169.95        161.66        13.13 o                         
 -11   5  -3         27.98         25.32         4.42 o                         
  -9   5  -3         60.17         62.60         5.78 o                         
  -7   5  -3         20.97         12.72         2.64 o                         
  -5   5  -3         62.31         54.34         3.58 o                         
  -3   5  -3          3.54          5.11         1.72 o                         
  -1   5  -3       1228.16       1199.24        17.13 o                         
   1   5  -3        135.21        121.25         4.15 o                         
   3   5  -3       1155.41       1147.82        10.96 o                         
   5   5  -3       3047.12       2979.92        31.22 o                         
   7   5  -3         84.51         78.56         4.93 o                         
   9   5  -3         65.02         55.54         4.79 o                         
  11   5  -3        131.87        139.30         8.31 o                         
  13   5  -3         43.56         44.10         5.27 o                         
 -10   6  -3         46.82         41.94         7.41 o                         
  -8   6  -3          2.88          1.38         2.00 o                         
  -6   6  -3        122.58        102.98         5.70 o                         
  -4   6  -3         18.35         22.31         2.34 o                         
  -2   6  -3       2267.58       2160.04        27.06 o                         
   0   6  -3        217.36        203.21         6.99 o                         
   2   6  -3        348.64        346.11         6.36 o                         
   4   6  -3        794.67        763.30        12.09 o                         
   6   6  -3         56.09         51.08         5.06 o                         
   8   6  -3        148.95        156.52        10.32 o                         
  10   6  -3        165.49        178.03         8.15 o                         
  12   6  -3          7.61          2.86         2.81 o                         
  -9   7  -3         44.86         46.50         5.64 o                         
  -7   7  -3         61.00         69.33         5.93 o                         
  -5   7  -3         49.91         54.12         6.51 o                         
  -3   7  -3        166.99        148.75         4.49 o                         
  -1   7  -3        373.50        378.26        15.83 o                         
   1   7  -3        490.80        466.73        22.50 o                         
   3   7  -3         49.24         44.87         4.06 o                         
   5   7  -3         33.80         32.53         3.67 o                         
   7   7  -3        100.50        123.60         6.13 o                         
   9   7  -3         19.38         20.35         3.55 o                         
  -6   8  -3        230.51        224.30         9.02 o                         
  -4   8  -3         16.29         15.41         2.71 o                         
  -2   8  -3         10.53          7.12         4.18 o                         
   0   8  -3         13.18         13.75         1.99 o                         
   2   8  -3         11.68          9.63         3.84 o                         
   4   8  -3        110.57        105.00         6.66 o                         
   6   8  -3        461.88        530.94        17.57 o                         
  -1   9  -3         72.31         61.19        13.19 o                         
   1   9  -3         51.29         46.62         5.48 o                         
 -14   0  -2        516.38        581.22        30.47 o                         
 -12   0  -2         54.01         53.20        10.44 o                         
 -10   0  -2        562.56        510.12        15.38 o                         
  -8   0  -2        125.74        119.79         6.39 o                         
  -6   0  -2        200.98        255.36         8.09 o                         
  -4   0  -2        327.30        418.32         9.04 o                         
  -2   0  -2        897.41        917.15        11.59 o                         
   0   0  -2       9429.50       9212.38        97.89 o                         
   2   0  -2       7445.96       7654.17        60.55 o                         
   4   0  -2       1487.86       1526.10        17.37 o                         
   6   0  -2       4872.86       5291.33        51.77 o                         
   8   0  -2       2831.03       3074.67        44.02 o                         
  10   0  -2        626.06        666.11        14.08 o                         
  12   0  -2        753.49        733.15        26.96 o                         
  14   0  -2        106.78        106.73        13.41 o                         
  16   0  -2        244.06        268.75        19.40 o                         
 -15   1  -2        426.17        502.31        21.17 o                         
 -13   1  -2        173.82        191.17        12.86 o                         
 -11   1  -2        330.21        302.77        12.11 o                         
  -9   1  -2        729.25        720.86        12.50 o                         
  -7   1  -2        527.05        633.39        10.61 o                         
  -5   1  -2       1473.61       1606.36        17.32 o                         
  -3   1  -2      10296.25      10800.56        70.91 o                         
  -1   1  -2       4554.19       4730.34        31.55 o                         
   1   1  -2        903.36        874.83        11.56 o                         
   3   1  -2      11631.38      11861.31        70.98 o                         
   5   1  -2        112.72        140.33         2.55 o                         
   7   1  -2         43.36         44.07         2.06 o                         
   9   1  -2        171.46        183.80         4.79 o                         
  11   1  -2        388.17        364.28         9.26 o                         
  13   1  -2         68.02         58.18         5.80 o                         
  15   1  -2        194.82        192.79        11.47 o                         
 -14   2  -2         27.95         24.01         4.63 o                         
 -12   2  -2        182.72        186.13        15.96 o                         
 -10   2  -2        357.82        338.56        10.52 o                         
  -8   2  -2        367.71        330.55         9.20 o                         
  -6   2  -2       3436.20       3686.05        35.17 o                         
  -4   2  -2        202.24        236.17         6.77 o                         
  -2   2  -2        538.14        506.57         6.51 o                         
   0   2  -2        380.19        366.77         4.77 o                         
   2   2  -2       1565.19       1650.48        13.35 o                         
   4   2  -2       1693.09       1753.25        14.50 o                         
   6   2  -2        766.66        784.18         8.90 o                         
   8   2  -2        683.56        688.62        10.19 o                         
  10   2  -2       1088.27       1068.04        14.63 o                         
  12   2  -2        752.81        786.15        13.30 o                         
  14   2  -2         71.20         70.14         9.60 o                         
  16   2  -2         51.30         46.05        11.25 o                         
 -15   3  -2         22.94         25.35         5.78 o                         
 -13   3  -2        172.00        187.83        12.50 o                         
 -11   3  -2         62.09         67.89         6.22 o                         
  -9   3  -2       3245.29       3320.39        45.19 o                         
  -7   3  -2       1159.45       1219.29        19.19 o                         
  -5   3  -2        613.33        547.39         9.34 o                         
  -3   3  -2         71.58        107.08         1.69 o                         
  -1   3  -2       1845.49       1960.03        16.01 o                         
   1   3  -2        615.38        610.39         8.59 o                         
   3   3  -2        380.13        438.03         5.95 o                         
   5   3  -2        408.03        455.31         6.23 o                         
   7   3  -2       1305.31       1200.83        14.30 o                         
   9   3  -2       2433.66       2424.01        25.14 o                         
  11   3  -2        419.06        435.39        11.13 o                         
  13   3  -2         75.70         70.02         6.45 o                         
  15   3  -2          0.12          2.79         3.56 o                         
 -14   4  -2         44.60         42.88         6.76 o                         
 -12   4  -2        368.33        365.53        12.81 o                         
 -10   4  -2         64.12         60.24         5.77 o                         
  -8   4  -2        908.12        843.48        28.92 o                         
  -6   4  -2        625.03        593.35        11.97 o                         
  -4   4  -2         41.24         42.60         1.85 o                         
  -2   4  -2        523.82        499.74         8.70 o                         
   0   4  -2         24.83         23.32         1.93 o                         
   2   4  -2        503.66        491.81         7.32 o                         
   4   4  -2        546.36        550.42         7.63 o                         
   6   4  -2        547.99        520.91         8.26 o                         
   8   4  -2        153.86        161.12         6.19 o                         
  10   4  -2         87.43         95.36         6.21 o                         
  12   4  -2         40.88         33.61         4.23 o                         
  14   4  -2         96.95         91.49         8.64 o                         
 -13   5  -2         88.85         96.57         8.64 o                         
 -11   5  -2        232.29        242.06        10.25 o                         
  -9   5  -2        131.45        131.28         7.54 o                         
  -7   5  -2         33.84         40.04         6.12 o                         
  -5   5  -2        195.75        169.63         8.62 o                         
  -3   5  -2         80.32         74.03         4.59 o                         
  -1   5  -2        575.60        572.80        10.89 o                         
   1   5  -2        193.76        193.92         5.39 o                         
   3   5  -2        171.05        141.19         3.68 o                         
   5   5  -2        310.13        274.84         8.32 o                         
   7   5  -2         92.02         88.02         5.59 o                         
   9   5  -2         59.11         47.81         4.42 o                         
  11   5  -2         31.96         29.08         4.00 o                         
  13   5  -2        167.23        166.59         9.59 o                         
 -12   6  -2         18.06         12.57         8.42 o                         
 -10   6  -2         58.05         60.28         6.23 o                         
  -8   6  -2        313.91        317.38        10.49 o                         
  -6   6  -2         90.82         95.71         5.52 o                         
  -4   6  -2         21.91         13.36         4.93 o                         
  -2   6  -2        756.64        719.71        13.45 o                         
   0   6  -2        409.08        401.24        11.10 o                         
   2   6  -2        575.43        569.57         9.85 o                         
   4   6  -2        227.48        205.63         8.95 o                         
   6   6  -2          5.84          4.36         2.09 o                         
   8   6  -2        272.65        243.18         8.07 o                         
  10   6  -2        204.96        200.54         8.60 o                         
  12   6  -2         15.91         14.47         3.55 o                         
  -9   7  -2         58.57         61.80         6.36 o                         
  -7   7  -2          1.23          3.49         2.20 o                         
  -5   7  -2        210.53        225.17         7.70 o                         
  -3   7  -2        105.96        102.03         6.44 o                         
  -1   7  -2        126.67        113.92        10.44 o                         
   1   7  -2        342.02        336.42         9.60 o                         
   3   7  -2        194.94        165.27         7.14 o                         
   5   7  -2         81.65         87.46         5.76 o                         
   7   7  -2        194.16        230.48        12.01 o                         
   9   7  -2          3.12          5.59         2.61 o                         
  -6   8  -2        118.82        124.69        12.40 o                         
  -4   8  -2         44.29         46.92         7.76 o                         
  -2   8  -2         12.45         15.68         2.34 o                         
   0   8  -2        103.17        117.23         6.67 o                         
   2   8  -2         83.92         81.32         5.36 o                         
   4   8  -2        524.51        579.72        15.57 o                         
   6   8  -2         88.67         93.81         8.90 o                         
  -1   9  -2         15.97         22.72         3.41 o                         
   1   9  -2         70.87         80.10        10.14 o                         
 -15   1  -1        227.68        231.58        14.44 o                         
 -13   1  -1        128.34        140.16        11.91 o                         
 -11   1  -1        290.23        255.14         9.37 o                         
  -9   1  -1        512.64        523.23        10.29 o                         
  -7   1  -1        305.25        309.99         6.78 o                         
  -5   1  -1       1053.89       1116.82        14.32 o                         
  -3   1  -1      18208.97      19221.04       242.10 o                         
  -1   1  -1       1870.33       1932.85        13.60 o                         
   1   1  -1       7549.94       7352.52        52.70 o                         
   3   1  -1       9972.00      10403.37        58.37 o                         
   5   1  -1        361.69        377.32         4.37 o                         
   7   1  -1        664.40        667.28         7.18 o                         
   9   1  -1          0.93          0.24         0.92 o                         
  11   1  -1         79.50         72.68         5.05 o                         
  13   1  -1        226.89        240.63         9.98 o                         
  15   1  -1        235.70        246.55        14.29 o                         
 -14   2  -1        106.68        122.29         9.33 o                         
 -12   2  -1        328.35        345.86        11.74 o                         
 -10   2  -1        113.53         97.60         7.29 o                         
  -8   2  -1         53.26         63.62         4.74 o                         
  -6   2  -1       4116.66       4385.38        40.39 o                         
  -4   2  -1       2473.03       2823.64        25.03 o                         
  -2   2  -1       1068.41       1125.08        11.00 o                         
   0   2  -1        820.77        872.42         8.69 o                         
   2   2  -1       1622.54       1699.87        12.65 o                         
   4   2  -1       1980.08       2010.26        15.67 o                         
   6   2  -1       2766.11       2933.95        21.26 o                         
   8   2  -1        422.92        422.92        10.22 o                         
  10   2  -1       1433.08       1519.55        18.35 o                         
  12   2  -1        575.11        566.14        14.03 o                         
  14   2  -1        311.55        315.61        13.05 o                         
  16   2  -1         44.72         60.53        12.57 o                         
 -15   3  -1         62.57         59.78         9.38 o                         
 -13   3  -1         89.47         98.04         8.06 o                         
 -11   3  -1        108.58         99.51         7.28 o                         
  -9   3  -1        364.53        372.88        10.59 o                         
  -7   3  -1       2331.20       2370.42        30.45 o                         
  -5   3  -1        193.22        218.43         5.35 o                         
  -3   3  -1       1554.08       1656.48        13.72 o                         
  -1   3  -1        553.33        623.65         6.87 o                         
   1   3  -1         71.39         82.41         2.66 o                         
   3   3  -1        753.14        857.75         7.91 o                         
   5   3  -1        418.17        416.12         5.32 o                         
   7   3  -1        602.08        556.94         8.77 o                         
   9   3  -1          8.98          8.19         1.83 o                         
  11   3  -1        555.59        553.69        15.27 o                         
  13   3  -1         45.75         47.87         5.91 o                         
  15   3  -1         25.95         25.12         5.39 o                         
 -14   4  -1         49.17         62.42         7.12 o                         
 -12   4  -1        852.15        883.97        20.34 o                         
 -10   4  -1        136.81        132.76         7.63 o                         
  -8   4  -1        170.85        163.06         8.32 o                         
  -6   4  -1       1375.34       1333.90        20.00 o                         
  -4   4  -1        126.59        134.18         3.34 o                         
  -2   4  -1        262.21        195.77         3.88 o                         
   0   4  -1        813.26        877.16        10.83 o                         
   2   4  -1        653.98        641.43         6.49 o                         
   4   4  -1        496.55        472.67         6.15 o                         
   6   4  -1        879.35        853.71        13.39 o                         
   8   4  -1        627.77        666.92        20.65 o                         
  10   4  -1         73.77         83.03         5.85 o                         
  12   4  -1        198.36        196.68        14.47 o                         
  14   4  -1        259.88        290.84        12.74 o                         
 -13   5  -1        180.69        186.19        11.01 o                         
 -11   5  -1         18.12         23.80         6.58 o                         
  -9   5  -1        109.27         95.39         7.27 o                         
  -7   5  -1         29.24         14.70         4.42 o                         
  -5   5  -1        316.24        303.31         7.99 o                         
  -3   5  -1       1683.55       1625.12        23.92 o                         
  -1   5  -1        233.44        244.81         5.83 o                         
   1   5  -1        180.63        177.15         4.88 o                         
   3   5  -1        267.72        247.21         5.57 o                         
   5   5  -1        434.38        447.47         8.97 o                         
   7   5  -1        140.81        129.94         5.68 o                         
   9   5  -1         21.47         19.14         2.95 o                         
  11   5  -1         32.08         34.85         4.48 o                         
  13   5  -1         24.31         27.53         5.16 o                         
 -12   6  -1        193.10        181.73        15.42 o                         
 -10   6  -1         17.51         12.13         3.41 o                         
  -8   6  -1        148.89        179.20         8.21 o                         
  -6   6  -1        101.11         95.81         7.28 o                         
  -4   6  -1        266.62        264.40        14.70 o                         
  -2   6  -1        638.08        624.15        16.00 o                         
   0   6  -1        190.43        190.58         8.34 o                         
   2   6  -1         11.18         11.74         1.98 o                         
   4   6  -1        141.39        140.77         6.59 o                         
   6   6  -1         85.67         74.00         4.76 o                         
   8   6  -1        169.10        152.58         6.82 o                         
  10   6  -1        110.50        111.55        12.33 o                         
  12   6  -1          9.22          5.12         2.89 o                         
  -9   7  -1        131.39        150.62        13.64 o                         
  -7   7  -1        103.01        122.26         8.66 o                         
  -5   7  -1         46.38         46.25         5.70 o                         
  -3   7  -1         42.65         43.01         6.88 o                         
  -1   7  -1        145.64        151.03         4.80 o                         
   1   7  -1        185.28        183.38         7.77 o                         
   3   7  -1        146.14        139.70         6.87 o                         
   5   7  -1         41.43         42.44         3.68 o                         
   7   7  -1        244.06        270.57         8.43 o                         
   9   7  -1         96.92         90.43         7.30 o                         
  -6   8  -1         72.55         79.72         6.34 o                         
  -4   8  -1        351.01        401.06        10.72 o                         
  -2   8  -1         12.90         10.72         2.23 o                         
   0   8  -1         45.47         45.78         4.12 o                         
   2   8  -1         59.29         57.98         6.30 o                         
   4   8  -1         94.63        100.82         9.47 o                         
   6   8  -1         62.63         73.73         8.21 o                         
  -1   9  -1         25.46         32.30         5.33 o                         
   1   9  -1         14.17         20.84         4.24 o                         
 -16   0   0        327.33        292.18        23.62 o                         
 -14   0   0         40.89         42.37        10.04 o                         
 -12   0   0        322.73        309.11        19.47 o                         
 -10   0   0         60.19         61.92         6.24 o                         
  -8   0   0          0.84         -1.17         1.17 o                         
  -6   0   0       1581.81       1673.70        25.89 o                         
  -4   0   0        248.86        260.15         6.55 o                         
  -2   0   0       1427.67       1424.48        18.86 o                         
   2   0   0       1430.83       1469.02        13.09 o                         
   4   0   0        248.19        257.33         4.61 o                         
   6   0   0       1579.07       1662.57        22.74 o                         
   8   0   0          0.83         -0.96         0.96 o                         
  10   0   0         60.38         61.26         5.17 o                         
  12   0   0        323.94        274.08        17.34 o                         
  14   0   0         41.25         33.30         8.44 o                         
  16   0   0        327.45        314.47        21.32 o                         
 -15   1   0        282.79        281.57        23.12 o                         
 -13   1   0        172.24        173.16        13.89 o                         
 -11   1   0        230.60        214.31        14.63 o                         
  -9   1   0        473.80        488.80        11.66 o                         
  -7   1   0        154.09        162.69         4.74 o                         
  -5   1   0        762.21        844.54        12.54 o                         
  -3   1   0      12675.66      13184.04        95.36 o                         
  -1   1   0       1963.84       1972.94        15.25 o                         
   1   1   0       1967.40       1981.04        13.69 o                         
   3   1   0      12674.48      13176.39        84.20 o                         
   5   1   0        760.64        850.68         7.47 o                         
   7   1   0        154.56        155.22         3.22 o                         
   9   1   0        473.84        498.62         7.44 o                         
  11   1   0        230.79        210.67        11.37 o                         
  13   1   0        171.68        186.26        11.71 o                         
  15   1   0        283.00        251.01        18.70 o                         
 -14   2   0         22.69         21.75         5.50 o                         
 -12   2   0        649.33        658.04        16.41 o                         
 -10   2   0        822.56        812.58        25.15 o                         
  -8   2   0        229.41        203.35         6.98 o                         
  -6   2   0       4035.68       4314.75        39.50 o                         
  -4   2   0       1897.24       2138.00        18.55 o                         
  -2   2   0       1162.76       1163.22        12.45 o                         
   0   2   0        104.73        116.22         2.33 o                         
   2   2   0       1163.50       1181.29         8.70 o                         
   4   2   0       1897.40       2121.93        15.44 o                         
   6   2   0       4037.38       4339.47        29.81 o                         
   8   2   0        229.61        201.99         5.47 o                         
  10   2   0        822.36        813.17        13.67 o                         
  12   2   0        649.14        686.20        14.79 o                         
  14   2   0         22.64         22.26         6.61 o                         
  16   2   0          7.11          6.39         7.29 o                         
 -15   3   0         30.90         32.68         7.16 o                         
 -13   3   0        107.43        112.49         8.71 o                         
 -11   3   0        488.65        490.78        16.90 o                         
  -9   3   0       1760.39       1813.65        26.85 o                         
  -7   3   0        114.55        113.92         5.31 o                         
  -5   3   0        617.31        677.85         9.74 o                         
  -3   3   0         68.59         71.88         2.53 o                         
  -1   3   0       2229.81       2502.62        21.43 o                         
   1   3   0       2228.80       2484.87        20.93 o                         
   3   3   0         68.90         70.57         2.10 o                         
   5   3   0        618.27        681.16         7.59 o                         
   7   3   0        114.77        108.11         3.77 o                         
   9   3   0       1758.88       1772.12        23.68 o                         
  11   3   0        489.21        518.43        16.79 o                         
  13   3   0        107.48        101.74         8.42 o                         
  15   3   0         30.96         24.31         5.41 o                         
 -14   4   0         42.42         43.75         7.72 o                         
 -12   4   0        137.94        135.30         9.51 o                         
 -10   4   0        134.19        142.01         9.78 o                         
  -8   4   0        430.84        427.11        14.52 o                         
  -6   4   0        383.30        334.01         8.65 o                         
  -4   4   0        735.03        754.67         8.11 o                         
  -2   4   0        634.96        665.51         9.18 o                         
   0   4   0         23.44         25.04         2.01 o                         
   2   4   0        635.86        647.72         6.42 o                         
   4   4   0        734.93        744.29         8.25 o                         
   6   4   0        382.31        356.28         9.36 o                         
   8   4   0        431.76        393.02         9.64 o                         
  10   4   0        134.31        143.80         7.18 o                         
  12   4   0        137.95        133.27         8.05 o                         
  14   4   0         42.24         41.81         6.31 o                         
 -13   5   0        235.64        265.24        15.50 o                         
 -11   5   0         33.01         33.72         6.80 o                         
  -9   5   0        288.73        291.36         9.99 o                         
  -7   5   0        460.76        466.97        11.48 o                         
  -5   5   0        109.73         90.53         8.04 o                         
  -3   5   0       1828.90       1803.90        16.86 o                         
  -1   5   0        368.44        335.56         7.23 o                         
   1   5   0        367.83        333.53         4.34 o                         
   3   5   0       1828.88       1840.02        18.11 o                         
   5   5   0        109.41         91.44         4.23 o                         
   7   5   0        460.20        469.13        10.43 o                         
   9   5   0        288.93        268.76        12.10 o                         
  11   5   0         32.91         38.38         4.56 o                         
  13   5   0        235.84        268.28        11.60 o                         
 -12   6   0         44.49         51.33         8.68 o                         
 -10   6   0        178.44        181.99         9.98 o                         
  -8   6   0         16.92         18.77         3.48 o                         
  -6   6   0        126.31        129.61         9.31 o                         
  -4   6   0        173.41        158.76         5.83 o                         
  -2   6   0         31.75         27.72         2.09 o                         
   0   6   0        892.99        863.66        12.46 o                         
   2   6   0         31.65         34.95         2.91 o                         
   4   6   0        173.51        167.39         5.32 o                         
   6   6   0        126.25        118.58         5.41 o                         
   8   6   0         17.04         16.56         2.86 o                         
  10   6   0        178.85        180.14         8.20 o                         
  12   6   0         44.49         45.57         5.45 o                         
  -9   7   0         45.19         50.46         8.21 o                         
  -7   7   0          9.84          8.68         4.12 o                         
  -5   7   0        146.75        160.75        16.70 o                         
  -3   7   0        476.41        438.98        22.47 o                         
  -1   7   0         60.91         54.63         3.43 o                         
   1   7   0         60.95         60.56         5.18 o                         
   3   7   0        475.99        444.35        11.86 o                         
   5   7   0        146.47        162.30         6.17 o                         
   7   7   0          9.81         13.12         2.69 o                         
   9   7   0         45.61         62.17         5.50 o                         
  -6   8   0         78.51         83.42         8.56 o                         
  -4   8   0        230.39        263.09        12.13 o                         
  -2   8   0        210.56        238.34         7.90 o                         
   0   8   0         58.13         68.67         4.77 o                         
   2   8   0        210.08        218.43         8.67 o                         
   4   8   0        230.68        259.74        16.24 o                         
   6   8   0         78.49         73.91         8.24 o                         
  -1   9   0         99.85        108.33         6.55 o                         
   1   9   0         99.89        108.69        11.62 o                         
 -15   1   1        236.08        223.54        13.90 o                         
 -13   1   1        226.91        231.40        12.65 o                         
 -11   1   1         79.90         76.16         6.42 o                         
  -9   1   1          0.92          0.12         1.45 o                         
  -7   1   1        664.27        670.09        12.25 o                         
  -5   1   1        360.11        365.74         7.38 o                         
  -3   1   1       9976.84      10387.78        90.90 o                         
  -1   1   1       7549.95       7426.64        47.61 o                         
   1   1   1       1870.06       1938.04        11.60 o                         
   3   1   1      18206.61      18946.92       114.24 o                         
   5   1   1       1054.56       1103.59         9.11 o                         
   7   1   1        305.43        307.80         5.03 o                         
   9   1   1        513.28        518.03         7.70 o                         
  11   1   1        290.14        259.17         7.93 o                         
  13   1   1        128.73        134.25         8.57 o                         
  15   1   1        227.55        227.46        18.11 o                         
 -16   2   1         44.47         43.72         8.91 o                         
 -14   2   1        311.48        321.93        41.59 o                         
 -12   2   1        575.29        565.62        26.53 o                         
 -10   2   1       1433.52       1446.98        23.87 o                         
  -8   2   1        422.47        438.35        10.34 o                         
  -6   2   1       2767.64       2879.92        45.26 o                         
  -4   2   1       1977.60       2004.00        22.32 o                         
  -2   2   1       1622.92       1676.91        12.56 o                         
   0   2   1        820.76        866.05         7.53 o                         
   2   2   1       1067.61       1135.26         8.54 o                         
   4   2   1       2471.44       2807.51        19.70 o                         
   6   2   1       4120.44       4437.42        30.58 o                         
   8   2   1         52.67         54.20         2.90 o                         
  10   2   1        113.59         94.76         4.63 o                         
  12   2   1        327.97        353.55        14.99 o                         
  14   2   1        106.67        124.15        11.42 o                         
 -15   3   1         26.06         16.29         4.39 o                         
 -13   3   1         45.99         55.20         8.29 o                         
 -11   3   1        555.64        560.52        16.28 o                         
  -9   3   1          8.99          9.32         2.48 o                         
  -7   3   1        602.91        574.83        11.80 o                         
  -5   3   1        416.80        406.92         7.45 o                         
  -3   3   1        751.97        835.23         7.92 o                         
  -1   3   1         71.52         85.15         2.35 o                         
   1   3   1        552.27        617.63         5.46 o                         
   3   3   1       1554.53       1648.68        12.58 o                         
   5   3   1        193.56        228.40         3.93 o                         
   7   3   1       2328.91       2380.29        30.62 o                         
   9   3   1        364.43        370.92        11.88 o                         
  11   3   1        108.72        101.75         6.56 o                         
  13   3   1         89.67         96.41         8.20 o                         
  15   3   1         62.74         72.06         8.18 o                         
 -14   4   1        259.68        279.85        12.10 o                         
 -12   4   1        198.32        196.10        11.10 o                         
 -10   4   1         73.73         75.70         6.28 o                         
  -8   4   1        626.72        651.33        14.04 o                         
  -6   4   1        878.78        878.63        15.16 o                         
  -4   4   1        497.06        472.81         6.38 o                         
  -2   4   1        654.17        628.04         6.61 o                         
   0   4   1        814.74        867.10         9.13 o                         
   2   4   1        262.54        199.34         3.31 o                         
   4   4   1        126.59        123.59         3.55 o                         
   6   4   1       1374.67       1303.72        17.83 o                         
   8   4   1        170.76        161.82         7.99 o                         
  10   4   1        136.62        139.71         7.20 o                         
  12   4   1        851.65        896.44        18.11 o                         
  14   4   1         49.21         61.86         7.55 o                         
 -13   5   1         24.37         26.27         4.95 o                         
 -11   5   1         32.11         31.20         6.17 o                         
  -9   5   1         21.57         19.88         5.32 o                         
  -7   5   1        140.60        136.95         8.45 o                         
  -5   5   1        434.15        442.18        10.07 o                         
  -3   5   1        268.05        237.22         4.64 o                         
  -1   5   1        180.40        174.14         3.02 o                         
   1   5   1        233.51        224.34         4.31 o                         
   3   5   1       1682.45       1577.90        16.48 o                         
   5   5   1        316.84        309.12         7.44 o                         
   7   5   1         29.23         18.94         3.72 o                         
   9   5   1        109.08        102.69         6.41 o                         
  11   5   1         17.94         20.95         3.64 o                         
  13   5   1        180.86        196.91        10.53 o                         
 -12   6   1          9.30          4.22         3.15 o                         
 -10   6   1        110.49        107.37        10.95 o                         
  -8   6   1        168.49        149.77        12.10 o                         
  -6   6   1         85.80         88.77         9.01 o                         
  -4   6   1        141.03        143.16         9.69 o                         
  -2   6   1         11.19         11.73         2.15 o                         
   0   6   1        190.88        184.64         4.84 o                         
   2   6   1        638.80        643.72         9.62 o                         
   4   6   1        267.34        267.17         6.74 o                         
   6   6   1        100.75         87.74         4.91 o                         
   8   6   1        148.68        172.32         7.28 o                         
  10   6   1         17.73         22.01         3.70 o                         
  12   6   1        193.32        227.64        14.22 o                         
  -9   7   1         97.18         84.94         7.27 o                         
  -7   7   1        243.82        267.53         9.65 o                         
  -5   7   1         41.49         44.14         4.35 o                         
  -3   7   1        146.09        125.54         9.40 o                         
  -1   7   1        185.06        181.52         7.51 o                         
   1   7   1        145.85        164.23         6.26 o                         
   3   7   1         42.67         54.17         5.15 o                         
   5   7   1         46.24         52.99         4.19 o                         
   7   7   1        103.13        119.44         6.16 o                         
   9   7   1        131.41        145.99         7.81 o                         
  -8   8   1          7.25         -2.25         5.64 o                         
  -6   8   1         62.79         64.82        11.39 o                         
  -4   8   1         94.66        104.78         6.10 o                         
  -2   8   1         59.19         60.09         4.96 o                         
   0   8   1         45.55         53.44         4.93 o                         
   2   8   1         12.91         12.32         3.18 o                         
   4   8   1        350.58        401.83        12.86 o                         
   6   8   1         72.81         96.16         9.50 o                         
  -1   9   1         14.01         13.85         3.23 o                         
   1   9   1         25.56         24.89         4.78 o                         
 -16   0   2        244.71        217.50        23.88 o                         
 -14   0   2        106.79        101.11        15.11 o                         
 -12   0   2        752.67        733.65        30.38 o                         
 -10   0   2        624.64        648.09        25.60 o                         
  -8   0   2       2831.07       3022.26        63.89 o                         
  -6   0   2       4874.06       5248.43        91.59 o                         
  -4   0   2       1488.83       1520.53        30.93 o                         
  -2   0   2       7438.44       7623.07       168.42 o                         
   0   0   2       9430.45       9119.24       105.03 o                         
   2   0   2        898.57        902.63         9.31 o                         
   4   0   2        326.79        410.92         7.47 o                         
   6   0   2        200.70        252.61         5.67 o                         
   8   0   2        126.27        115.61         5.88 o                         
  10   0   2        561.49        517.58        16.28 o                         
  12   0   2         54.04         51.01         6.40 o                         
  14   0   2        515.56        556.33        25.90 o                         
 -15   1   2        194.98        193.83        16.32 o                         
 -13   1   2         67.89         66.20         8.20 o                         
 -11   1   2        387.99        352.36        13.85 o                         
  -9   1   2        170.83        191.86         8.74 o                         
  -7   1   2         43.28         38.87         3.72 o                         
  -5   1   2        112.14        136.19         4.69 o                         
  -3   1   2      11627.53      11799.40        84.23 o                         
  -1   1   2        903.14        882.90         8.12 o                         
   1   1   2       4551.82       4717.66        34.41 o                         
   3   1   2      10305.15      10950.27        65.92 o                         
   5   1   2       1473.59       1613.68        14.39 o                         
   7   1   2        526.68        626.45         7.15 o                         
   9   1   2        729.29        711.85         9.37 o                         
  11   1   2        331.02        296.32         9.26 o                         
  13   1   2        174.13        184.18         8.91 o                         
  15   1   2        425.20        505.32        26.88 o                         
 -16   2   2         51.39         59.20         9.16 o                         
 -14   2   2         70.99         68.92         6.85 o                         
 -12   2   2        752.92        746.56        38.34 o                         
 -10   2   2       1088.75       1036.42        24.47 o                         
  -8   2   2        683.62        691.37        13.44 o                         
  -6   2   2        767.47        766.10        11.69 o                         
  -4   2   2       1693.68       1773.70        15.97 o                         
  -2   2   2       1562.59       1647.41        12.51 o                         
   0   2   2        381.48        359.60         4.75 o                         
   2   2   2        539.13        511.44         5.07 o                         
   4   2   2        202.20        241.80         3.82 o                         
   6   2   2       3434.98       3746.43        26.70 o                         
   8   2   2        367.66        344.51         6.60 o                         
  10   2   2        357.65        352.58         7.92 o                         
  12   2   2        183.05        188.75         9.54 o                         
  14   2   2         28.11         32.46         5.77 o                         
 -15   3   2          0.12          4.58         3.31 o                         
 -13   3   2         75.51         67.38         6.50 o                         
 -11   3   2        417.84        442.11        17.09 o                         
  -9   3   2       2435.28       2495.42        33.17 o                         
  -7   3   2       1305.80       1250.88        31.33 o                         
  -5   3   2        408.65        457.41         6.89 o                         
  -3   3   2        380.36        442.17         6.08 o                         
  -1   3   2        614.41        614.58         5.89 o                         
   1   3   2       1843.85       1968.38        15.28 o                         
   3   3   2         71.89        100.09         3.13 o                         
   5   3   2        612.93        561.56         7.74 o                         
   7   3   2       1159.17       1216.63        24.63 o                         
   9   3   2       3246.56       3376.88        37.43 o                         
  11   3   2         62.22         63.51        10.40 o                         
  13   3   2        172.02        170.78        11.04 o                         
  15   3   2         22.87         24.35         5.47 o                         
 -14   4   2         96.84         93.37         8.39 o                         
 -12   4   2         40.95         39.57         6.71 o                         
 -10   4   2         87.66         90.33         6.76 o                         
  -8   4   2        154.29        149.16         6.70 o                         
  -6   4   2        548.46        494.46        10.84 o                         
  -4   4   2        547.47        540.50         6.63 o                         
  -2   4   2        502.98        485.01         6.55 o                         
   0   4   2         24.68         22.79         1.40 o                         
   2   4   2        524.74        506.50         5.25 o                         
   4   4   2         41.03         38.96         2.40 o                         
   6   4   2        625.81        576.87        10.91 o                         
   8   4   2        907.87        891.69        15.41 o                         
  10   4   2         63.80         56.41         6.47 o                         
  12   4   2        368.78        366.39        12.81 o                         
  14   4   2         44.48         37.75         6.17 o                         
 -13   5   2        166.98        177.79        10.47 o                         
 -11   5   2         32.03         26.00         5.78 o                         
  -9   5   2         59.35         53.53        10.67 o                         
  -7   5   2         92.18         85.34         5.43 o                         
  -5   5   2        310.13        253.80        11.09 o                         
  -3   5   2        170.48        139.69         4.62 o                         
  -1   5   2        193.86        183.56         3.83 o                         
   1   5   2        575.08        586.77         9.77 o                         
   3   5   2         80.04         70.00         2.95 o                         
   5   5   2        195.49        161.20         5.49 o                         
   7   5   2         33.75         31.14         3.36 o                         
   9   5   2        131.65        128.70         6.96 o                         
  11   5   2        232.27        244.13         9.24 o                         
  13   5   2         88.63         85.50        14.92 o                         
 -12   6   2         15.86         16.58         4.24 o                         
 -10   6   2        204.87        186.24         9.21 o                         
  -8   6   2        273.16        258.16         9.37 o                         
  -6   6   2          5.82          4.26         2.18 o                         
  -4   6   2        227.38        211.94         6.92 o                         
  -2   6   2        575.86        614.83        11.81 o                         
   0   6   2        409.88        389.68        10.39 o                         
   2   6   2        756.16        714.23        11.21 o                         
   4   6   2         22.09         15.16         2.11 o                         
   6   6   2         90.61         88.78         7.85 o                         
   8   6   2        313.83        301.22        11.18 o                         
  10   6   2         58.01         66.86         5.83 o                         
  12   6   2         18.20         35.29         9.40 o                         
  -9   7   2          3.12          1.79         2.48 o                         
  -7   7   2        193.46        215.04        12.00 o                         
  -5   7   2         81.33         75.16         6.64 o                         
  -3   7   2        194.89        181.72         9.22 o                         
  -1   7   2        342.86        342.44         9.35 o                         
   1   7   2        126.14        110.17         5.62 o                         
   3   7   2        106.04        105.41         5.82 o                         
   5   7   2        210.80        218.63         6.88 o                         
   7   7   2          1.26          1.51         1.86 o                         
   9   7   2         58.49         48.41         5.12 o                         
  -8   8   2         30.74         32.18         9.47 o                         
  -6   8   2         88.90        103.54        13.15 o                         
  -4   8   2        523.99        564.72        13.82 o                         
  -2   8   2         83.92         89.58         7.98 o                         
   0   8   2        102.76        113.14         6.67 o                         
   2   8   2         12.40         18.26         4.32 o                         
   4   8   2         44.00         46.58         8.63 o                         
   6   8   2        119.36        151.89        16.55 o                         
  -1   9   2         70.95         73.13         6.47 o                         
   1   9   2         16.02         15.07         4.98 o                         
 -15   1   3         55.71         42.49         7.44 o                         
 -13   1   3        383.31        377.66        15.99 o                         
 -11   1   3        547.69        551.95        13.56 o                         
  -9   1   3         43.20         48.91         4.19 o                         
  -7   1   3        395.95        407.93        13.08 o                         
  -5   1   3       2902.50       3027.37        40.46 o                         
  -3   1   3        774.59        759.18         6.56 o                         
  -1   1   3      13768.62      13613.79        98.18 o                         
   1   1   3       6592.25       6631.74        51.47 o                         
   3   1   3       4461.22       4838.19        31.23 o                         
   5   1   3        633.58        696.64         6.86 o                         
   7   1   3        427.46        438.67         6.45 o                         
   9   1   3        425.91        413.39         6.98 o                         
  11   1   3         52.93         42.66         4.05 o                         
  13   1   3         33.01         27.47         6.89 o                         
 -16   2   3        149.01        144.44        14.02 o                         
 -14   2   3        605.78        618.95        41.67 o                         
 -12   2   3          9.71          5.28         2.42 o                         
 -10   2   3        386.39        366.58        13.56 o                         
  -8   2   3         23.49         18.51         2.69 o                         
  -6   2   3        158.01        162.77         6.86 o                         
  -4   2   3        358.04        347.77         7.19 o                         
  -2   2   3       3678.86       3768.63        26.03 o                         
   0   2   3       1870.17       1868.60        17.57 o                         
   2   2   3        264.09        265.10         3.88 o                         
   4   2   3       6236.97       6656.04        42.41 o                         
   6   2   3       1603.84       1822.24        15.33 o                         
   8   2   3        313.67        300.82         5.89 o                         
  10   2   3        167.02        172.30         6.65 o                         
  12   2   3         81.62         77.95         7.19 o                         
  14   2   3         45.40         52.64         6.66 o                         
 -15   3   3         19.93         22.83         6.63 o                         
 -13   3   3         18.99         19.27         3.88 o                         
 -11   3   3         51.89         42.06         6.19 o                         
  -9   3   3       2099.40       2085.85        40.58 o                         
  -7   3   3        288.98        259.87         7.65 o                         
  -5   3   3        526.16        532.89         7.64 o                         
  -3   3   3        413.64        432.33         5.23 o                         
  -1   3   3       1320.82       1301.02        10.90 o                         
   1   3   3       2701.14       3053.35        21.03 o                         
   3   3   3       1044.82       1181.21        13.60 o                         
   5   3   3        318.46        347.84         5.06 o                         
   7   3   3        871.86        878.01        12.13 o                         
   9   3   3         93.33         88.01         5.59 o                         
  11   3   3         83.70         71.83         5.70 o                         
  13   3   3         13.65          9.17         3.72 o                         
  15   3   3         11.50          9.43         6.41 o                         
 -14   4   3         79.15         90.48         8.21 o                         
 -12   4   3         65.47         53.80         5.99 o                         
 -10   4   3         59.07         64.56         7.50 o                         
  -8   4   3       1115.81       1096.53        27.45 o                         
  -6   4   3        100.94         74.85        16.05 o                         
  -4   4   3        276.77        238.05         4.56 o                         
  -2   4   3        858.90        968.04         9.39 o                         
   0   4   3        206.28        194.25         3.85 o                         
   2   4   3        135.74        141.56         3.03 o                         
   4   4   3        191.71        161.79         4.65 o                         
   6   4   3        739.70        750.75        12.85 o                         
   8   4   3        113.82         99.58         9.82 o                         
  10   4   3        573.66        559.16        13.17 o                         
  12   4   3        336.57        369.66        12.11 o                         
  14   4   3         95.24        109.35        14.57 o                         
 -13   5   3         43.33         37.98         5.51 o                         
 -11   5   3        131.79        140.71         8.44 o                         
  -9   5   3         65.11         56.27         7.48 o                         
  -7   5   3         84.54         91.56         5.55 o                         
  -5   5   3       3045.88       2977.49        36.55 o                         
  -3   5   3       1156.97       1153.18        14.52 o                         
  -1   5   3        135.54        126.60         3.00 o                         
   1   5   3       1226.33       1182.07        15.98 o                         
   3   5   3          3.48          4.61         1.15 o                         
   5   5   3         62.42         52.32         3.73 o                         
   7   5   3         20.83         11.25         2.26 o                         
   9   5   3         60.39         48.83         4.77 o                         
  11   5   3         28.06         22.67         4.18 o                         
  13   5   3        169.34        182.96        16.19 o                         
 -12   6   3          7.67          3.46         3.09 o                         
 -10   6   3        164.97        197.16        12.00 o                         
  -8   6   3        149.00        158.50         7.69 o                         
  -6   6   3         55.70         50.81         6.30 o                         
  -4   6   3        796.07        775.71        14.79 o                         
  -2   6   3        348.82        346.32         8.79 o                         
   0   6   3        216.47        199.98         7.20 o                         
   2   6   3       2268.30       2150.96        23.38 o                         
   4   6   3         18.39         21.12         3.03 o                         
   6   6   3        122.83        111.35         5.33 o                         
   8   6   3          2.82          2.04         1.91 o                         
  10   6   3         46.69         46.44         4.98 o                         
  -9   7   3         19.52         22.91         4.08 o                         
  -7   7   3        100.42        113.35         7.66 o                         
  -5   7   3         33.80         33.26         4.63 o                         
  -3   7   3         49.15         45.34         4.28 o                         
  -1   7   3        491.31        509.46        15.03 o                         
   1   7   3        373.45        412.09        10.15 o                         
   3   7   3        167.05        153.37         8.11 o                         
   5   7   3         49.81         48.45         3.78 o                         
   7   7   3         61.03         76.05         6.30 o                         
   9   7   3         44.94         39.84         5.18 o                         
  -8   8   3         75.01         78.25        13.52 o                         
  -6   8   3        462.04        522.33        14.15 o                         
  -4   8   3        110.64        116.21         9.54 o                         
  -2   8   3         11.64         11.43         2.90 o                         
   0   8   3         13.14         16.77         3.36 o                         
   2   8   3         10.52          9.08         3.68 o                         
   4   8   3         16.31         19.23         4.01 o                         
   6   8   3        230.89        228.85         8.36 o                         
  -1   9   3         51.39         48.49         6.18 o                         
   1   9   3         72.19         71.73        13.79 o                         
 -16   0   4         48.11         37.14        10.91 o                         
 -14   0   4         56.98         56.43        11.40 o                         
 -12   0   4        143.64        130.47        14.93 o                         
 -10   0   4        866.10        924.49        20.55 o                         
  -8   0   4        883.39        861.80        50.13 o                         
  -6   0   4        737.88        791.24        14.97 o                         
  -4   0   4       2748.46       2859.37        35.89 o                         
  -2   0   4      44955.39      44162.50       471.35 o                         
   0   0   4       5480.86       5596.84        69.91 o                         
   2   0   4       3734.12       3685.05        31.68 o                         
   4   0   4       1055.34       1125.91        13.14 o                         
   6   0   4        389.56        450.41         9.25 o                         
   8   0   4       1439.96       1510.02        22.76 o                         
  10   0   4       2101.69       2120.00        30.84 o                         
  12   0   4        132.53        120.72         9.72 o                         
  14   0   4          7.85          7.56         6.42 o                         
 -15   1   4         34.42         44.78         7.57 o                         
 -13   1   4        303.10        280.39        13.66 o                         
 -11   1   4        280.68        310.41        14.77 o                         
  -9   1   4        355.61        381.93        15.42 o                         
  -7   1   4       1033.82       1126.50        14.35 o                         
  -5   1   4        163.57        180.88         4.09 o                         
  -3   1   4         21.77         20.67         1.09 o                         
  -1   1   4       8158.26       8199.50        53.70 o                         
   1   1   4       3593.10       3617.04        27.87 o                         
   3   1   4        674.36        637.68         6.43 o                         
   5   1   4       1228.55       1261.33        10.52 o                         
   7   1   4       1293.64       1290.80        12.72 o                         
   9   1   4        610.42        555.73         9.32 o                         
  11   1   4         32.29         25.65         3.25 o                         
  13   1   4         61.42         46.57         7.03 o                         
  15   1   4         37.37         46.86        10.72 o                         
 -16   2   4         49.99         47.56         9.74 o                         
 -14   2   4        228.94        244.54        13.41 o                         
 -12   2   4        165.72        168.77         8.24 o                         
 -10   2   4         28.13         24.83         3.50 o                         
  -8   2   4        395.53        394.16        13.15 o                         
  -6   2   4        964.43        964.38        17.48 o                         
  -4   2   4       1974.77       2185.34        21.55 o                         
  -2   2   4          3.89          8.04         0.76 o                         
   0   2   4       2419.45       2480.45        23.02 o                         
   2   2   4       2627.63       2963.49        22.36 o                         
   4   2   4       3486.81       4015.56        27.55 o                         
   6   2   4        222.16        217.24         5.70 o                         
   8   2   4        795.99        749.61        10.07 o                         
  10   2   4          3.38          1.67         1.81 o                         
  12   2   4        100.02         90.92        12.78 o                         
  14   2   4        180.27        183.61        14.28 o                         
 -15   3   4        183.16        178.84        14.91 o                         
 -13   3   4        126.64        128.24         9.02 o                         
 -11   3   4       1248.88       1242.48        30.65 o                         
  -9   3   4        216.59        217.27         7.87 o                         
  -7   3   4        101.35         95.51         4.84 o                         
  -5   3   4        485.21        488.79         8.96 o                         
  -3   3   4        779.26        875.62         9.07 o                         
  -1   3   4       1995.72       2174.45        16.89 o                         
   1   3   4       2355.61       2562.21        19.80 o                         
   3   3   4       2028.82       2182.74        32.79 o                         
   5   3   4         75.74         64.70         3.17 o                         
   7   3   4        863.05        844.62        12.16 o                         
   9   3   4        765.20        761.03        14.70 o                         
  11   3   4        261.50        285.58        11.27 o                         
  13   3   4         16.70         17.02         4.65 o                         
 -14   4   4         42.81         34.15         5.39 o                         
 -12   4   4        114.50        110.34         8.01 o                         
 -10   4   4         53.38         47.68         5.19 o                         
  -8   4   4       2253.57       2210.95        30.63 o                         
  -6   4   4        587.06        576.88        11.84 o                         
  -4   4   4        170.39        130.83         3.38 o                         
  -2   4   4        648.40        671.11         7.43 o                         
   0   4   4        403.71        439.44         9.61 o                         
   2   4   4        222.06        205.21         3.98 o                         
   4   4   4        276.87        274.27         7.52 o                         
   6   4   4       1807.48       1747.63        22.32 o                         
   8   4   4        352.34        342.69        11.48 o                         
  10   4   4        285.95        272.88         9.19 o                         
  12   4   4        337.53        332.66        13.14 o                         
 -13   5   4         77.91         67.97         7.07 o                         
 -11   5   4        223.22        218.11         9.37 o                         
  -9   5   4         17.68         14.19         2.91 o                         
  -7   5   4         11.97          9.21         2.45 o                         
  -5   5   4        486.74        524.54        11.55 o                         
  -3   5   4       1395.55       1348.71        16.34 o                         
  -1   5   4        165.09        150.69         3.55 o                         
   1   5   4       1016.70        982.97        13.04 o                         
   3   5   4        184.14        170.57         4.36 o                         
   5   5   4        567.33        539.37        10.49 o                         
   7   5   4        218.25        198.63         7.14 o                         
   9   5   4         79.13         79.94         6.62 o                         
  11   5   4         12.81         12.01         3.14 o                         
 -12   6   4          3.00         -0.05         3.38 o                         
 -10   6   4        130.02        131.12         8.14 o                         
  -8   6   4         53.07         54.56         5.31 o                         
  -6   6   4         64.63         56.58         4.93 o                         
  -4   6   4        371.95        368.21         9.77 o                         
  -2   6   4       1047.17       1054.89        13.76 o                         
   0   6   4        302.52        314.53        10.97 o                         
   2   6   4        127.66        139.67         5.23 o                         
   4   6   4         65.93         69.33         3.77 o                         
   6   6   4          5.54          3.83         1.80 o                         
   8   6   4         21.07         15.06         3.07 o                         
  10   6   4         76.35         96.33         7.06 o                         
  -9   7   4         19.67         24.25         4.20 o                         
  -7   7   4         76.41         79.81         6.50 o                         
  -5   7   4        378.81        380.47        11.02 o                         
  -3   7   4         84.30         74.05         5.58 o                         
  -1   7   4        410.72        429.27        11.42 o                         
   1   7   4        238.30        238.24         7.88 o                         
   3   7   4        130.30        121.61         7.48 o                         
   5   7   4         49.31         56.48         3.73 o                         
   7   7   4        111.67        126.03         6.47 o                         
   9   7   4         10.09          5.36         2.95 o                         
  -8   8   4         26.70          6.63         6.29 o                         
  -6   8   4        242.37        276.00        15.41 o                         
  -4   8   4        353.59        397.12        11.90 o                         
  -2   8   4          7.98          5.67         2.72 o                         
   0   8   4         57.55         67.12         6.14 o                         
   2   8   4        113.22         99.04         8.74 o                         
   4   8   4        188.52        192.34        11.55 o                         
   6   8   4        188.01        208.60         9.66 o                         
 -15   1   5          8.43          8.04         4.19 o                         
 -13   1   5        371.95        369.60        26.95 o                         
 -11   1   5          4.52          3.93         1.97 o                         
  -9   1   5        204.83        202.29        12.85 o                         
  -7   1   5       1156.43       1228.99        15.21 o                         
  -5   1   5       2512.92       2583.04        21.34 o                         
  -3   1   5       4489.27       4721.42        35.14 o                         
  -1   1   5       7266.45       7420.12        49.20 o                         
   1   1   5       1584.41       1671.33        14.86 o                         
   3   1   5       2709.42       2902.69        20.55 o                         
   5   1   5        408.93        419.18         5.83 o                         
   7   1   5       1487.92       1577.76        14.83 o                         
   9   1   5         91.42         73.21         4.16 o                         
  11   1   5         96.31         89.17         5.29 o                         
  13   1   5        566.33        632.51        21.13 o                         
  15   1   5        191.75        166.84        18.01 o                         
 -16   2   5         72.17         67.75        11.49 o                         
 -14   2   5        174.79        175.91        13.77 o                         
 -12   2   5        271.84        281.07        10.10 o                         
 -10   2   5         76.45         73.54         8.10 o                         
  -8   2   5        276.75        257.60        15.37 o                         
  -6   2   5        279.60        269.96        12.97 o                         
  -4   2   5        521.32        559.42         6.43 o                         
  -2   2   5        146.15        179.03         3.15 o                         
   0   2   5       1355.72       1408.21        14.90 o                         
   2   2   5       1144.44       1280.98        10.94 o                         
   4   2   5       1725.44       1867.99        15.02 o                         
   6   2   5        343.35        360.77         5.72 o                         
   8   2   5       1123.66       1125.21        19.53 o                         
  10   2   5        317.75        309.75        13.50 o                         
  12   2   5        104.67        109.45         8.94 o                         
  14   2   5          8.00         12.96         4.11 o                         
 -15   3   5         15.40         21.35         5.95 o                         
 -13   3   5         95.46        101.42         7.86 o                         
 -11   3   5        417.68        418.10        12.11 o                         
  -9   3   5        298.97        275.84         8.78 o                         
  -7   3   5        155.67        169.60         6.06 o                         
  -5   3   5        435.13        429.82         7.69 o                         
  -3   3   5         84.96         95.76         2.65 o                         
  -1   3   5        379.96        431.12         5.21 o                         
   1   3   5        189.80        185.26         3.69 o                         
   3   3   5         84.28         67.23         2.54 o                         
   5   3   5        443.26        429.12         8.28 o                         
   7   3   5        794.68        829.55        12.34 o                         
   9   3   5        217.25        165.56         8.71 o                         
  11   3   5         41.16         33.51         5.05 o                         
  13   3   5         24.97         24.55         7.61 o                         
 -14   4   5         96.43        103.75         8.53 o                         
 -12   4   5         78.76         68.55         6.28 o                         
 -10   4   5        235.95        223.15         8.66 o                         
  -8   4   5        421.04        374.25        12.83 o                         
  -6   4   5        754.40        715.96        13.53 o                         
  -4   4   5        154.75        142.88         4.28 o                         
  -2   4   5        542.12        597.92         7.85 o                         
   0   4   5        666.65        643.90         7.25 o                         
   2   4   5        507.30        568.61         7.98 o                         
   4   4   5        630.55        598.13        10.72 o                         
   6   4   5        107.42         88.61         4.87 o                         
   8   4   5         10.07          6.83         2.13 o                         
  10   4   5        570.49        590.30        13.86 o                         
  12   4   5         78.37         88.26         8.23 o                         
 -13   5   5         70.10         70.59         7.26 o                         
 -11   5   5         61.61         63.37         5.99 o                         
  -9   5   5         23.42         12.74         2.95 o                         
  -7   5   5        126.33        105.88        10.80 o                         
  -5   5   5        483.77        473.81        11.12 o                         
  -3   5   5          9.09          9.62         1.48 o                         
  -1   5   5          9.07          7.66         1.33 o                         
   1   5   5        225.10        203.74         5.50 o                         
   3   5   5        400.49        355.41         6.61 o                         
   5   5   5        436.31        351.69         8.47 o                         
   7   5   5         36.60         24.51         4.20 o                         
   9   5   5         28.14         25.52         3.75 o                         
  11   5   5        181.45        184.92        11.03 o                         
 -12   6   5          6.35          0.27         2.94 o                         
 -10   6   5         55.92         50.09         6.03 o                         
  -8   6   5         67.24         66.99         5.87 o                         
  -6   6   5        157.38        149.82         6.88 o                         
  -4   6   5        652.03        619.06        17.41 o                         
  -2   6   5       1145.80       1135.34        14.57 o                         
   0   6   5       1120.28       1085.70        14.48 o                         
   2   6   5         49.95         38.34         3.82 o                         
   4   6   5          4.43          3.29         1.37 o                         
   6   6   5         25.92         25.36         3.09 o                         
   8   6   5         33.20         33.62         3.94 o                         
  10   6   5        239.23        242.32         9.59 o                         
  -9   7   5         57.15         59.62         6.04 o                         
  -7   7   5         43.80         40.68         4.78 o                         
  -5   7   5         35.44         37.57         4.34 o                         
  -3   7   5        190.58        162.02        14.49 o                         
  -1   7   5        255.08        274.50        11.09 o                         
   1   7   5        315.64        332.03         7.90 o                         
   3   7   5         43.83         41.16         4.26 o                         
   5   7   5        182.71        199.36         6.99 o                         
   7   7   5         31.84         30.31         3.81 o                         
   9   7   5         96.28         96.82         8.07 o                         
  -8   8   5         96.52         91.49        13.85 o                         
  -6   8   5        111.53        106.76         7.71 o                         
  -4   8   5         43.43         40.66         4.90 o                         
  -2   8   5         36.14         36.25         4.20 o                         
   0   8   5         60.61         61.33         5.87 o                         
   2   8   5         34.41         29.44         5.44 o                         
   4   8   5        547.88        556.11        26.99 o                         
   6   8   5        101.31         94.38         4.95 o                         
 -16   0   6         94.27        129.48        18.54 o                         
 -14   0   6        107.92        105.35        15.21 o                         
 -12   0   6         14.49         16.01         5.72 o                         
 -10   0   6       2507.49       2752.96       128.75 o                         
  -8   0   6       1759.83       1983.37        41.16 o                         
  -6   0   6        171.78        201.47         6.61 o                         
  -4   0   6       2846.39       2829.02        29.57 o                         
  -2   0   6      20603.55      20813.81       209.79 o                         
   0   0   6       4687.24       4731.98        56.78 o                         
   2   0   6        119.94        122.72         8.13 o                         
   4   0   6        700.60        744.18        10.37 o                         
   6   0   6        172.77        186.74         5.28 o                         
   8   0   6        256.58        239.60        10.87 o                         
  10   0   6        297.73        303.57        10.17 o                         
  12   0   6         83.54         99.81         9.15 o                         
 -15   1   6          7.32         11.99         5.52 o                         
 -13   1   6        108.51        109.41        10.26 o                         
 -11   1   6         51.98         39.45         4.81 o                         
  -9   1   6        117.81        104.57         5.31 o                         
  -7   1   6        990.90       1090.11        13.85 o                         
  -5   1   6        392.77        402.93         5.49 o                         
  -3   1   6       6707.44       6829.48        50.52 o                         
  -1   1   6       1171.85       1243.62        12.39 o                         
   1   1   6       1129.31       1246.18        12.30 o                         
   3   1   6        802.33        837.67         8.25 o                         
   5   1   6       1158.37       1327.62        13.75 o                         
   7   1   6        412.46        428.23         8.23 o                         
   9   1   6        270.93        229.90         6.42 o                         
  11   1   6        101.66        106.48        11.12 o                         
  13   1   6          2.99          2.75         4.66 o                         
  15   1   6        131.79        148.77        17.72 o                         
 -16   2   6         28.18         24.31         6.30 o                         
 -14   2   6         66.24         53.55         8.04 o                         
 -12   2   6        442.51        415.72        12.35 o                         
 -10   2   6        200.84        205.02         7.66 o                         
  -8   2   6          8.71          9.91         2.90 o                         
  -6   2   6       1308.81       1412.87        19.27 o                         
  -4   2   6        106.55        127.02         2.78 o                         
  -2   2   6        784.86        840.79         8.17 o                         
   0   2   6        181.63        179.41         3.86 o                         
   2   2   6       1003.84       1034.25         9.71 o                         
   4   2   6        453.21        439.56         7.06 o                         
   6   2   6        134.54        133.56         3.52 o                         
   8   2   6        503.34        464.83         9.15 o                         
  10   2   6        131.35        131.11         8.91 o                         
  12   2   6        147.60        133.32         9.59 o                         
  14   2   6        417.43        454.12        16.50 o                         
 -15   3   6          2.49         -0.20         5.61 o                         
 -13   3   6        221.59        228.34         9.84 o                         
 -11   3   6        845.85        845.74        28.11 o                         
  -9   3   6        118.46        102.15         5.60 o                         
  -7   3   6        795.63        806.79        20.71 o                         
  -5   3   6         81.88         95.83         4.27 o                         
  -3   3   6        555.59        599.36        11.10 o                         
  -1   3   6       1050.51       1134.61        10.80 o                         
   1   3   6        405.35        462.88        10.96 o                         
   3   3   6        194.99        184.69         6.16 o                         
   5   3   6        292.26        307.79         6.57 o                         
   7   3   6        754.58        794.64        12.23 o                         
   9   3   6        410.64        363.18        10.03 o                         
  11   3   6          9.82          6.24         3.05 o                         
  13   3   6          3.53         -3.49         3.49 o                         
 -14   4   6        166.77        157.62        10.38 o                         
 -12   4   6         62.08         64.73         6.18 o                         
 -10   4   6        294.14        277.06        12.24 o                         
  -8   4   6        606.26        556.83        12.76 o                         
  -6   4   6         53.05         59.50         4.34 o                         
  -4   4   6        518.53        525.90         9.94 o                         
  -2   4   6        394.95        404.18         6.27 o                         
   0   4   6       1369.20       1405.56        16.27 o                         
   2   4   6        410.27        405.93         6.72 o                         
   4   4   6        363.15        318.43         6.61 o                         
   6   4   6       1035.95        872.71        12.85 o                         
   8   4   6        311.47        281.15         9.50 o                         
  10   4   6        376.31        360.23        10.85 o                         
  12   4   6         42.32         42.37         6.34 o                         
 -13   5   6         28.44         25.50         5.09 o                         
 -11   5   6        514.71        536.43        14.80 o                         
  -9   5   6         13.17         16.36         3.25 o                         
  -7   5   6        121.33        131.21         6.36 o                         
  -5   5   6        652.70        626.65        15.30 o                         
  -3   5   6         40.18         40.83         4.93 o                         
  -1   5   6         27.07         21.47         1.81 o                         
   1   5   6        375.28        339.42         7.42 o                         
   3   5   6        483.81        454.53         7.84 o                         
   5   5   6        366.88        303.78         7.95 o                         
   7   5   6        123.04        102.36         5.85 o                         
   9   5   6          1.85         -1.79         1.94 o                         
  11   5   6        261.99        296.95        13.03 o                         
 -12   6   6         25.68         15.95         4.15 o                         
 -10   6   6        280.55        284.26        10.72 o                         
  -8   6   6         10.82         15.11         3.50 o                         
  -6   6   6          5.61          6.26         2.30 o                         
  -4   6   6        221.22        228.47         7.95 o                         
  -2   6   6        718.58        735.18        10.62 o                         
   0   6   6        298.00        284.12         8.07 o                         
   2   6   6        223.57        180.88         6.54 o                         
   4   6   6         36.53         39.85         4.83 o                         
   6   6   6         11.10          6.44         2.10 o                         
   8   6   6        160.68        149.07         7.56 o                         
  10   6   6        140.36        163.52         8.76 o                         
  -9   7   6         96.27         79.61         6.98 o                         
  -7   7   6        165.29        174.10        17.23 o                         
  -5   7   6         81.11         71.17         5.95 o                         
  -3   7   6        155.29        137.00         7.35 o                         
  -1   7   6         34.88         42.83         4.11 o                         
   1   7   6        993.50       1004.57        14.81 o                         
   3   7   6        105.77        101.94         6.66 o                         
   5   7   6          8.35          6.22         1.77 o                         
   7   7   6        182.93        208.76         8.15 o                         
   9   7   6        191.35        235.65        27.65 o                         
  -6   8   6         15.04         20.19         4.74 o                         
  -4   8   6          7.66          3.36         2.64 o                         
  -2   8   6         47.18         55.50         5.03 o                         
   0   8   6         80.21         66.31         6.31 o                         
   2   8   6          3.74          2.89         3.03 o                         
   4   8   6        159.48        152.80         8.33 o                         
   6   8   6        237.45        222.26         7.15 o                         
 -17   1   7         74.84        105.31        13.17 o                         
 -15   1   7         23.22         21.71         5.68 o                         
 -13   1   7        131.37        126.69        24.47 o                         
 -11   1   7         73.29         59.90         5.33 o                         
  -9   1   7         31.90         22.77         2.91 o                         
  -7   1   7       1796.83       1838.35        17.53 o                         
  -5   1   7        195.43        174.34         3.50 o                         
  -3   1   7        254.59        250.36         4.20 o                         
  -1   1   7        904.04        913.32         9.66 o                         
   1   1   7        770.33        766.68         9.15 o                         
   3   1   7         16.17         12.15         1.17 o                         
   5   1   7        411.79        427.61         6.95 o                         
   7   1   7        505.19        468.61         7.28 o                         
   9   1   7        275.20        243.65         6.76 o                         
  11   1   7        208.56        207.50         8.08 o                         
  13   1   7          5.26          6.45         4.05 o                         
 -16   2   7         56.96         55.59        13.11 o                         
 -14   2   7         46.31         51.00         7.54 o                         
 -12   2   7        373.26        358.15        11.43 o                         
 -10   2   7        536.49        532.35        18.61 o                         
  -8   2   7         63.22         47.45         4.02 o                         
  -6   2   7        524.81        572.86         7.77 o                         
  -4   2   7       6235.12       6791.57        51.26 o                         
  -2   2   7         99.49         87.07         2.17 o                         
   0   2   7        535.40        540.09         7.58 o                         
   2   2   7        784.20        851.03         8.81 o                         
   4   2   7        797.86        924.40         9.61 o                         
   6   2   7        593.92        615.13         8.14 o                         
   8   2   7        379.86        340.15         7.98 o                         
  10   2   7         65.53         59.47         6.08 o                         
  12   2   7        241.82        231.77        10.72 o                         
  14   2   7        246.84        257.80        16.15 o                         
 -15   3   7         33.21         29.21         6.35 o                         
 -13   3   7        238.51        245.67        15.89 o                         
 -11   3   7         89.55         78.09         6.28 o                         
  -9   3   7        584.72        626.63        13.62 o                         
  -7   3   7        109.91        109.59         8.68 o                         
  -5   3   7        186.84        177.10         3.71 o                         
  -3   3   7         58.18         63.29         2.31 o                         
  -1   3   7        436.58        445.87         5.97 o                         
   1   3   7       1074.26       1144.83        11.67 o                         
   3   3   7        147.84        164.38         4.50 o                         
   5   3   7       1029.90       1019.12        13.51 o                         
   7   3   7        150.42        148.26         5.42 o                         
   9   3   7         96.84        102.60         9.01 o                         
  11   3   7         59.89         58.56         6.60 o                         
  13   3   7         19.11         19.56         4.73 o                         
 -14   4   7         70.40         62.74         7.98 o                         
 -12   4   7        276.82        279.77        13.20 o                         
 -10   4   7        124.08        138.15         8.71 o                         
  -8   4   7         12.09          6.14         2.08 o                         
  -6   4   7         60.69         47.71         3.95 o                         
  -4   4   7        125.38        139.04         5.57 o                         
  -2   4   7         24.37         19.27         1.68 o                         
   0   4   7        109.38         81.39         2.65 o                         
   2   4   7        261.04        269.34         5.56 o                         
   4   4   7        872.66        868.28        12.17 o                         
   6   4   7        534.38        494.36         9.81 o                         
   8   4   7         13.22         15.50         2.83 o                         
  10   4   7          2.85          2.57         2.45 o                         
  12   4   7        199.52        215.63        13.08 o                         
 -13   5   7         22.95         23.68         4.66 o                         
 -11   5   7          5.77          5.74         2.64 o                         
  -9   5   7         81.92         69.09         5.86 o                         
  -7   5   7        563.11        528.42        12.61 o                         
  -5   5   7       1888.45       1912.72        26.76 o                         
  -3   5   7        184.35        170.12         5.36 o                         
  -1   5   7         76.32         74.23         4.21 o                         
   1   5   7        568.52        559.15         6.24 o                         
   3   5   7        201.08        156.52         6.13 o                         
   5   5   7        335.79        353.38         8.84 o                         
   7   5   7         44.07         36.55         3.92 o                         
   9   5   7          6.64          4.66         2.47 o                         
  11   5   7         35.21         39.88         6.04 o                         
 -12   6   7         12.68          7.33         3.45 o                         
 -10   6   7          2.38          4.90         2.80 o                         
  -8   6   7        587.22        614.60        14.97 o                         
  -6   6   7        108.91         94.19         6.44 o                         
  -4   6   7        370.20        367.85        10.56 o                         
  -2   6   7        417.04        390.48         6.71 o                         
   0   6   7        922.82        869.73        15.50 o                         
   2   6   7          5.17          7.25         2.15 o                         
   4   6   7         15.02         13.31         2.19 o                         
   6   6   7         86.55         95.83         7.29 o                         
   8   6   7         12.43         11.67         2.87 o                         
  10   6   7        438.03        469.17        13.41 o                         
  -9   7   7        134.45        121.89        10.58 o                         
  -7   7   7         77.77         69.40         6.24 o                         
  -5   7   7         13.96         11.49         3.00 o                         
  -3   7   7        206.87        203.16         8.22 o                         
  -1   7   7        105.53        101.46         6.31 o                         
   1   7   7        596.10        587.99        14.33 o                         
   3   7   7        149.96        163.08         7.69 o                         
   5   7   7         50.63         58.83         3.81 o                         
   7   7   7         98.15        101.28         8.14 o                         
  -6   8   7          2.73          0.78         2.91 o                         
  -4   8   7         21.28         18.36         4.61 o                         
  -2   8   7         46.32         44.07         7.79 o                         
   0   8   7         21.36         15.84         4.59 o                         
   2   8   7         44.00         46.89         8.48 o                         
   4   8   7        787.33        938.54        21.70 o                         
 -16   0   8        195.61        225.13        19.60 o                         
 -14   0   8        488.79        514.14        26.90 o                         
 -12   0   8        165.99        141.60        12.82 o                         
 -10   0   8         96.21        112.79        12.05 o                         
  -8   0   8        567.58        507.86        12.74 o                         
  -6   0   8        109.73        122.83         5.15 o                         
  -4   0   8          7.76          8.24         1.30 o                         
  -2   0   8       8503.17       8926.05        83.55 o                         
   0   0   8       5798.14       6119.37        73.13 o                         
   2   0   8       1875.83       2047.37        24.53 o                         
   4   0   8        474.24        498.57         8.66 o                         
   6   0   8        837.24        814.58        15.25 o                         
   8   0   8       1266.46       1409.61        23.30 o                         
  10   0   8        153.95        165.36         8.30 o                         
  12   0   8        437.17        536.18        37.99 o                         
 -15   1   8        209.70        223.66        14.18 o                         
 -13   1   8         49.96         55.09         9.71 o                         
 -11   1   8         23.64         18.03         3.15 o                         
  -9   1   8        279.73        275.97         8.22 o                         
  -7   1   8        405.77        422.93         6.58 o                         
  -5   1   8        321.35        320.60         5.19 o                         
  -3   1   8       2628.33       2834.30        21.16 o                         
  -1   1   8       1782.83       1957.59        17.61 o                         
   1   1   8         56.57         51.79         2.51 o                         
   3   1   8        682.74        696.88         8.47 o                         
   5   1   8        161.21        138.42         3.57 o                         
   7   1   8        588.72        555.37         9.48 o                         
   9   1   8        185.74        170.51         5.81 o                         
  11   1   8        115.82        108.09         7.08 o                         
  13   1   8        111.55        112.36        23.45 o                         
 -16   2   8         19.41         21.40         5.98 o                         
 -14   2   8         18.75         24.20         5.54 o                         
 -12   2   8        420.57        440.62        13.81 o                         
 -10   2   8        745.38        743.44        15.27 o                         
  -8   2   8        119.27        113.16         5.76 o                         
  -6   2   8        534.41        577.39        11.72 o                         
  -4   2   8       1478.87       1666.11        15.43 o                         
  -2   2   8        723.27        727.21         7.60 o                         
   0   2   8         78.08         88.93         3.00 o                         
   2   2   8       1444.15       1589.86        16.52 o                         
   4   2   8        131.61        123.93         3.14 o                         
   6   2   8        195.84        190.17         5.50 o                         
   8   2   8        172.26        137.77         5.51 o                         
  10   2   8          7.21          4.20         2.56 o                         
  12   2   8        219.30        253.70        11.39 o                         
  14   2   8          5.99          8.52         5.36 o                         
 -15   3   8         45.60         39.19         7.43 o                         
 -13   3   8        451.40        430.24        13.46 o                         
 -11   3   8        132.20        120.29         7.21 o                         
  -9   3   8       1027.06       1055.08        18.55 o                         
  -7   3   8        201.82        201.34         6.64 o                         
  -5   3   8        248.32        275.51         5.20 o                         
  -3   3   8         83.75         84.39         2.61 o                         
  -1   3   8       3309.02       3822.60        26.88 o                         
   1   3   8        370.53        352.15         5.77 o                         
   3   3   8         15.38         17.32         2.61 o                         
   5   3   8        235.62        241.69         6.15 o                         
   7   3   8          2.55          0.71         1.33 o                         
   9   3   8        429.33        431.53        17.16 o                         
  11   3   8         79.34         73.43         7.40 o                         
  13   3   8         52.89         65.40         7.53 o                         
 -14   4   8        127.30        126.23         9.36 o                         
 -12   4   8         19.42         18.23         3.74 o                         
 -10   4   8        273.72        262.80        11.89 o                         
  -8   4   8         54.56         44.69         4.34 o                         
  -6   4   8         62.10         68.87         4.80 o                         
  -4   4   8        297.24        317.11         6.70 o                         
  -2   4   8       1885.96       1915.43        17.34 o                         
   0   4   8       1262.70       1233.64        12.69 o                         
   2   4   8        678.22        680.55         9.91 o                         
   4   4   8        655.83        615.17        17.75 o                         
   6   4   8         98.13         88.65         5.51 o                         
   8   4   8         89.73         90.42         6.39 o                         
  10   4   8        155.82        135.52         9.67 o                         
  12   4   8         25.62         18.70         4.70 o                         
 -13   5   8         21.59         27.82         5.10 o                         
 -11   5   8          0.43         -1.26         2.24 o                         
  -9   5   8          3.34          1.07         2.06 o                         
  -7   5   8         19.77         17.12         2.91 o                         
  -5   5   8         15.38         22.40         3.08 o                         
  -3   5   8        208.82        178.80         5.05 o                         
  -1   5   8        590.49        549.47         7.62 o                         
   1   5   8         49.91         49.11         1.92 o                         
   3   5   8        309.86        274.80         8.93 o                         
   5   5   8        776.29        790.16        15.14 o                         
   7   5   8         60.54         68.40         5.33 o                         
   9   5   8        112.46        106.32         7.19 o                         
  11   5   8         13.23          9.64         4.02 o                         
 -12   6   8        344.73        385.53        16.94 o                         
 -10   6   8         34.48         38.68         5.00 o                         
  -8   6   8         78.02         78.22         6.25 o                         
  -6   6   8        787.45        775.01        16.30 o                         
  -4   6   8         95.43        106.21         7.19 o                         
  -2   6   8        208.80        201.85         4.68 o                         
   0   6   8          6.21          1.62         1.39 o                         
   2   6   8         25.89         28.19         1.52 o                         
   4   6   8         39.22         40.26         4.03 o                         
   6   6   8         32.83         34.61         3.80 o                         
   8   6   8        216.86        225.80         8.85 o                         
  10   6   8         53.45         59.50        11.45 o                         
  -9   7   8         82.49         91.16         9.46 o                         
  -7   7   8         32.56         31.03         5.52 o                         
  -5   7   8        326.05        360.60        14.00 o                         
  -3   7   8         90.24         88.39         7.02 o                         
  -1   7   8         80.13         73.78         5.79 o                         
   1   7   8        374.23        368.71        17.36 o                         
   3   7   8         39.57         35.32         4.80 o                         
   5   7   8         17.41         14.06         3.08 o                         
   7   7   8        144.34        165.47         7.75 o                         
  -6   8   8        148.59        183.95        11.40 o                         
  -4   8   8         84.52         95.25         7.92 o                         
  -2   8   8        257.66        294.07        11.47 o                         
   0   8   8        123.21        125.40        18.87 o                         
   2   8   8        230.12        266.58        16.85 o                         
   4   8   8        571.89        675.22        39.12 o                         
 -15   1   9         58.06         50.42         8.14 o                         
 -13   1   9        114.89        120.40        10.45 o                         
 -11   1   9        110.73        104.36         6.77 o                         
  -9   1   9        468.60        500.51        11.36 o                         
  -7   1   9       1082.81       1075.85        12.14 o                         
  -5   1   9        172.95        156.06         3.26 o                         
  -3   1   9       7232.30       7980.61        58.61 o                         
  -1   1   9       1548.42       1662.92        15.96 o                         
   1   1   9        361.27        453.70         7.16 o                         
   3   1   9        687.81        721.09         8.99 o                         
   5   1   9        782.04        871.77        11.43 o                         
   7   1   9        327.05        318.40         6.81 o                         
   9   1   9         21.20         17.16         3.12 o                         
  11   1   9        161.76        171.49        14.44 o                         
  13   1   9          9.81         12.78         5.16 o                         
 -16   2   9         61.36         56.20         9.09 o                         
 -14   2   9         56.53         63.96         8.27 o                         
 -12   2   9        332.90        339.53        11.03 o                         
 -10   2   9        201.62        209.39         8.29 o                         
  -8   2   9        368.85        352.52        10.15 o                         
  -6   2   9         85.34         70.13         2.86 o                         
  -4   2   9        502.25        604.33         7.19 o                         
  -2   2   9         89.61         86.91         2.18 o                         
   0   2   9         56.28         60.87         3.13 o                         
   2   2   9       2162.95       2299.77        22.19 o                         
   4   2   9        845.04        868.83         9.68 o                         
   6   2   9         68.72         65.39         4.03 o                         
   8   2   9         39.81         28.53         3.55 o                         
  10   2   9         20.54         18.99         3.99 o                         
  12   2   9        106.58         93.79         8.29 o                         
 -15   3   9        167.84        172.24        14.14 o                         
 -13   3   9        103.71        107.68         9.43 o                         
 -11   3   9        325.21        309.07        15.65 o                         
  -9   3   9         70.42         94.75         6.20 o                         
  -7   3   9        417.06        451.76        10.26 o                         
  -5   3   9        307.05        296.58         5.88 o                         
  -3   3   9         51.58         54.55         2.37 o                         
  -1   3   9        948.43        920.94         9.36 o                         
   1   3   9        950.92        962.94        16.97 o                         
   3   3   9        141.13        135.07         4.35 o                         
   5   3   9        615.80        572.97        10.10 o                         
   7   3   9        173.99        144.52         5.94 o                         
   9   3   9         22.39         14.22         3.77 o                         
  11   3   9         92.27        108.11         9.12 o                         
  13   3   9         48.31         54.02         7.31 o                         
 -14   4   9         30.01         25.01         7.87 o                         
 -12   4   9        303.79        305.73        11.04 o                         
 -10   4   9        190.26        180.04         8.02 o                         
  -8   4   9        247.03        235.93         8.11 o                         
  -6   4   9          7.74          9.60         2.18 o                         
  -4   4   9        108.73         92.79         8.07 o                         
  -2   4   9       1080.67       1168.98        12.30 o                         
   0   4   9        558.99        517.76         7.51 o                         
   2   4   9        575.81        562.43         9.16 o                         
   4   4   9         88.96        107.87         4.59 o                         
   6   4   9        190.03        146.97         8.41 o                         
   8   4   9         15.49          7.65         2.46 o                         
  10   4   9        107.02        116.72         9.25 o                         
  12   4   9          1.08          2.70         3.62 o                         
 -13   5   9        127.71        137.65        20.00 o                         
 -11   5   9        158.96        176.07         8.81 o                         
  -9   5   9        120.34        114.96         6.95 o                         
  -7   5   9          1.01          1.62         2.00 o                         
  -5   5   9        967.66        955.40        27.73 o                         
  -3   5   9         59.38         52.04         3.40 o                         
  -1   5   9        664.24        634.86         8.63 o                         
   1   5   9         86.76         77.22         3.89 o                         
   3   5   9        258.52        222.14         5.88 o                         
   5   5   9        408.30        381.80        13.52 o                         
   7   5   9         64.83         57.50         5.03 o                         
   9   5   9         47.35         45.30         4.92 o                         
  11   5   9         33.60         36.23         8.09 o                         
 -12   6   9        167.85        188.50        12.93 o                         
 -10   6   9         45.01         51.84        15.51 o                         
  -8   6   9        819.65        830.20        22.89 o                         
  -6   6   9       1418.25       1489.80        31.03 o                         
  -4   6   9         69.80         63.79         5.87 o                         
  -2   6   9         72.29         68.27         4.48 o                         
   0   6   9         94.69         89.25         4.95 o                         
   2   6   9          3.42          4.73         0.82 o                         
   4   6   9         41.64         40.38         3.54 o                         
   6   6   9        101.07        104.55         5.96 o                         
   8   6   9        131.31        122.83         7.70 o                         
  -9   7   9         52.19         54.88         7.69 o                         
  -7   7   9        210.35        242.35        12.27 o                         
  -5   7   9         68.53         74.76         8.05 o                         
  -3   7   9         17.89         19.80         3.85 o                         
  -1   7   9        173.66        161.29         9.98 o                         
   1   7   9         35.45         30.39         4.58 o                         
   3   7   9        117.87        119.69        12.47 o                         
   5   7   9         17.61         17.80         4.11 o                         
   7   7   9        392.47        491.23        12.45 o                         
  -6   8   9         47.10         56.75         6.68 o                         
  -4   8   9         33.45         39.07         5.48 o                         
  -2   8   9          0.93          3.79         3.13 o                         
   0   8   9          5.48          6.44         4.61 o                         
   2   8   9        118.03        122.55        10.63 o                         
   4   8   9        282.69        295.11        18.20 o                         
 -16   0  10         24.03         27.86         9.45 o                         
 -14   0  10        600.68        604.27        29.28 o                         
 -12   0  10        244.43        244.52        16.47 o                         
 -10   0  10       1020.87       1046.73        22.00 o                         
  -8   0  10          9.73          5.69         1.73 o                         
  -6   0  10       1231.74       1179.86        27.63 o                         
  -4   0  10       7692.76       8071.65        77.49 o                         
  -2   0  10       3024.69       3502.06        38.05 o                         
   0   0  10       1966.22       2161.02        31.31 o                         
   2   0  10        606.24        660.36        11.89 o                         
   4   0  10         12.94         14.67         2.02 o                         
   6   0  10       1318.04       1305.84        21.53 o                         
   8   0  10        494.01        483.93        12.93 o                         
  10   0  10        165.24        140.80        10.66 o                         
  12   0  10        187.37        244.49        19.80 o                         
 -15   1  10         84.03         67.24        10.77 o                         
 -13   1  10         85.83         79.42         8.41 o                         
 -11   1  10        199.81        202.53         9.96 o                         
  -9   1  10        323.02        338.62        10.01 o                         
  -7   1  10         21.36         17.85         1.80 o                         
  -5   1  10       2592.67       2776.94        26.90 o                         
  -3   1  10       1053.56       1154.67        11.19 o                         
  -1   1  10         48.73         64.03         2.69 o                         
   1   1  10        715.44        757.09        10.20 o                         
   3   1  10       1901.37       2054.91        20.95 o                         
   5   1  10         30.48         21.50         1.88 o                         
   7   1  10       1477.27       1426.81        16.64 o                         
   9   1  10        104.39         95.95         6.45 o                         
  11   1  10         71.86         78.71         6.33 o                         
  13   1  10         20.11         15.52         5.50 o                         
 -16   2  10         22.64         20.85         5.70 o                         
 -14   2  10        176.66        175.29        13.26 o                         
 -12   2  10        265.85        269.95        18.17 o                         
 -10   2  10        134.87        132.85         6.41 o                         
  -8   2  10         39.50         34.53         3.39 o                         
  -6   2  10        744.29        803.86        10.05 o                         
  -4   2  10       1195.67       1218.19        11.79 o                         
  -2   2  10         64.11         65.62         2.92 o                         
   0   2  10        144.34        139.15         4.62 o                         
   2   2  10       1037.44       1067.28        13.25 o                         
   4   2  10        175.80        166.03         3.97 o                         
   6   2  10       1493.89       1495.42        23.64 o                         
   8   2  10        154.21        143.79         6.97 o                         
  10   2  10         16.13         13.90         3.75 o                         
  12   2  10         71.53         60.64         7.17 o                         
 -15   3  10        225.06        228.62        32.32 o                         
 -13   3  10         98.23         82.18         8.07 o                         
 -11   3  10        318.08        324.59        10.52 o                         
  -9   3  10        258.66        227.17        10.53 o                         
  -7   3  10        269.31        236.17         7.25 o                         
  -5   3  10         69.17         64.11         3.09 o                         
  -3   3  10        641.01        585.72        10.83 o                         
  -1   3  10        903.28        942.56        10.32 o                         
   1   3  10       1230.53       1233.74        21.86 o                         
   3   3  10        669.59        606.97        11.02 o                         
   5   3  10        472.56        414.05         8.67 o                         
   7   3  10        122.33        107.44         6.07 o                         
   9   3  10        366.42        339.58        12.38 o                         
  11   3  10         22.02         17.31         4.21 o                         
 -14   4  10         32.96         30.47         6.40 o                         
 -12   4  10         47.87         39.35         4.98 o                         
 -10   4  10          8.62          7.26         2.50 o                         
  -8   4  10        204.95        177.69         7.05 o                         
  -6   4  10        115.62         94.10         4.93 o                         
  -4   4  10        458.97        470.18         9.21 o                         
  -2   4  10         32.14         24.19         1.92 o                         
   0   4  10        429.28        405.84         6.72 o                         
   2   4  10        191.22        208.32         5.98 o                         
   4   4  10        657.65        607.82        10.63 o                         
   6   4  10        183.86        159.64         6.00 o                         
   8   4  10         99.16        109.01         7.09 o                         
  10   4  10         22.59         29.46         5.13 o                         
  12   4  10         49.08         40.10        11.49 o                         
 -13   5  10        137.84        140.31        25.41 o                         
 -11   5  10         48.95         60.89        14.91 o                         
  -9   5  10        193.20        186.39        12.23 o                         
  -7   5  10         31.54         31.82         5.03 o                         
  -5   5  10        820.79        832.69        21.02 o                         
  -3   5  10        257.61        258.07        15.47 o                         
  -1   5  10        823.14        818.85        11.39 o                         
   1   5  10         87.55         88.65         3.70 o                         
   3   5  10        512.07        468.50         9.13 o                         
   5   5  10         60.03         55.42         4.21 o                         
   7   5  10         25.77         20.02         3.26 o                         
   9   5  10         61.42         61.44         6.26 o                         
 -12   6  10        110.98        117.27        11.33 o                         
 -10   6  10         32.87         42.89         6.53 o                         
  -8   6  10        150.30        168.55        10.68 o                         
  -6   6  10          0.28          2.38         2.69 o                         
  -4   6  10         35.54         35.22         4.59 o                         
  -2   6  10         18.89         16.71         2.24 o                         
   0   6  10        141.69        123.02         5.64 o                         
   2   6  10          0.59          2.02         1.12 o                         
   4   6  10         44.69         41.66         3.75 o                         
   6   6  10        182.14        173.36         7.42 o                         
   8   6  10         64.84         80.77         6.48 o                         
  -9   7  10        722.99        828.55        24.73 o                         
  -7   7  10        145.96        154.39        13.98 o                         
  -5   7  10        168.03        175.76         9.64 o                         
  -3   7  10        165.27        163.60        16.01 o                         
  -1   7  10        247.02        241.72        16.40 o                         
   1   7  10         24.61         25.56         4.49 o                         
   3   7  10          1.49          1.71         2.72 o                         
   5   7  10        276.93        285.44         8.25 o                         
   7   7  10        442.01        525.96        15.01 o                         
  -6   8  10         81.54         90.68        16.96 o                         
  -4   8  10         23.09         23.24         4.67 o                         
  -2   8  10         36.50         34.13         6.69 o                         
   0   8  10          1.97         -3.78         3.78 o                         
   2   8  10        136.09        124.84        10.85 o                         
 -15   1  11        153.27        157.65        12.97 o                         
 -13   1  11        187.70        208.66        11.38 o                         
 -11   1  11        725.93        742.68        52.05 o                         
  -9   1  11         56.55         55.49         3.95 o                         
  -7   1  11         95.08         90.56         3.35 o                         
  -5   1  11        622.78        669.20        11.21 o                         
  -3   1  11        318.65        277.91         5.92 o                         
  -1   1  11        342.09        272.66         7.86 o                         
   1   1  11        374.61        402.33         7.30 o                         
   3   1  11          2.19          2.81         1.15 o                         
   5   1  11         74.57         61.27         3.48 o                         
   7   1  11        399.50        384.65         7.98 o                         
   9   1  11         59.81         51.10         4.93 o                         
  11   1  11        209.94        229.89         9.44 o                         
  13   1  11         72.92         64.60        14.23 o                         
 -16   2  11        107.89        101.47        11.24 o                         
 -14   2  11        109.90        106.88        10.54 o                         
 -12   2  11        493.60        478.73        16.73 o                         
 -10   2  11         48.44         33.99         3.84 o                         
  -8   2  11        365.43        369.28        14.11 o                         
  -6   2  11         71.62         84.06         3.90 o                         
  -4   2  11       1252.71       1230.93        15.18 o                         
  -2   2  11        151.25        143.76         4.36 o                         
   0   2  11        919.46        970.86        14.06 o                         
   2   2  11       1157.34       1180.96        14.65 o                         
   4   2  11       1453.38       1462.64        16.32 o                         
   6   2  11        861.32        853.20        13.73 o                         
   8   2  11        365.04        332.69         9.99 o                         
  10   2  11         17.78         11.66         3.65 o                         
  12   2  11         74.64         87.28         8.47 o                         
 -15   3  11        450.24        451.70        29.84 o                         
 -13   3  11         68.99         72.59         6.72 o                         
 -11   3  11        198.61        214.57         8.52 o                         
  -9   3  11        205.98        170.39         6.88 o                         
  -7   3  11        220.87        178.12         6.34 o                         
  -5   3  11        503.12        513.54         8.86 o                         
  -3   3  11        599.20        616.46        12.51 o                         
  -1   3  11        516.76        507.46         8.83 o                         
   1   3  11       1081.14       1064.82        15.14 o                         
   3   3  11        656.04        608.06        10.30 o                         
   5   3  11         12.71          9.60         2.15 o                         
   7   3  11        122.18        125.75         6.19 o                         
   9   3  11         25.29         29.50         4.86 o                         
  11   3  11          6.05          4.57         3.57 o                         
 -14   4  11         65.50         65.16         9.86 o                         
 -12   4  11         14.51         10.05         4.69 o                         
 -10   4  11          3.99          2.40         2.53 o                         
  -8   4  11        573.60        563.96        32.50 o                         
  -6   4  11         68.03         60.25         5.68 o                         
  -4   4  11         83.43         65.67         5.33 o                         
  -2   4  11        988.62        930.68        14.68 o                         
   0   4  11         58.70         49.57         3.27 o                         
   2   4  11        398.37        409.71         8.95 o                         
   4   4  11         98.96         97.30         4.86 o                         
   6   4  11         59.70         55.47         4.24 o                         
   8   4  11         95.57        114.96         8.76 o                         
  10   4  11        412.31        483.18        20.91 o                         
 -13   5  11          1.89          0.77         3.74 o                         
 -11   5  11          4.40         -0.02         6.14 o                         
  -9   5  11         68.51         56.57         7.05 o                         
  -7   5  11        500.09        489.79        16.17 o                         
  -5   5  11        773.80        724.69        17.87 o                         
  -3   5  11        562.71        589.16        14.16 o                         
  -1   5  11        428.26        438.90        10.44 o                         
   1   5  11          8.11          7.78         1.72 o                         
   3   5  11        827.27        845.21        13.18 o                         
   5   5  11        117.64        117.90         5.64 o                         
   7   5  11         16.21         23.09         3.68 o                         
   9   5  11        129.56        152.58        10.59 o                         
 -12   6  11         81.65        113.38        11.39 o                         
 -10   6  11        148.89        162.94        16.92 o                         
  -8   6  11         73.27         76.91         8.33 o                         
  -6   6  11          5.15          3.95         2.43 o                         
  -4   6  11          7.34          4.63         2.43 o                         
  -2   6  11        148.20        140.91         8.01 o                         
   0   6  11         16.53         11.43         1.49 o                         
   2   6  11         17.81         15.75         2.12 o                         
   4   6  11         22.29         22.24         3.02 o                         
   6   6  11         22.65         19.92         3.26 o                         
   8   6  11        812.10        943.69        19.26 o                         
  -9   7  11         68.27         76.70        11.17 o                         
  -7   7  11         20.42         21.63         4.62 o                         
  -5   7  11         10.20          6.52         3.13 o                         
  -3   7  11         94.59         90.09         7.50 o                         
  -1   7  11        127.16        115.56         7.33 o                         
   1   7  11          2.29          1.00         2.92 o                         
   3   7  11         75.60         74.77         7.37 o                         
   5   7  11         39.36         36.93         3.91 o                         
  -6   8  11         75.44         94.71        17.84 o                         
  -4   8  11         90.60         87.40         8.00 o                         
  -2   8  11         18.22         21.42         6.06 o                         
   0   8  11         32.47         30.80         8.22 o                         
   2   8  11         73.26         46.60        11.34 o                         
 -16   0  12        303.81        295.30        22.21 o                         
 -14   0  12        315.09        307.18        20.76 o                         
 -12   0  12        519.63        548.68        24.66 o                         
 -10   0  12       2023.45       2096.77        35.06 o                         
  -8   0  12        861.13        798.90        30.42 o                         
  -6   0  12        862.06        812.73        19.70 o                         
  -4   0  12       3055.42       3337.65        35.88 o                         
  -2   0  12       3509.83       3882.05        51.81 o                         
   0   0  12        377.57        391.02        10.72 o                         
   2   0  12         80.91         51.17         5.35 o                         
   4   0  12        223.71        213.98         7.57 o                         
   6   0  12        763.12        762.39        20.74 o                         
   8   0  12        840.52        866.91        18.89 o                         
  10   0  12        426.24        375.37        23.59 o                         
  12   0  12          2.50         -4.20         5.81 o                         
 -15   1  12        168.92        179.06        14.17 o                         
 -13   1  12        137.96        122.62        10.48 o                         
 -11   1  12        521.56        527.61        13.30 o                         
  -9   1  12        879.93        912.91        14.21 o                         
  -7   1  12        180.27        176.38         4.57 o                         
  -5   1  12       2038.88       2114.37        19.57 o                         
  -3   1  12        631.41        623.06         9.76 o                         
  -1   1  12        648.89        673.54        13.37 o                         
   1   1  12        671.98        732.64        13.20 o                         
   3   1  12        161.48        169.75         5.15 o                         
   5   1  12        250.13        226.17         5.73 o                         
   7   1  12         18.30         22.63         3.34 o                         
   9   1  12        223.30        228.65        11.37 o                         
  11   1  12        221.86        228.92        12.38 o                         
 -16   2  12         67.73         64.71        13.95 o                         
 -14   2  12        602.27        596.04        21.27 o                         
 -12   2  12        431.67        435.24        15.81 o                         
 -10   2  12        117.33         98.21         5.95 o                         
  -8   2  12        360.42        354.30         8.22 o                         
  -6   2  12       1061.22       1124.44        13.00 o                         
  -4   2  12        326.12        341.26         7.44 o                         
  -2   2  12         45.97         51.10         3.07 o                         
   0   2  12       1034.69       1042.23        24.57 o                         
   2   2  12        460.86        471.78         9.22 o                         
   4   2  12        569.90        531.13         9.89 o                         
   6   2  12         44.54         34.42         3.78 o                         
   8   2  12          5.44          8.00         2.59 o                         
  10   2  12          8.99         10.89         3.19 o                         
  12   2  12        109.97        108.13         9.54 o                         
 -15   3  12        273.96        294.16        23.84 o                         
 -13   3  12        174.81        191.08        21.31 o                         
 -11   3  12        463.51        460.04        16.25 o                         
  -9   3  12         26.66         25.43         4.50 o                         
  -7   3  12         93.41         81.44         6.01 o                         
  -5   3  12        295.69        316.69         7.57 o                         
  -3   3  12        700.17        715.18        12.02 o                         
  -1   3  12       1411.88       1361.15        18.42 o                         
   1   3  12       1081.07       1025.20        15.28 o                         
   3   3  12         65.12         54.67         3.79 o                         
   5   3  12        131.04        134.45         6.32 o                         
   7   3  12         99.08        100.60         6.64 o                         
   9   3  12        116.11        116.22         9.01 o                         
  11   3  12          0.85          2.27         3.40 o                         
 -14   4  12         62.16         72.72        14.67 o                         
 -12   4  12          4.79          4.18         4.29 o                         
 -10   4  12         32.76         37.03         5.96 o                         
  -8   4  12         13.21         16.41         3.98 o                         
  -6   4  12        209.31        198.37         9.87 o                         
  -4   4  12        786.26        756.47        25.03 o                         
  -2   4  12       1668.53       1608.38        21.47 o                         
   0   4  12        677.79        695.03        13.09 o                         
   2   4  12        209.50        203.41         6.48 o                         
   4   4  12        643.29        612.68        11.28 o                         
   6   4  12         70.90         72.68         5.52 o                         
   8   4  12         95.64        104.90         8.53 o                         
  10   4  12         43.72         49.78         6.70 o                         
 -13   5  12        182.53        181.44        14.30 o                         
 -11   5  12         32.59         35.11         6.24 o                         
  -9   5  12         67.61         69.15         7.74 o                         
  -7   5  12        346.76        335.87        11.44 o                         
  -5   5  12        378.99        369.19        11.63 o                         
  -3   5  12        281.30        279.80         9.77 o                         
  -1   5  12        390.29        376.92         9.81 o                         
   1   5  12        288.38        287.09         7.50 o                         
   3   5  12        347.33        328.08         9.28 o                         
   5   5  12          0.20          0.58         1.69 o                         
   7   5  12         46.40         43.54         5.54 o                         
   9   5  12         59.36         77.34         9.33 o                         
 -12   6  12        102.44        117.18        24.60 o                         
 -10   6  12         68.03         54.77         7.90 o                         
  -8   6  12        372.87        374.89        27.65 o                         
  -6   6  12        217.46        236.04        10.18 o                         
  -4   6  12         63.73         57.91         6.87 o                         
  -2   6  12         88.04         79.75        12.32 o                         
   0   6  12         86.66         89.52         3.92 o                         
   2   6  12        280.48        287.44         8.67 o                         
   4   6  12         64.03         65.96         6.41 o                         
   6   6  12        101.58        105.89         6.48 o                         
   8   6  12         17.25         13.31         6.29 o                         
  -9   7  12         86.87         91.46        10.49 o                         
  -7   7  12        315.81        313.01        17.73 o                         
  -5   7  12         34.12         32.75         8.19 o                         
  -3   7  12         31.99         31.28         4.82 o                         
  -1   7  12         28.65         26.59         4.03 o                         
   1   7  12         20.06         19.83         4.19 o                         
   3   7  12         50.86         57.19         3.35 o                         
   5   7  12         54.32         50.29         4.52 o                         
  -4   8  12        113.50        125.18        11.66 o                         
  -2   8  12        170.91        155.06        25.42 o                         
   0   8  12          1.75          0.11         3.98 o                         
 -15   1  13        190.38        239.70        19.51 o                         
 -13   1  13        623.13        596.49        19.47 o                         
 -11   1  13        504.84        480.49        12.73 o                         
  -9   1  13         34.37         24.99         3.18 o                         
  -7   1  13       1252.72       1254.01        17.47 o                         
  -5   1  13        433.74        490.61        14.98 o                         
  -3   1  13         93.88         75.58         4.19 o                         
  -1   1  13         93.89        110.71         9.50 o                         
   1   1  13       1125.96       1190.13        14.91 o                         
   3   1  13         60.55         56.07         4.30 o                         
   5   1  13       2433.59       2466.74        24.02 o                         
   7   1  13        485.85        465.14        11.86 o                         
   9   1  13         34.04         35.05         5.08 o                         
  11   1  13        235.46        239.67        19.93 o                         
 -16   2  13        227.16        252.61        22.22 o                         
 -14   2  13        486.11        536.56        29.24 o                         
 -12   2  13        387.93        385.56        15.70 o                         
 -10   2  13          3.47         -0.74         1.91 o                         
  -8   2  13        508.25        498.83        12.29 o                         
  -6   2  13       1400.81       1478.85        24.34 o                         
  -4   2  13         55.30         49.74         3.51 o                         
  -2   2  13        688.96        725.87        17.37 o                         
   0   2  13        166.71        196.17         6.23 o                         
   2   2  13        959.12        971.72        13.69 o                         
   4   2  13        922.96        903.60        13.80 o                         
   6   2  13        186.13        165.75         7.42 o                         
   8   2  13         15.28         15.32         3.21 o                         
  10   2  13          4.25          6.23         2.77 o                         
  12   2  13        159.86        175.47        12.01 o                         
 -15   3  13        148.15        152.37        20.49 o                         
 -13   3  13         76.83         69.51        12.94 o                         
 -11   3  13        205.08        191.90        10.73 o                         
  -9   3  13         85.74         73.55        12.85 o                         
  -7   3  13         43.87         45.17         6.10 o                         
  -5   3  13        227.53        193.90         7.87 o                         
  -3   3  13        533.56        532.92        10.42 o                         
  -1   3  13        154.45        134.64         5.62 o                         
   1   3  13        574.01        522.17        20.87 o                         
   3   3  13        342.24        308.18         8.47 o                         
   5   3  13        106.06         98.59         7.00 o                         
   7   3  13        109.76        126.76         7.58 o                         
   9   3  13        171.79        185.93        12.68 o                         
  11   3  13         10.92          6.36         4.68 o                         
 -14   4  13         14.58          3.96         6.72 o                         
 -12   4  13         86.01         85.24         9.26 o                         
 -10   4  13        189.35        184.13        11.34 o                         
  -8   4  13         29.72         19.29         3.66 o                         
  -6   4  13        241.10        213.67         8.55 o                         
  -4   4  13        837.92        847.38        17.24 o                         
  -2   4  13       2051.76       1970.71        24.86 o                         
   0   4  13        130.76        118.43         7.52 o                         
   2   4  13        753.32        790.23        18.49 o                         
   4   4  13        189.99        177.81         6.14 o                         
   6   4  13          0.39         -0.06         1.74 o                         
   8   4  13         15.85         12.03         5.43 o                         
  10   4  13         23.54         17.95         4.62 o                         
 -13   5  13         66.88         63.58        15.36 o                         
 -11   5  13         28.14         25.60         5.60 o                         
  -9   5  13        119.59        127.02         9.20 o                         
  -7   5  13        236.76        236.92         9.80 o                         
  -5   5  13         77.18         51.00         5.37 o                         
  -3   5  13        416.39        410.72        12.19 o                         
  -1   5  13        117.70        103.33         6.22 o                         
   1   5  13        106.77         85.66         4.79 o                         
   3   5  13         81.78         80.07         4.89 o                         
   5   5  13        112.64        120.47         9.91 o                         
   7   5  13         60.60         65.90        11.23 o                         
   9   5  13         37.29         39.55         6.60 o                         
 -10   6  13         72.09         60.86         8.42 o                         
  -8   6  13        421.20        404.96        14.07 o                         
  -6   6  13        126.59        110.19         8.41 o                         
  -4   6  13        255.37        250.85        11.67 o                         
  -2   6  13        193.54        188.58         9.35 o                         
   0   6  13        149.71        134.08         6.27 o                         
   2   6  13        145.74        156.90         6.04 o                         
   4   6  13         33.08         30.65         3.62 o                         
   6   6  13        238.22        257.53         9.80 o                         
  -9   7  13        294.80        320.86        16.26 o                         
  -7   7  13         60.04         61.79         7.11 o                         
  -5   7  13         40.72         41.49         5.82 o                         
  -3   7  13        101.65         94.10         8.20 o                         
  -1   7  13        289.11        282.32        10.06 o                         
   1   7  13        213.60        226.90        10.44 o                         
   3   7  13        124.71        147.40         6.37 o                         
   5   7  13         22.80         25.70         3.62 o                         
  -2   8  13         50.10         29.27         9.99 o                         
 -14   0  14        197.95        184.64        16.10 o                         
 -12   0  14        898.03        961.27        33.82 o                         
 -10   0  14       1204.82       1189.82        25.65 o                         
  -8   0  14       2484.07       2489.36        38.31 o                         
  -6   0  14        112.48        108.75         5.53 o                         
  -4   0  14        200.29        189.95        11.82 o                         
  -2   0  14        280.87        275.94        14.74 o                         
   0   0  14        216.08        199.97        13.08 o                         
   2   0  14        173.75        166.07         9.86 o                         
   4   0  14       1405.30       1398.96        23.24 o                         
   6   0  14        272.29        265.93         9.75 o                         
   8   0  14       2092.92       2181.68        34.45 o                         
  10   0  14       1288.50       1375.74        50.43 o                         
  12   0  14         63.62         76.04        15.19 o                         
 -15   1  14         39.19         58.80        12.01 o                         
 -13   1  14        346.52        344.65        21.59 o                         
 -11   1  14        347.86        342.58        15.44 o                         
  -9   1  14        154.87        141.74         8.79 o                         
  -7   1  14        465.78        457.36         9.18 o                         
  -5   1  14        936.40        948.09        13.68 o                         
  -3   1  14         56.59         66.32         5.40 o                         
  -1   1  14        164.12        182.67        13.53 o                         
   1   1  14        456.85        426.03         8.44 o                         
   3   1  14         94.78         94.25         5.81 o                         
   5   1  14       2669.75       2810.31        26.80 o                         
   7   1  14        423.67        390.21        15.35 o                         
   9   1  14         34.25         28.70         4.16 o                         
  11   1  14        184.79        176.73        21.57 o                         
 -16   2  14         64.48         53.82        12.49 o                         
 -14   2  14         56.32         64.41        12.74 o                         
 -12   2  14        293.38        299.34        13.87 o                         
 -10   2  14         68.91         76.14        10.11 o                         
  -8   2  14        197.69        214.59        10.16 o                         
  -6   2  14        772.58        802.03        13.01 o                         
  -4   2  14        684.15        630.09        11.08 o                         
  -2   2  14         63.75         66.01         4.17 o                         
   0   2  14        463.25        446.11         9.90 o                         
   2   2  14        915.88        909.23        15.09 o                         
   4   2  14        909.45        885.20        15.96 o                         
   6   2  14        139.02        133.84         7.63 o                         
   8   2  14         40.00         37.65         4.67 o                         
  10   2  14        110.94        106.91         7.85 o                         
 -15   3  14        100.87        106.85        17.64 o                         
 -13   3  14        141.60        140.24        12.47 o                         
 -11   3  14         40.44         35.20         4.84 o                         
  -9   3  14        433.85        389.09        11.98 o                         
  -7   3  14        217.34        184.31         7.79 o                         
  -5   3  14        405.74        384.20         9.64 o                         
  -3   3  14        515.52        462.86        13.32 o                         
  -1   3  14       2612.23       2604.29        50.69 o                         
   1   3  14        623.76        604.41        11.86 o                         
   3   3  14         65.73         60.25         4.63 o                         
   5   3  14          3.81          2.93         1.96 o                         
   7   3  14        374.72        395.10        11.54 o                         
   9   3  14         33.54         16.97         4.71 o                         
  11   3  14        264.25        283.64        15.67 o                         
 -14   4  14         66.85         69.58        12.07 o                         
 -12   4  14         70.07         76.54         7.54 o                         
 -10   4  14         15.40         11.39         3.41 o                         
  -8   4  14         58.03         54.13         5.98 o                         
  -6   4  14         98.75         78.26         6.24 o                         
  -4   4  14        251.61        259.61         9.21 o                         
  -2   4  14        350.41        358.15         9.28 o                         
   0   4  14        275.08        254.40         7.45 o                         
   2   4  14       1125.10       1109.79        18.14 o                         
   4   4  14        175.68        160.04         6.53 o                         
   6   4  14         32.00         44.48         4.81 o                         
   8   4  14         13.05         20.62         4.52 o                         
  10   4  14         59.73         60.70        16.85 o                         
 -13   5  14         49.93         37.70         6.25 o                         
 -11   5  14          1.76         -0.17         3.11 o                         
  -9   5  14        154.70        160.11         9.58 o                         
  -7   5  14        258.62        266.11        10.60 o                         
  -5   5  14          7.60          6.84         3.23 o                         
  -3   5  14        292.17        282.03        16.85 o                         
  -1   5  14        157.61        148.59         7.29 o                         
   1   5  14        395.85        408.27        10.93 o                         
   3   5  14        158.26        144.63         6.34 o                         
   5   5  14        167.28        171.25         7.11 o                         
   7   5  14         48.83         48.45         6.19 o                         
 -10   6  14        138.88        140.67        12.24 o                         
  -8   6  14         66.44         74.36         7.51 o                         
  -6   6  14         23.07         20.40         4.10 o                         
  -4   6  14         14.15         13.69         3.62 o                         
  -2   6  14         57.60         47.89         5.63 o                         
   0   6  14         16.06         20.30         3.01 o                         
   2   6  14         71.32         84.56         4.70 o                         
   4   6  14         12.35         10.04         2.69 o                         
   6   6  14         58.57         57.80         5.57 o                         
  -7   7  14         20.02         13.88         4.34 o                         
  -5   7  14         42.42         36.52         5.53 o                         
  -3   7  14          9.55          7.48         3.56 o                         
  -1   7  14         33.57         39.76         7.49 o                         
   1   7  14         24.75         24.80         4.96 o                         
   3   7  14        174.68        177.14         8.70 o                         
 -13   1  15        179.55        182.05        15.72 o                         
 -11   1  15        263.60        279.16        26.03 o                         
  -9   1  15        150.65        150.28        21.92 o                         
  -7   1  15        629.48        602.39        12.76 o                         
  -5   1  15       2492.92       2545.59        27.48 o                         
  -3   1  15        428.26        421.14         8.39 o                         
  -1   1  15        139.18        141.48         6.21 o                         
   1   1  15        114.52        110.84         6.08 o                         
   3   1  15        335.19        328.79        12.65 o                         
   5   1  15        657.03        672.73        14.75 o                         
   7   1  15        171.84        159.37         8.23 o                         
   9   1  15         36.47         36.88         4.69 o                         
  11   1  15        466.62        485.05        21.49 o                         
 -14   2  15         23.95         26.21         8.46 o                         
 -12   2  15         95.78         92.35         9.39 o                         
 -10   2  15         22.94         14.56         4.30 o                         
  -8   2  15        264.70        242.61        11.55 o                         
  -6   2  15        777.59        759.93        12.81 o                         
  -4   2  15        879.79        851.60        13.59 o                         
  -2   2  15        334.69        340.92         8.14 o                         
   0   2  15        115.07        101.65         6.77 o                         
   2   2  15       1322.82       1333.26        23.07 o                         
   4   2  15        160.16        161.65         6.99 o                         
   6   2  15         60.15         54.15         5.33 o                         
   8   2  15         19.07         23.04         3.77 o                         
  10   2  15          6.50          6.72         3.08 o                         
 -15   3  15         17.16         10.39         8.74 o                         
 -13   3  15         43.51         42.16         7.62 o                         
 -11   3  15         78.41         57.50         7.81 o                         
  -9   3  15         88.09         67.08         6.06 o                         
  -7   3  15        193.99        185.79         8.26 o                         
  -5   3  15        213.10        192.36         8.93 o                         
  -3   3  15        106.85         91.00         5.28 o                         
  -1   3  15        102.32         97.58         6.74 o                         
   1   3  15        169.20        169.85         6.35 o                         
   3   3  15         99.54         88.82         5.77 o                         
   5   3  15        236.51        226.60         8.41 o                         
   7   3  15          8.69          7.48         2.69 o                         
   9   3  15         67.76         77.27         7.83 o                         
 -14   4  15        202.83        241.48        18.07 o                         
 -12   4  15         74.55         71.76         9.89 o                         
 -10   4  15        347.05        333.69        12.25 o                         
  -8   4  15         82.90         64.79         6.21 o                         
  -6   4  15        138.66        128.27         7.56 o                         
  -4   4  15        558.53        557.44        14.15 o                         
  -2   4  15         51.38         46.81         4.19 o                         
   0   4  15         59.40         47.82         6.12 o                         
   2   4  15        115.81         99.92         5.76 o                         
   4   4  15         90.72         89.45         5.54 o                         
   6   4  15          1.58          1.79         2.52 o                         
   8   4  15        388.08        453.60        15.66 o                         
 -11   5  15         58.41         63.33         9.34 o                         
  -9   5  15        328.37        339.24        12.76 o                         
  -7   5  15        143.98        129.25         9.04 o                         
  -5   5  15        242.33        222.15        10.24 o                         
  -3   5  15         45.23         37.96         4.95 o                         
  -1   5  15         18.62         19.20         3.26 o                         
   1   5  15        166.63        165.34         8.23 o                         
   3   5  15        100.13        106.89         5.64 o                         
   5   5  15        170.69        165.54         7.62 o                         
   7   5  15         22.11         19.06         4.66 o                         
 -10   6  15          8.81          5.60         3.94 o                         
  -8   6  15        323.37        375.78        13.87 o                         
  -6   6  15         70.48         91.73         8.01 o                         
  -4   6  15         10.52          6.92         3.14 o                         
  -2   6  15        124.32        105.60         8.06 o                         
   0   6  15         62.23         54.94         4.80 o                         
   2   6  15          2.47          3.70         1.95 o                         
   4   6  15        158.08        180.94        15.25 o                         
   6   6  15        227.86        232.54        27.38 o                         
  -7   7  15         26.71         26.24         5.33 o                         
  -5   7  15          7.83          7.14         3.72 o                         
  -3   7  15         69.02         68.53        10.26 o                         
  -1   7  15         87.12         78.85         4.08 o                         
   1   7  15         24.96         28.43         2.79 o                         
   3   7  15         15.03         15.08         2.83 o                         
  -8   0  16       1434.98       1438.26        39.50 o                         
  -6   0  16        505.68        503.92        21.18 o                         
  -4   0  16         39.24         20.75         5.58 o                         
  -2   0  16        105.94         90.77        11.27 o                         
   0   0  16        194.96        142.73        11.76 o                         
   2   0  16        362.72        312.95        17.59 o                         
   4   0  16        704.94        654.74        15.63 o                         
   6   0  16        178.23        185.55         9.11 o                         
   8   0  16       2054.79       2252.36        67.17 o                         
  10   0  16         23.03         29.96        10.08 o                         
 -11   1  16        451.00        465.61        22.42 o                         
  -9   1  16        104.16         92.54        11.54 o                         
  -7   1  16       1649.88       1625.00        39.76 o                         
  -5   1  16       1010.88       1007.22        22.52 o                         
  -3   1  16        517.95        440.23        14.34 o                         
  -1   1  16        157.21        116.55         9.07 o                         
   1   1  16        155.01        163.54         6.45 o                         
   3   1  16         31.31         35.53         3.91 o                         
   5   1  16         97.44        102.88         6.75 o                         
   7   1  16         44.41         42.61         4.80 o                         
   9   1  16         11.82         12.56         3.44 o                         
 -12   2  16         27.26         23.70         5.29 o                         
 -10   2  16         10.55          7.18         3.53 o                         
  -8   2  16        121.76        128.34         8.70 o                         
  -6   2  16        357.81        310.09         8.03 o                         
  -4   2  16        431.73        373.61         8.70 o                         
  -2   2  16       1202.15       1216.55        20.94 o                         
   0   2  16        462.98        452.67        18.11 o                         
   2   2  16        670.16        623.61        15.22 o                         
   4   2  16         70.78         53.41         4.91 o                         
   6   2  16         20.65         22.71         3.67 o                         
   8   2  16        112.18         95.00         7.26 o                         
  10   2  16         46.76         57.50         6.21 o                         
 -13   3  16        174.81        192.34        13.63 o                         
 -11   3  16         64.41         53.34         7.73 o                         
  -9   3  16         74.19         84.66         6.95 o                         
  -7   3  16         71.28         59.53         5.48 o                         
  -5   3  16        432.11        441.39        13.92 o                         
  -3   3  16        225.38        208.02         6.91 o                         
  -1   3  16       1079.53       1038.68        20.44 o                         
   1   3  16        383.57        367.20        11.67 o                         
   3   3  16        146.94        128.35         7.77 o                         
   5   3  16         76.36         63.47         7.40 o                         
   7   3  16         47.82         46.97         5.32 o                         
   9   3  16         31.47         28.09         6.07 o                         
 -12   4  16        172.26        177.18        14.76 o                         
 -10   4  16         85.38         76.99         7.33 o                         
  -8   4  16         93.70         76.99         6.81 o                         
  -6   4  16        270.28        281.11        10.33 o                         
  -4   4  16        986.96        993.97        20.04 o                         
  -2   4  16        318.51        322.01         9.27 o                         
   0   4  16        218.35        209.28        11.70 o                         
   2   4  16        135.83        129.72         7.77 o                         
   4   4  16        117.66        116.92         6.89 o                         
   6   4  16         43.79         47.22         5.40 o                         
   8   4  16         31.78         32.88         5.60 o                         
 -11   5  16        475.02        538.99        17.17 o                         
  -9   5  16         12.11         23.16         5.53 o                         
  -7   5  16         61.18         72.04         7.02 o                         
  -5   5  16        161.15        166.95        12.28 o                         
  -3   5  16        223.78        221.15         9.61 o                         
  -1   5  16         59.91         55.81         4.61 o                         
   1   5  16          3.68          4.08         2.11 o                         
   3   5  16         25.69         21.27         4.13 o                         
   5   5  16        188.05        209.24         9.10 o                         
   7   5  16        236.16        231.73        12.75 o                         
 -10   6  16         31.16         31.88         5.63 o                         
  -8   6  16         52.14         48.34         6.44 o                         
  -6   6  16         15.28          8.96         3.68 o                         
  -4   6  16         26.34         17.80         4.05 o                         
  -2   6  16         82.33         70.69         7.68 o                         
   0   6  16        243.85        254.06         8.88 o                         
   2   6  16        197.09        198.85         7.44 o                         
   4   6  16         25.25         16.65         3.42 o                         
  -7   7  16         24.64         19.02         5.62 o                         
  -5   7  16        199.59        218.85        12.14 o                         
  -3   7  16         26.55         24.34         3.72 o                         
  -1   7  16         24.69         26.68         2.95 o                         
   1   7  16         43.36         33.34         3.38 o                         
 -11   1  17         49.63         53.66         9.61 o                         
  -9   1  17        442.13        466.76        22.19 o                         
  -7   1  17         16.01         16.13         3.49 o                         
  -5   1  17        321.90        272.82        11.31 o                         
  -3   1  17        289.71        277.39        11.59 o                         
  -1   1  17        299.65        255.06        14.85 o                         
   1   1  17        334.11        306.50         9.09 o                         
   3   1  17       1033.43       1003.19        18.28 o                         
   5   1  17        203.94        213.13         8.33 o                         
   7   1  17          6.86          8.91         3.11 o                         
   9   1  17        336.61        373.46        14.95 o                         
 -12   2  17         35.13         26.85         8.07 o                         
 -10   2  17          3.25          3.17         4.28 o                         
  -8   2  17        700.45        692.06        29.14 o                         
  -6   2  17        328.79        295.43        11.65 o                         
  -4   2  17        425.02        455.19        19.07 o                         
  -2   2  17        266.78        247.70        11.80 o                         
   0   2  17         51.51         52.26         6.66 o                         
   2   2  17        151.38        160.08         8.22 o                         
   4   2  17        395.71        385.94        11.05 o                         
   6   2  17        130.17        125.96         8.11 o                         
   8   2  17         28.68         26.07         4.22 o                         
 -13   3  17         47.45         36.31         9.97 o                         
 -11   3  17          1.23          3.41         3.67 o                         
  -9   3  17        193.31        178.42        11.78 o                         
  -7   3  17         52.51         51.33         5.63 o                         
  -5   3  17        143.56        140.94         7.71 o                         
  -3   3  17        535.96        538.92        13.53 o                         
  -1   3  17         38.85         33.05         4.44 o                         
   1   3  17        600.17        581.16        14.91 o                         
   3   3  17         10.19         10.55         3.12 o                         
   5   3  17          0.46          4.83         2.42 o                         
   7   3  17         10.23         14.33         3.62 o                         
   9   3  17          6.92          8.25         4.75 o                         
 -12   4  17         57.72         64.32        12.13 o                         
 -10   4  17         92.29         98.89        10.62 o                         
  -8   4  17        169.01        172.13        12.20 o                         
  -6   4  17        100.83        104.58         7.75 o                         
  -4   4  17        367.47        357.62        11.70 o                         
  -2   4  17        224.96        217.34         7.79 o                         
   0   4  17        291.67        301.37        11.29 o                         
   2   4  17        365.94        366.58        12.10 o                         
   4   4  17        140.83        143.86         8.29 o                         
   6   4  17        173.65        169.26         9.92 o                         
   8   4  17         21.83         13.64         7.18 o                         
 -11   5  17         13.45         15.21         5.08 o                         
  -9   5  17         20.33         24.22         4.79 o                         
  -7   5  17          4.74          3.43         3.02 o                         
  -5   5  17         81.40         96.33        13.00 o                         
  -3   5  17        253.64        272.00        15.57 o                         
  -1   5  17         49.77         49.56         4.58 o                         
   1   5  17        352.25        348.37        10.12 o                         
   3   5  17        275.46        278.87         9.62 o                         
   5   5  17        348.31        377.83        11.78 o                         
  -8   6  17         90.79        104.42        10.92 o                         
  -6   6  17         34.96         42.85         7.79 o                         
  -4   6  17          2.30          1.98         2.91 o                         
  -2   6  17        224.36        232.66         8.22 o                         
   0   6  17        290.31        309.29        10.22 o                         
   2   6  17         64.62         67.08         5.08 o                         
   4   6  17         28.45         30.59         5.22 o                         
  -5   7  17        181.46        221.01        18.49 o                         
  -3   7  17         22.09         14.98         2.98 o                         
  -1   7  17        135.58        122.25         9.76 o                         
  -8   0  18         74.92         84.63        11.02 o                         
  -6   0  18        314.94        335.87        18.15 o                         
  -4   0  18        293.34        315.32        17.78 o                         
  -2   0  18        514.09        415.10        21.55 o                         
   0   0  18        892.93        818.77        21.97 o                         
   2   0  18        105.96        105.68         9.57 o                         
   4   0  18        931.97       1029.26        21.28 o                         
   6   0  18        378.78        363.97        16.58 o                         
   8   0  18        691.87        704.96        36.14 o                         
 -11   1  18        116.13        111.17        15.73 o                         
  -9   1  18        299.40        292.28        17.92 o                         
  -7   1  18        322.75        331.38        15.70 o                         
  -5   1  18         78.42         55.67         6.50 o                         
  -3   1  18         38.79         30.61         5.08 o                         
  -1   1  18        232.21        180.73        10.23 o                         
   1   1  18         23.89         28.31         3.65 o                         
   3   1  18        378.41        336.21        12.09 o                         
   5   1  18        507.57        530.40        13.54 o                         
   7   1  18         47.33         40.98         5.04 o                         
   9   1  18         36.44         25.05         7.68 o                         
 -12   2  18         18.35         22.58         7.99 o                         
 -10   2  18         26.54         35.14         8.66 o                         
  -8   2  18         85.39         80.79        12.25 o                         
  -6   2  18        219.50        224.19        10.60 o                         
  -4   2  18        263.06        225.70        18.94 o                         
  -2   2  18        558.26        503.63        32.05 o                         
   0   2  18         91.42         91.10         7.11 o                         
   2   2  18        181.72        189.05         9.81 o                         
   4   2  18         82.92         85.60         8.34 o                         
   6   2  18         21.38         17.18         3.56 o                         
   8   2  18         12.00          8.49         3.82 o                         
 -13   3  18          5.70          0.81         6.00 o                         
 -11   3  18        106.80        130.18        17.21 o                         
  -9   3  18         77.84         76.73        12.97 o                         
  -7   3  18        135.63        125.93        15.64 o                         
  -5   3  18        310.92        352.80        21.13 o                         
  -3   3  18        760.58        799.10        36.03 o                         
  -1   3  18        449.84        499.82        17.66 o                         
   1   3  18        216.98        213.57         9.30 o                         
   3   3  18        114.75        120.97         7.63 o                         
   5   3  18         72.82         71.55         6.69 o                         
   7   3  18         49.86         57.69         6.29 o                         
 -12   4  18         31.58         24.97         9.38 o                         
 -10   4  18         59.34         58.93        12.16 o                         
  -8   4  18         43.26         44.10         5.60 o                         
  -6   4  18        522.08        561.88        15.33 o                         
  -4   4  18        290.10        276.36        10.45 o                         
  -2   4  18          3.20          4.42         2.75 o                         
   0   4  18        285.63        275.33        11.29 o                         
   2   4  18        618.69        645.61        22.68 o                         
   4   4  18        190.01        195.00        12.84 o                         
   6   4  18         35.71         39.92         7.39 o                         
 -11   5  18        170.45        186.25        15.96 o                         
  -9   5  18         43.80         36.44         5.74 o                         
  -7   5  18         15.59          8.94         3.68 o                         
  -5   5  18        175.13        187.08        10.33 o                         
  -3   5  18        164.21        176.75         9.51 o                         
  -1   5  18         31.22         33.06         4.18 o                         
   1   5  18        227.07        220.55         8.90 o                         
   3   5  18        285.99        291.66        10.10 o                         
   5   5  18         42.35         43.22         5.32 o                         
  -8   6  18        105.00        109.65        11.18 o                         
  -6   6  18         48.19         37.48         5.75 o                         
  -4   6  18          5.35          7.73         3.67 o                         
  -2   6  18          5.39          2.05         2.41 o                         
   0   6  18          5.88          6.12         2.86 o                         
   2   6  18          0.76          6.93         2.69 o                         
  -9   1  19         31.32         31.61         8.28 o                         
  -7   1  19        353.78        327.64        13.05 o                         
  -5   1  19        193.82        185.51        10.15 o                         
  -3   1  19         48.15         35.18        12.24 o                         
  -1   1  19         53.85         49.93        10.69 o                         
   1   1  19        340.07        300.17        11.08 o                         
   3   1  19        173.54        171.04        14.41 o                         
   5   1  19          6.35          4.02         2.48 o                         
   7   1  19         16.30         11.58         3.48 o                         
 -12   2  19         50.68         36.82         9.27 o                         
 -10   2  19         15.04         12.57         6.09 o                         
  -8   2  19         27.10         22.78         7.45 o                         
  -6   2  19        781.47        822.80        21.90 o                         
  -4   2  19         39.61         40.15         5.95 o                         
  -2   2  19         85.38         84.45        15.18 o                         
   0   2  19        336.49        358.03        18.44 o                         
   2   2  19          7.83          4.83         2.77 o                         
   4   2  19         26.42         22.78         3.84 o                         
   6   2  19        141.74        134.94         9.31 o                         
   8   2  19          5.66         -0.30         2.87 o                         
 -13   3  19         39.38         36.53        10.27 o                         
 -11   3  19          6.00         -3.15         4.58 o                         
  -9   3  19         92.48         82.94        13.60 o                         
  -7   3  19         74.45         70.52        12.48 o                         
  -5   3  19        198.25        204.87        17.16 o                         
  -3   3  19        131.82        118.49        10.30 o                         
  -1   3  19        564.62        595.59        35.48 o                         
   1   3  19         22.70         15.89         3.82 o                         
   3   3  19         36.81         43.37         6.59 o                         
   5   3  19          4.01          4.94         2.63 o                         
   7   3  19        131.22        151.62         9.64 o                         
 -12   4  19         60.68         77.00        14.61 o                         
 -10   4  19         69.52         74.94        14.14 o                         
  -8   4  19         39.23         44.92        10.83 o                         
  -6   4  19         59.99         63.98        12.53 o                         
  -4   4  19        130.93        141.11        13.76 o                         
  -2   4  19         80.46         62.82         8.09 o                         
   0   4  19          3.87          2.19         2.18 o                         
   2   4  19        120.92         94.88         7.91 o                         
   4   4  19         79.52         76.03         6.61 o                         
   6   4  19        125.55        130.20         9.94 o                         
  -9   5  19         80.69         80.38        14.80 o                         
  -7   5  19        116.94        110.80         8.94 o                         
  -5   5  19          2.50         -2.13         2.50 o                         
  -3   5  19         52.98         60.00         6.56 o                         
  -1   5  19         31.01         26.85         4.33 o                         
   1   5  19        352.63        385.35        19.54 o                         
   3   5  19        394.25        443.95        12.85 o                         
   5   5  19          3.14          1.32         5.29 o                         
  -8   6  19        267.53        284.74        15.34 o                         
  -6   6  19        167.00        152.96        10.87 o                         
  -4   6  19         23.04         14.98         4.32 o                         
  -2   6  19         74.34         70.84         7.76 o                         
   0   6  19         10.90          8.02         3.27 o                         
   2   6  19         10.51         10.91         5.60 o                         
  -8   0  20         77.86         78.14        11.20 o                         
  -6   0  20         34.51         18.68         6.14 o                         
  -4   0  20         49.74         82.10        11.96 o                         
  -2   0  20        472.05        469.76        24.14 o                         
   0   0  20        161.31        132.14        10.99 o                         
   2   0  20       1622.52       1684.84        42.59 o                         
   4   0  20        207.76        209.90        10.92 o                         
   6   0  20        127.97        151.58        19.35 o                         
   8   0  20         60.35         85.03        15.63 o                         
  -9   1  20        109.41        117.39        14.42 o                         
  -7   1  20        279.88        289.73        13.89 o                         
  -5   1  20        107.18         96.16         9.06 o                         
  -3   1  20        208.76        178.03        18.36 o                         
  -1   1  20         44.44         45.32         7.05 o                         
   1   1  20        100.35         98.46         7.92 o                         
   3   1  20         88.71        104.72         8.70 o                         
   5   1  20         22.60         24.08         4.09 o                         
   7   1  20         12.50          7.41         4.49 o                         
 -12   2  20         80.59         74.39        14.10 o                         
 -10   2  20        109.56         85.56        13.44 o                         
  -8   2  20        647.92        656.33        30.07 o                         
  -6   2  20        143.02        116.46        14.97 o                         
  -4   2  20        161.42        175.29        11.37 o                         
  -2   2  20        271.08        279.36        13.38 o                         
   0   2  20         24.06         26.67         7.04 o                         
   2   2  20        165.92        161.37         9.67 o                         
   4   2  20         34.20         29.32         4.33 o                         
   6   2  20         76.20         60.90         7.76 o                         
 -13   3  20         46.95         40.19        11.43 o                         
 -11   3  20          5.33          6.77         6.06 o                         
  -9   3  20        143.28        145.22        18.03 o                         
  -7   3  20        114.82        121.14        16.54 o                         
  -5   3  20        157.70        157.23        18.18 o                         
  -3   3  20        153.47        177.46        16.50 o                         
  -1   3  20         33.57         31.94         6.39 o                         
   1   3  20        175.32        181.61        10.05 o                         
   3   3  20          7.69          6.86         3.02 o                         
   5   3  20        168.93        167.96         9.36 o                         
   7   3  20         25.67         21.78         6.69 o                         
 -12   4  20          2.11         -3.11         5.93 o                         
 -10   4  20         49.06         49.61        12.15 o                         
  -8   4  20         44.18         38.65        10.44 o                         
  -6   4  20        387.53        455.29        27.10 o                         
  -4   4  20        125.34        133.33        17.13 o                         
  -2   4  20         20.36         31.81        12.48 o                         
   0   4  20        727.63        802.35        22.98 o                         
   2   4  20         47.65         55.28         6.36 o                         
   4   4  20         35.30         31.32         4.59 o                         
  -9   5  20         53.99         56.98        13.75 o                         
  -7   5  20         30.30         26.61         9.56 o                         
  -5   5  20         16.21          6.69         6.67 o                         
  -3   5  20        183.32        181.36        21.10 o                         
  -1   5  20        113.15        113.41         9.81 o                         
   1   5  20         14.44         14.73         3.89 o                         
   3   5  20         59.37         58.09         6.02 o                         
  -6   6  20        130.67        108.36        20.14 o                         
  -4   6  20         16.35         16.80         5.20 o                         
  -2   6  20         81.41        100.59        22.75 o                         
   0   6  20        164.66        171.73        21.98 o                         
  -9   1  21          7.90          6.61         4.99 o                         
  -7   1  21        115.54        115.00        11.58 o                         
  -5   1  21        123.02        111.62         9.96 o                         
  -3   1  21        121.39        102.63         9.95 o                         
  -1   1  21         50.20         45.68         7.21 o                         
   1   1  21         53.18         49.02         6.06 o                         
   3   1  21        280.87        291.58        12.24 o                         
   5   1  21         79.10         81.58         6.90 o                         
   7   1  21         57.14         61.99        10.74 o                         
 -10   2  21          8.28          6.09         4.95 o                         
  -8   2  21        570.85        624.44        30.07 o                         
  -6   2  21         36.69         37.32         9.51 o                         
  -4   2  21         82.88         55.24         7.46 o                         
  -2   2  21        169.06        175.27        15.48 o                         
   0   2  21         26.51         22.00         4.26 o                         
   2   2  21         26.03         24.44         4.66 o                         
   4   2  21        238.95        274.05        12.37 o                         
   6   2  21         33.16         32.53         5.32 o                         
 -11   3  21         10.15          9.83         6.76 o                         
  -9   3  21        149.44        218.10        18.40 o                         
  -7   3  21          8.32          1.41         5.28 o                         
  -5   3  21        111.65         98.40        14.87 o                         
  -3   3  21          0.28          4.69         3.67 o                         
  -1   3  21        140.69        150.76         9.82 o                         
   1   3  21        136.77        138.86         9.81 o                         
   3   3  21        141.41        151.34         9.21 o                         
   5   3  21          3.84          0.82         2.64 o                         
 -10   4  21         47.66         52.72        12.83 o                         
  -8   4  21         13.57         18.88         8.43 o                         
  -6   4  21         55.00         54.35        12.14 o                         
  -4   4  21        247.28        304.67        22.45 o                         
  -2   4  21         82.46         88.25        10.53 o                         
   0   4  21         34.98         46.47         7.95 o                         
   2   4  21         41.28         42.59         5.83 o                         
   4   4  21        106.45        123.71         8.70 o                         
  -7   5  21        144.26        160.32        21.21 o                         
  -5   5  21        133.50        131.62        19.20 o                         
  -3   5  21         16.13         14.13         7.35 o                         
  -1   5  21        210.87        213.51        39.39 o                         
   1   5  21         62.92         58.90         6.66 o                         
  -8   0  22        220.17        273.61        18.17 o                         
  -6   0  22        103.71        135.75        15.82 o                         
  -4   0  22        291.76        288.60        19.61 o                         
  -2   0  22        325.22        291.40        19.90 o                         
   0   0  22        307.08        331.66        15.59 o                         
   2   0  22        703.24        738.71        24.42 o                         
   4   0  22        120.60        102.63        16.40 o                         
   6   0  22         10.12          9.44         7.71 o                         
  -9   1  22        335.78        368.32        22.40 o                         
  -7   1  22         83.26         69.08         8.07 o                         
  -5   1  22         39.89         44.18         6.74 o                         
  -3   1  22         28.04         24.57         5.56 o                         
  -1   1  22         27.37         25.48         4.73 o                         
   1   1  22         61.91         46.00         6.07 o                         
   3   1  22        179.32        194.21        11.42 o                         
   5   1  22         72.38         72.33         6.83 o                         
 -10   2  22         16.34         10.38         6.23 o                         
  -8   2  22        151.94        152.30        18.06 o                         
  -6   2  22         56.97         67.44        12.78 o                         
  -4   2  22         82.83         76.37        12.98 o                         
  -2   2  22         10.62          7.01         4.09 o                         
   0   2  22         52.18         53.61         6.54 o                         
   2   2  22         49.80         52.98         7.36 o                         
   4   2  22         93.18         93.90         7.60 o                         
   6   2  22         64.63         58.51        11.81 o                         
 -11   3  22         97.49        131.42        18.14 o                         
  -9   3  22        141.55        131.14        17.88 o                         
  -7   3  22         68.18         58.19        12.58 o                         
  -5   3  22        220.53        228.75        19.50 o                         
  -3   3  22        138.92        155.11        12.96 o                         
  -1   3  22         86.50         95.10         8.23 o                         
   1   3  22        164.74        176.16        11.19 o                         
   3   3  22        157.17        168.44         9.96 o                         
   5   3  22          9.79          6.82         3.88 o                         
 -10   4  22        105.43        106.83        17.29 o                         
  -8   4  22        110.03        110.41        16.97 o                         
  -6   4  22         33.28         27.82         9.55 o                         
  -4   4  22        144.85        156.95        19.78 o                         
  -2   4  22         25.17         25.52         7.50 o                         
   0   4  22        303.91        313.49        14.95 o                         
   2   4  22          1.43         -1.30         3.42 o                         
  -7   5  22        240.00        254.45        27.05 o                         
  -5   5  22        133.99        137.64        19.13 o                         
  -3   5  22        191.82        200.09        23.72 o                         
  -1   5  22         79.64         82.23         9.06 o                         
   1   5  22         65.38         52.88        13.54 o                         
  -9   1  23         68.92         87.73        13.87 o                         
  -7   1  23          9.06         14.71         6.32 o                         
  -5   1  23        206.59        231.49        24.30 o                         
  -3   1  23         93.85        104.54        10.66 o                         
  -1   1  23         60.76         77.99         7.62 o                         
   1   1  23        579.61        614.50        18.10 o                         
   3   1  23         17.04         16.12         3.84 o                         
   5   1  23         60.12         74.78        10.89 o                         
 -10   2  23        198.42        205.01        21.60 o                         
  -8   2  23         28.84         28.70         9.16 o                         
  -6   2  23          1.48         -1.08         4.79 o                         
  -4   2  23        120.74        114.94        11.02 o                         
  -2   2  23         22.78          9.43         7.67 o                         
   0   2  23         56.05         52.30         6.56 o                         
   2   2  23        125.86        146.04        10.64 o                         
   4   2  23        164.21        175.23        10.46 o                         
 -11   3  23         12.59         20.32         8.65 o                         
  -9   3  23         13.44          6.95         6.89 o                         
  -7   3  23        501.37        546.29        30.54 o                         
  -5   3  23        182.35        214.31        22.87 o                         
  -3   3  23         29.77         25.27         6.16 o                         
  -1   3  23          5.52          7.65         3.58 o                         
   1   3  23          7.46          7.99         3.95 o                         
   3   3  23         38.56         28.12         4.74 o                         
  -8   4  23          2.40          4.16         5.76 o                         
  -6   4  23        159.62        196.75        22.64 o                         
  -4   4  23        114.45        101.90        16.87 o                         
  -2   4  23         76.88         97.71        10.30 o                         
   0   4  23          3.89          5.21         3.32 o                         
   2   4  23          5.28          6.99         5.39 o                         
  -8   0  24        182.52        232.10        18.43 o                         
  -6   0  24        561.45        656.08        30.98 o                         
  -4   0  24          5.45          7.82         6.27 o                         
  -2   0  24          6.27          4.39         5.69 o                         
   0   0  24        585.00        562.76        31.17 o                         
   2   0  24        116.85        105.25        17.26 o                         
   4   0  24         83.65         78.69        16.12 o                         
  -9   1  24        199.20        164.59        18.27 o                         
  -7   1  24        122.73        115.48        15.94 o                         
  -5   1  24         36.08         38.77         6.89 o                         
  -3   1  24         28.14         27.90        10.88 o                         
  -1   1  24         53.80         66.09         7.42 o                         
   1   1  24         48.04         61.84         7.37 o                         
   3   1  24         14.56         10.87         3.57 o                         
 -10   2  24        126.30        136.66        18.56 o                         
  -8   2  24         33.35         29.60         9.07 o                         
  -6   2  24          4.99          1.13         4.42 o                         
  -4   2  24        180.47        210.73        13.01 o                         
  -2   2  24         98.01        108.62        11.54 o                         
   0   2  24         27.25         19.76         4.48 o                         
   2   2  24        167.68        175.07        12.13 o                         
  -9   3  24         24.67         17.88         8.76 o                         
  -7   3  24        475.18        608.63        32.67 o                         
  -5   3  24          0.23         -3.08         5.51 o                         
  -3   3  24        135.71        147.44        13.23 o                         
  -1   3  24        195.30        231.50        11.83 o                         
   1   3  24         52.20         58.45         7.26 o                         
  -6   4  24        304.32        314.82        25.00 o                         
  -4   4  24         54.14         44.43        12.26 o                         
  -2   4  24        114.12         98.53        10.41 o                         
   0   4  24         16.02         16.40         8.20 o                         
  -9   1  25        176.96        178.96        20.41 o                         
  -7   1  25          6.53         10.46         7.20 o                         
  -5   1  25        169.52        182.02        19.90 o                         
  -3   1  25        154.70        167.68        14.13 o                         
  -1   1  25        227.47        233.07        14.03 o                         
   1   1  25        194.99        218.43        12.78 o                         
   3   1  25         19.48         26.58         9.14 o                         
 -10   2  25        256.73        278.61        22.11 o                         
  -8   2  25        123.36        119.66        17.52 o                         
  -6   2  25         11.15         11.37         7.26 o                         
  -4   2  25         90.80        115.39        13.31 o                         
  -2   2  25         43.42         47.31         6.32 o                         
   0   2  25        148.93        158.92        11.54 o                         
   2   2  25          3.63          2.96         4.29 o                         
  -7   3  25         35.13         57.81        13.36 o                         
  -5   3  25         39.19         37.38        11.09 o                         
  -3   3  25         52.04         50.62         9.63 o                         
  -1   3  25         26.79         32.41         8.21 o                         
   1   3  25         58.87         64.70        14.45 o                         
  -6   0  26        354.14        378.12        24.76 o                         
  -4   0  26        286.00        292.00        22.47 o                         
  -2   0  26         83.65         90.52        15.93 o                         
   0   0  26        622.88        721.48        37.42 o                         
  -9   1  26          1.64          5.99         6.61 o                         
  -7   1  26        122.31        114.06        17.01 o                         
  -5   1  26         78.29         87.07        17.05 o                         
  -3   1  26          3.65          3.61         4.66 o                         
  -1   1  26        374.53        501.26        17.24 o                         
   1   1  26         85.85         75.34        10.46 o                         
  -8   2  26         13.26          6.76         6.44 o                         
  -6   2  26        232.70        244.23        21.41 o                         
  -4   2  26        141.82        145.31        13.55 o                         
  -2   2  26        201.27        233.70        13.13 o                         
   0   2  26         36.59         36.02         8.75 o                         
  -5   3  26        117.40        133.05        22.25 o                         
  -7   1  27        150.84        188.89        22.08 o                         
  -5   1  27         52.59         59.51         9.42 o                         
  -3   1  27        469.32        530.80        17.89 o                         
  -1   1  27         70.91         69.31        10.05 o                         
  -6   2  27        168.32        158.79        21.23 o                         
  -4   2  27        206.74        228.91        16.69 o                         
                                                                                
